# Supplementary material for: Deconjugated Bile Salts Produced by Extracellular Bile-Salt Hydrolase-Like Activities from the Probiotic Lactobacillus johnsonii La1 Inhibit Giardia duodenalis In vitro Growth
Source: Front Microbiol. 2016 Sep 27;7:1453. doi: 10.3389/fmicb.2016.01453 (PMC5037171; doi:10.3389/fmicb.2016.01453)
Supplement: Table S1 — Proteome of L. johnsonii La1 supernatant (2 biological replicates) by MS/MS peptide fragmentation using MASCOT stringent search (XLSX). [file Table1.XLSX]

## Sheet: Replicate 1
Accession	Description	Score	Coverage	# Proteins	# Unique Peptides	# Peptides	# PSMs	Molecular Function	Cellular Component	Biological Process	Pfam IDs	# AAs	MW [kDa]	calc. pI
41583909	surface protein, aggregation promoting factor [Lactobacillus johnsonii NCC 533]	36824.4	76.38	1	8	19	1497					326	34.9543	9.56885
	Confidence Level	Sequence	PSM Ambiguity	# Proteins	# Protein Groups	Protein Group Accessions	Modifications	Activation Type	ΔScore	ΔCn	Rank	Search Engine Rank	q-Value	PEP	IonScore	Exp Value	# Missed Cleavages	Isolation Interference [%]	Ion Inject Time [ms]	Charge	m/z [Da]	MH+ [Da]	ΔM [ppm]	RT [min]	First Scan	Last Scan	MS Order	Ions Matched	Spectrum File
	High	YQLSASYLGGDYSAANQER	Unambiguous	3	2	262398376;41583909		CID	1	0	1	1	0	1.769e-12	122.4	5.74077e-13	0	10.5591	2	2	1046.98	2092.96	2.09372	131.932	49501	49501	MS2	15/212	Obvb02012.raw
	High	YQLSASYLGGDYSAANQER	Unambiguous	3	2	262398376;41583909		CID	1	0	1	1	0	2.05357e-12	115.2	3.0128e-12	0	47.2398	8	2	1046.99	2092.97	4.42668	162.73	60200	60200	MS2	14/212	Obvb02012.raw
	High	YQLSASYLGGDYSAANQER	Unambiguous	3	2	262398376;41583909		CID	1	0	1	1	0	2.03435e-11	105.6	2.7477e-11	0	3.37295	0	2	1046.98	2092.96	2.32702	124.151	46684	46684	MS2	15/212	Obvb02012.raw
	High	YQLSASYLGGDYSAANQER	Unambiguous	3	2	262398376;41583909		CID	1	0	1	1	0	1.10322e-10	103.11	4.87495e-11	0	27.4886	2	2	1046.98	2092.96	2.21037	135.453	50780	50780	MS2	14/212	Obvb02012.raw
	High	YQLSASYLGGDYSAANQER	Unambiguous	3	2	262398376;41583909		CID	1	0	1	1	0	1.16385e-12	101.91	6.42643e-11	0	33.4314	8	2	1046.99	2092.97	4.42668	163.248	60375	60375	MS2	15/212	Obvb02012.raw
	High	YQLSASYLGGDYSAANQER	Unambiguous	3	2	262398376;41583909		CID	1	0	1	1	0	1.57694e-10	101.22	7.53304e-11	0	31.2365	8	2	1046.99	2092.97	4.54333	183.098	67000	67000	MS2	15/212	Obvb02012.raw
	High	YQLSASYLGGDYSAANQER	Unambiguous	3	2	262398376;41583909		CID	1	0	1	1	0	1.30506e-10	100.86	1.02544e-10	0	72.4322	11	2	1046.99	2092.97	6.05974	151.85	56544	56544	MS2	14/212	Obvb02012.raw
	High	YQLSASYLGGDYSAANQER	Unambiguous	3	2	262398376;41583909		CID	1	0	1	1	0	9.27429e-11	100.51	8.87095e-11	0	29.4848	7	2	1046.99	2092.97	4.07674	170.033	62664	62664	MS2	14/212	Obvb02012.raw
	High	YQLSASYLGGDYSAANQER	Unambiguous	3	2	262398376;41583909		CID	1	0	1	1	0	2.98695e-09	100.12	9.70443e-11	0	31.4355	6	2	1046.99	2092.97	4.54333	172.202	63369	63369	MS2	11/212	Obvb02012.raw
	High	YQLSASYLGGDYSAANQER	Unambiguous	3	2	262398376;41583909		CID	1	0	1	1	0	8.77328e-12	100.04	9.88485e-11	0	26.5449	3	2	1046.98	2092.96	2.09372	142.511	53325	53325	MS2	11/212	Obvb02012.raw
	High	YQLSASYLGGDYSAANQER	Unambiguous	3	2	262398376;41583909		CID	1	0	1	1	0	1.44814e-09	99.51	1.11679e-10	0	48.2759	6	2	1046.99	2092.97	4.77662	147.14	54946	54946	MS2	15/212	Obvb02012.raw
	High	YQLSASYLGGDYSAANQER	Unambiguous	3	2	262398376;41583909		CID	1	0	1	1	0	1.82526e-09	98.86	1.29709e-10	0	14.4416	3	2	1046.98	2092.96	2.32702	140.358	52557	52557	MS2	12/212	Obvb02012.raw
	High	YQLSASYLGGDYSAANQER	Unambiguous	3	2	262398376;41583909		CID	1	0	1	1	0	1.05672e-10	98.51	1.55022e-10	0	27.8083	7	2	1046.99	2092.97	5.24321	185.579	67832	67832	MS2	12/212	Obvb02012.raw
	High	YQLSASYLGGDYSAANQER	Unambiguous	3	2	262398376;41583909		CID	1	0	1	1	0	2.51395e-10	98.28	1.48242e-10	0	23.6173	6	2	1046.99	2092.97	4.77662	168.981	62313	62313	MS2	16/212	Obvb02012.raw
	High	YQLSASYLGGDYSAANQER	Unambiguous	3	2	262398376;41583909		CID	1	0	1	1	0	4.9342e-11	97.38	1.82377e-10	0	52.9004	10	2	1046.99	2092.96	3.02691	145.787	54485	54485	MS2	13/212	Obvb02012.raw
	High	YQLSASYLGGDYSAANQER	Unambiguous	3	2	262398376;41583909		CID	1	0	1	1	0	2.79255e-11	97.11	1.94075e-10	0	24.8584	3	2	1046.98	2092.96	2.56031	138.99	52061	52061	MS2	13/212	Obvb02012.raw
	High	YQLSASYLGGDYSAANQER	Unambiguous	3	2	262398376;41583909		CID	1	0	1	1	0	3.47745e-11	96.72	2.1231e-10	0	4.99213	1	2	1046.98	2092.96	2.32702	128.33	48204	48204	MS2	15/212	Obvb02012.raw
	High	YQLSASYLGGDYSAANQER	Unambiguous	3	2	262398376;41583909		CID	1	0	1	1	0	1.55212e-11	96.72	2.66017e-10	0	39.721	10	2	1046.99	2092.97	5.59315	178.078	65324	65324	MS2	13/212	Obvb02012.raw
	High	YQLSASYLGGDYSAANQER	Unambiguous	3	2	262398376;41583909		CID	1	0	1	1	0	3.86944e-09	96.43	2.26971e-10	0	13.9253	0	2	1046.98	2092.96	2.21037	124.671	46876	46876	MS2	15/212	Obvb02012.raw
	High	YQLSASYLGGDYSAANQER	Unambiguous	3	2	262398376;41583909		CID	1	0	1	1	0	5.38274e-10	94.09	4.87427e-10	0	76.4453	19	2	1046.99	2092.97	5.9431	152.877	56891	56891	MS2	13/212	Obvb02012.raw
	High	YQLSASYLGGDYSAANQER	Unambiguous	3	2	262398376;41583909		CID	1	0	1	1	0	3.44713e-09	93.94	4.02689e-10	0	3.79602	0	2	1046.98	2092.96	2.32702	122.586	46108	46108	MS2	13/212	Obvb02012.raw
	High	YQLSASYLGGDYSAANQER	Unambiguous	3	2	262398376;41583909		CID	1	0	1	1	0	2.70344e-09	93.85	4.11121e-10	0	24.3116	2	2	1046.99	2092.96	2.79361	143.045	53516	53516	MS2	13/212	Obvb02012.raw
	High	YQLSASYLGGDYSAANQER	Unambiguous	3	2	262398376;41583909		CID	1	0	1	1	0	1.56239e-09	93.83	4.13019e-10	0	9.07817	1	2	1046.98	2092.96	2.32702	129.393	48588	48588	MS2	14/212	Obvb02012.raw
	High	YQLSASYLGGDYSAANQER	Unambiguous	3	2	262398376;41583909		CID	1	0	1	1	0	1.20046e-10	93.7	4.25569e-10	0	20.017	2	2	1046.99	2092.96	3.14355	137.938	51678	51678	MS2	14/212	Obvb02012.raw
	High	YQLSASYLGGDYSAANQER	Unambiguous	3	2	262398376;41583909		CID	1	0	1	1	0	3.45752e-09	93.69	4.2655e-10	0	29.1281	1	2	1046.98	2092.96	2.67696	130.863	49116	49116	MS2	15/212	Obvb02012.raw
	High	YQLSASYLGGDYSAANQER	Unambiguous	3	2	262398376;41583909		CID	1	0	1	1	0	5.08829e-09	93.63	4.76862e-10	0	28.0051	7	2	1046.99	2092.97	5.35986	183.869	67257	67257	MS2	14/212	Obvb02012.raw
	High	YQLSASYLGGDYSAANQER	Unambiguous	3	2	262398376;41583909		CID	1	0	1	1	0	2.6211e-09	93.13	6.08009e-10	0	60.1756	12	2	1046.99	2092.97	5.59315	152.324	56701	56701	MS2	15/212	Obvb02012.raw
	High	YQLSASYLGGDYSAANQER	Unambiguous	3	2	262398376;41583909		CID	1	0	1	1	0	1.46593e-10	91.92	6.41165e-10	0	17.5705	89	2	1046.99	2092.96	3.37685	191.017	69613	69613	MS2	14/212	Obvb02012.raw
	High	YQLSASYLGGDYSAANQER	Unambiguous	3	2	262398376;41583909		CID	1	0	1	1	0	1.45249e-09	91.5	7.06269e-10	0	19.1203	2	2	1046.98	2092.96	2.56031	134.044	50269	50269	MS2	13/212	Obvb02012.raw
	High	YQLSASYLGGDYSAANQER	Unambiguous	3	2	262398376;41583909		CID	1	0	1	1	0	3.202e-09	91.28	9.30915e-10	0	81.3424	8	2	1046.99	2092.97	6.52633	150.035	55919	55919	MS2	14/212	Obvb02012.raw
	High	YQLSASYLGGDYSAANQER	Unambiguous	3	2	262398376;41583909		CID	1	0	1	1	0	6.05542e-12	91.24	7.49842e-10	0	15.275	9	2	1046.99	2092.97	5.00992	187.969	68679	68679	MS2	13/212	Obvb02012.raw
	High	YQLSASYLGGDYSAANQER	Unambiguous	3	2	262398376;41583909		CID	1	0	1	1	0	2.21384e-09	90.17	9.59334e-10	0	10.8611	4	2	1046.98	2092.96	1.62713	121.039	45536	45536	MS2	14/212	Obvb02012.raw
	High	YQLSASYLGGDYSAANQER	Unambiguous	3	2	262398376;41583909		CID	1	0	1	1	0	1.19617e-08	89.68	1.07392e-09	0	5.98348	0	2	1046.98	2092.96	2.44367	125.722	47260	47260	MS2	14/212	Obvb02012.raw
	High	YQLSASYLGGDYSAANQER	Unambiguous	3	2	262398376;41583909		CID	1	0	1	1	0	7.01553e-12	89.57	1.10146e-09	0	27.0913	7	2	1046.99	2092.97	4.77662	177.114	65000	65000	MS2	14/212	Obvb02012.raw
	High	YQLSASYLGGDYSAANQER	Unambiguous	3	2	262398376;41583909		CID	1	0	1	1	0	1.5186e-10	89.46	1.4155e-09	0	70.2256	10	2	1046.99	2092.97	6.64298	149.617	55775	55775	MS2	15/212	Obvb02012.raw
	High	YQLSASYLGGDYSAANQER	Unambiguous	3	2	262398376;41583909		CID	1	0	1	1	0	1.2378e-08	89.11	1.5343e-09	0	27.6301	2	2	1046.99	2092.97	5.82645	186.093	68008	68008	MS2	14/212	Obvb02012.raw
	High	YQLSASYLGGDYSAANQER	Unambiguous	3	2	262398376;41583909		CID	1	0	1	1	0	7.23264e-11	88.62	1.37079e-09	0	12.3866	2	2	1046.98	2092.96	2.21037	135.107	50654	50654	MS2	13/212	Obvb02012.raw
	High	YQLSASYLGGDYSAANQER	Unambiguous	3	2	262398376;41583909		CID	1	0	1	1	0	2.35891e-10	88.47	1.41896e-09	0	44.0077	8	2	1046.99	2092.97	5.12657	158.944	58923	58923	MS2	15/212	Obvb02012.raw
	High	YQLSASYLGGDYSAANQER	Unambiguous	3	2	262398376;41583909		CID	1	0	1	1	0	2.74142e-11	88.13	1.53451e-09	0	9.27033	2	2	1046.98	2092.96	1.51048	133.524	50079	50079	MS2	14/212	Obvb02012.raw
	High	YQLSASYLGGDYSAANQER	Unambiguous	3	2	262398376;41583909		CID	1	0	1	1	0	7.17008e-12	87.86	1.63294e-09	0	32.0233	7	2	1046.99	2092.97	4.89327	182.577	66824	66824	MS2	14/212	Obvb02012.raw
	High	YQLSASYLGGDYSAANQER	Unambiguous	3	2	262398376;41583909		CID	1	0	1	1	0	2.82887e-12	87.57	2.18731e-09	0	59.5576	11	2	1046.99	2092.97	5.59315	150.837	56195	56195	MS2	14/212	Obvb02012.raw
	High	YQLSASYLGGDYSAANQER	Unambiguous	3	2	262398376;41583909		CID	1	0	1	1	0	2.96191e-09	87.17	2.39834e-09	0	24.3348	1	2	1046.99	2092.97	5.9431	186.63	68200	68200	MS2	15/212	Obvb02012.raw
	High	YQLSASYLGGDYSAANQER	Unambiguous	3	2	262398376;41583909		CID	1	0	1	1	0	1.32249e-09	86.68	2.14274e-09	0	7.45194	1	2	1046.99	2092.96	2.79361	126.778	47644	47644	MS2	16/212	Obvb02012.raw
	High	YQLSASYLGGDYSAANQER	Unambiguous	3	2	262398376;41583909		CID	1	0	1	1	0	2.93586e-10	86.66	2.15263e-09	0	26.196	5	2	1046.99	2092.97	3.84344	165.836	61256	61256	MS2	15/212	Obvb02012.raw
	High	YQLSASYLGGDYSAANQER	Unambiguous	3	2	262398376;41583909		CID	1	0	1	1	0	3.1893e-10	86.58	2.19265e-09	0	10.9101	2	2	1046.98	2092.96	2.44367	136.883	51294	51294	MS2	11/212	Obvb02012.raw
	High	QAPVASTQQTTQVQAPVQQK	Unambiguous	1	1	41583909		CID	1	0	1	1	0	3.41853e-11	86.45	2.49111e-09	0	37.6614	8	2	1069.56	2138.12	1.17154	92.3475	34816	34816	MS2	16/228	Obvb02012.raw
	High	YQLSASYLGGDYSAANQER	Unambiguous	3	2	262398376;41583909		CID	1	0	1	1	0	8.41759e-11	85.81	2.618e-09	0	27.3982	5	2	1046.99	2092.96	3.2602	144.692	54109	54109	MS2	15/212	Obvb02012.raw
	High	YQLSASYLGGDYSAANQER	Unambiguous	3	2	262398376;41583909		CID	1	0	1	1	0	5.56907e-08	85.53	2.79235e-09	0	26.1128	3	2	1046.99	2092.97	5.00992	153.388	57057	57057	MS2	13/212	Obvb02012.raw
	High	YQLSASYLGGDYSAANQER	Unambiguous	3	2	262398376;41583909		CID	1	0	1	1	0	1.56282e-08	85.46	3.12891e-09	0	41.3502	2	2	1046.99	2092.97	5.35986	146.324	54667	54667	MS2	14/212	Obvb02012.raw
	High	YQLSASYLGGDYSAANQER	Unambiguous	3	2	262398376;41583909		CID	1	0	1	1	0	1.52221e-09	85.42	2.86398e-09	0	22.9575	1	2	1046.98	2092.96	2.44367	127.804	48013	48013	MS2	15/212	Obvb02012.raw
	High	YQLSASYLGGDYSAANQER	Unambiguous	3	2	262398376;41583909		CID	1	0	1	1	0	1.16112e-08	85.08	3.09721e-09	0	9.22396	3	2	1046.98	2092.96	2.32702	140.889	52749	52749	MS2	12/212	Obvb02012.raw
	High	QAPVASTQQTTQVQAPVQQK	Unambiguous	1	1	41583909		CID	1	0	1	1	0	2.99494e-10	84.69	3.38821e-09	0	25.7734	8	2	1069.57	2138.13	4.25451	87.9636	33163	33163	MS2	15/228	Obvb02012.raw
	High	YQLSASYLGGDYSAANQER	Unambiguous	3	2	262398376;41583909		CID	1	0	1	1	0	1.16409e-10	84.41	3.61385e-09	0	17.3137	5	2	1046.99	2092.97	4.31003	169.512	62489	62489	MS2	12/212	Obvb02012.raw
	High	YQLSASYLGGDYSAANQER	Unambiguous	3	2	262398376;41583909		CID	1	0	1	1	0	4.67e-08	84.31	3.69803e-09	0	12.2631	1	2	1046.98	2092.96	2.32702	132.993	49885	49885	MS2	14/212	Obvb02012.raw
	High	QAPVASTQQTTQVQAPVQQK	Unambiguous	1	1	41583909		CID	1	0	1	1	0	4.91245e-10	84.3	3.70655e-09	0	11.1027	5	2	1069.57	2138.13	2.31338	86.516	32611	32611	MS2	15/228	Obvb02012.raw
	High	YQLSASYLGGDYSAANQER	Unambiguous	3	2	262398376;41583909		CID	1	0	1	1	0	1.62821e-09	83.64	4.31489e-09	0	37.389	8	2	1046.99	2092.97	5.00992	184.004	67305	67305	MS2	15/212	Obvb02012.raw
	High	YQLSASYLGGDYSAANQER	Unambiguous	3	2	262398376;41583909		CID	1	0	1	1	0	3.61561e-08	83.54	4.4154e-09	0	11.5611	1	2	1046.98	2092.96	1.86043	130.461	48972	48972	MS2	15/212	Obvb02012.raw
	High	YQLSASYLGGDYSAANQER	Unambiguous	3	2	262398376;41583909		CID	1	0	1	1	0	1.97474e-08	83.47	4.48714e-09	0	5.39057	1	2	1046.98	2092.96	2.32702	131.399	49308	49308	MS2	14/212	Obvb02012.raw
	High	YQLSASYLGGDYSAANQER	Unambiguous	3	2	262398376;41583909		CID	1	0	1	1	0	1.23898e-08	83.16	4.81915e-09	0	16.9957	15	2	1046.98	2092.96	1.04389	104.394	39338	39338	MS2	10/212	Obvb02012.raw
	High	YQLSASYLGGDYSAANQER	Unambiguous	3	2	262398376;41583909		CID	1	0	1	1	0	1.744e-10	83.07	4.92006e-09	0	7.87333	3	2	1046.98	2092.96	2.56031	138.467	51870	51870	MS2	12/212	Obvb02012.raw
	High	YQLSASYLGGDYSAANQER	Unambiguous	3	2	262398376;41583909		CID	1	0	1	1	0	2.55869e-09	82.78	5.25981e-09	0	21.2031	5	2	1046.99	2092.97	4.42668	164.28	60728	60728	MS2	14/212	Obvb02012.raw
	High	YQLSASYLGGDYSAANQER	Unambiguous	3	2	262398376;41583909		CID	1	0	1	1	0	5.33282e-09	82.56	5.53312e-09	0	11.0556	2	2	1046.99	2092.96	2.79361	136.347	51101	51101	MS2	15/212	Obvb02012.raw
	High	YQLSASYLGGDYSAANQER	Unambiguous	3	2	262398376;41583909		CID	1	0	1	1	0	4.37057e-10	82.36	5.79389e-09	0	44.5621	7	2	1046.99	2092.97	5.12657	181.825	66570	66570	MS2	11/212	Obvb02012.raw
	High	YQLSASYLGGDYSAANQER	Unambiguous	3	2	262398376;41583909		CID	1	0	1	1	0	1.23447e-08	82.04	6.23692e-09	0	61.8992	8	2	1046.99	2092.97	4.89327	152.837	56877	56877	MS2	14/212	Obvb02012.raw
	High	YQLSASYLGGDYSAANQER	Unambiguous	3	2	262398376;41583909		CID	1	0	1	1	0	4.20868e-11	82.02	6.26571e-09	0	27.0878	5	2	1046.99	2092.97	4.65998	167.907	61959	61959	MS2	11/212	Obvb02012.raw
	High	YQLSASYLGGDYSAANQER	Unambiguous	3	2	262398376;41583909		CID	1	0	1	1	0	5.69871e-08	81.76	7.33487e-09	0	29.4807	5	2	1046.99	2092.97	5.35986	159.479	59095	59095	MS2	14/212	Obvb02012.raw
	High	YQLSASYLGGDYSAANQER	Unambiguous	3	2	262398376;41583909		CID	1	0	1	1	0	6.00742e-09	81.62	8.60815e-09	0	80.7948	17	2	1046.99	2092.97	6.52633	150.205	55979	55979	MS2	14/212	Obvb02012.raw
	High	YQLSASYLGGDYSAANQER	Unambiguous	3	2	262398376;41583909		CID	1	0	1	1	0	1.98176e-09	81.38	7.26056e-09	0	3.9118	0	2	1046.98	2092.96	1.86043	123.107	46300	46300	MS2	14/212	Obvb02012.raw
	High	YQLSASYLGGDYSAANQER	Unambiguous	3	2	262398376;41583909		CID	1	0	1	1	0	8.92739e-10	81.32	7.36156e-09	0	29.8779	7	2	1046.99	2092.97	4.31003	176.583	64823	64823	MS2	14/212	Obvb02012.raw
	High	QAPVASTQQTTQVQAPVQQK	Unambiguous	1	1	41583909		CID	1	0	1	1	0	1.68922e-09	81.3	8.15441e-09	0	41.0016	4	2	1069.56	2138.12	1.17154	86.9008	32758	32758	MS2	13/228	Obvb02012.raw
	High	YQLSASYLGGDYSAANQER	Unambiguous	3	2	262398376;41583909		CID	1	0	1	1	0	3.56772e-08	81.04	7.85181e-09	0	31.4536	3	2	1046.99	2092.97	4.89327	151.332	56366	56366	MS2	14/212	Obvb02012.raw
	High	YQLSASYLGGDYSAANQER	Unambiguous	3	2	262398376;41583909		CID	1	0	1	1	0	2.03467e-10	80.94	8.03471e-09	0	30.6962	6	2	1046.99	2092.97	3.96009	177.559	65145	65145	MS2	13/212	Obvb02012.raw
	High	YQLSASYLGGDYSAANQER	Unambiguous	3	2	262398376;41583909		CID	1	0	1	1	0	5.72616e-08	80.93	8.05323e-09	0	4.77792	0	2	1046.98	2092.96	1.86043	122.068	45916	45916	MS2	13/212	Obvb02012.raw
	High	QAPVASTQQTTQVQAPVQQK	Unambiguous	1	1	41583909		CID	1	0	1	1	0	2.60679e-09	80.9	8.10905e-09	0	44.8408	14	2	1069.57	2138.12	1.97083	97.9139	36904	36904	MS2	13/228	Obvb02012.raw
	High	YQLSASYLGGDYSAANQER	Unambiguous	3	2	262398376;41583909		CID	1	0	1	1	0	5.11659e-09	80.53	8.83019e-09	0	15.8323	2	2	1046.98	2092.96	1.86043	139.519	52253	52253	MS2	12/212	Obvb02012.raw
	High	YQLSASYLGGDYSAANQER	Unambiguous	3	2	262398376;41583909		CID	1	0	1	1	0	7.53401e-09	80.25	9.41825e-09	0	4.22345	0	2	1046.98	2092.96	1.74378	121.544	45724	45724	MS2	14/212	Obvb02012.raw
	High	YQLSASYLGGDYSAANQER	Unambiguous	3	2	262398376;41583909		CID	1	0	1	1	0	3.43219e-10	80.02	9.93047e-09	0	18.9125	6	2	1046.99	2092.97	4.42668	173.778	63895	63895	MS2	15/212	Obvb02012.raw
	High	YQLSASYLGGDYSAANQER	Unambiguous	3	2	262398376;41583909		CID	1	0	1	1	0	8.51598e-09	80.01	9.95337e-09	0	3.38551	0	2	1046.98	2092.96	2.21037	123.625	46492	46492	MS2	12/212	Obvb02012.raw
	High	YQLSASYLGGDYSAANQER	Unambiguous	3	2	262398376;41583909		CID	1	0	1	1	0	6.81845e-09	79.8	1.04465e-08	0	19.0003	6	2	1046.99	2092.97	4.54333	172.73	63545	63545	MS2	15/212	Obvb02012.raw
	High	YQLSASYLGGDYSAANQER	Unambiguous	3	2	262398376;41583909		CID	1	0	1	1	0	8.1438e-10	79.59	1.0964e-08	0	22.0823	4	2	1046.99	2092.97	4.31003	160.666	59496	59496	MS2	12/212	Obvb02012.raw
	High	QAPVASTQQTTQVQAPVQQK	Unambiguous	1	1	41583909		CID	1	0	1	1	0	2.85721e-09	79.43	1.13755e-08	0	29.3216	15	2	1069.57	2138.12	1.74246	96.466	36362	36362	MS2	15/228	Obvb02012.raw
	High	YQLSASYLGGDYSAANQER	Unambiguous	3	2	262398376;41583909		CID	1	0	1	1	0	5.06898e-10	79.33	1.16405e-08	0	26.2569	6	2	1046.99	2092.97	4.07674	175.693	64520	64520	MS2	14/212	Obvb02012.raw
	High	YQLSASYLGGDYSAANQER	Unambiguous	3	2	262398376;41583909		CID	1	0	1	1	0	2.24032e-08	79.12	1.22172e-08	0	32.5475	7	2	1046.99	2092.97	4.42668	170.587	62843	62843	MS2	10/212	Obvb02012.raw
	High	YQLSASYLGGDYSAANQER	Unambiguous	3	2	262398376;41583909		CID	1	0	1	1	0	1.21479e-09	78.69	1.34887e-08	0	36.5938	6	2	1046.99	2092.97	4.65998	157.905	58584	58584	MS2	13/212	Obvb02012.raw
	High	YQLSASYLGGDYSAANQER	Unambiguous	3	2	262398376;41583909		CID	1	0	1	1	0	3.69062e-08	78.67	1.3551e-08	0	5.29694	1	2	1046.98	2092.96	2.32702	132.46	49692	49692	MS2	10/212	Obvb02012.raw
	High	YQLSASYLGGDYSAANQER	Unambiguous	3	2	262398376;41583909		CID	1	0	1	1	0	1.70356e-08	78.56	1.38986e-08	0	43.6829	7	2	1046.99	2092.97	3.96009	167.391	61784	61784	MS2	10/212	Obvb02012.raw
	High	YQLSASYLGGDYSAANQER	Unambiguous	3	2	262398376;41583909		CID	1	0	1	1	0	2.10905e-11	78.39	1.44534e-08	0	7.4683	5	2	1046.99	2092.96	3.2602	189.047	69031	69031	MS2	12/212	Obvb02012.raw
	High	YQLSASYLGGDYSAANQER	Unambiguous	3	2	262398376;41583909		CID	1	0	1	1	0	2.91076e-09	78.34	1.46208e-08	0	38.5178	5	2	1046.99	2092.97	4.19338	187.427	68491	68491	MS2	13/212	Obvb02012.raw
	High	QQTAVQAQAPK	Unambiguous	1	1	41583909		CID	1	0	1	1	0	4.75901e-07	78.28	1.48242e-08	0	5.05932	0	2	585.318	1169.63	0.422285	30.862	10891	10891	MS2	9/120	Obvb02012.raw
	High	YQLSASYLGGDYSAANQER	Unambiguous	3	2	262398376;41583909		CID	1	0	1	1	0	2.08348e-08	77.63	2.1573e-08	0	66.8716	14	2	1046.99	2092.97	5.7098	155	57582	57582	MS2	12/212	Obvb02012.raw
	High	YQLSASYLGGDYSAANQER	Unambiguous	3	2	262398376;41583909		CID	1	0	1	1	0	6.52507e-11	77.21	1.89657e-08	0	10.7607	1	2	1046.98	2092.96	2.44367	137.403	51484	51484	MS2	13/212	Obvb02012.raw
	High	YQLSASYLGGDYSAANQER	Unambiguous	3	2	262398376;41583909		CID	1	0	1	1	0	7.0369e-09	77.03	1.97683e-08	0	27.1486	7	2	1046.99	2092.97	4.31003	179.667	65848	65848	MS2	14/212	Obvb02012.raw
	High	YQLSASYLGGDYSAANQER	Unambiguous	3	2	262398376;41583909		CID	1	0	1	1	0	6.14589e-09	76.85	2.58173e-08	0	48.6888	5	2	1046.99	2092.97	5.9431	151.473	56414	56414	MS2	12/212	Obvb02012.raw
	High	YQLSASYLGGDYSAANQER	Unambiguous	3	2	262398376;41583909		CID	1	0	1	1	0	8.37075e-10	76.84	2.06524e-08	0	18.2997	6	2	1046.99	2092.97	4.54333	174.835	64234	64234	MS2	15/212	Obvb02012.raw
	High	YQLSASYLGGDYSAANQER	Unambiguous	3	2	262398376;41583909		CID	1	0	1	1	0	8.07644e-09	76.84	2.58768e-08	0	73.4946	9	2	1046.99	2092.97	5.82645	147.675	55124	55124	MS2	13/212	Obvb02012.raw
	High	YQLSASYLGGDYSAANQER	Unambiguous	3	2	262398376;41583909		CID	1	0	1	1	0	9.12806e-09	76.67	2.14768e-08	0	31.5245	8	2	1046.99	2092.97	4.89327	168.458	62138	62138	MS2	13/212	Obvb02012.raw
	High	YQLSASYLGGDYSAANQER	Unambiguous	3	2	262398376;41583909		CID	1	0	1	1	0	4.76941e-08	76.51	2.22828e-08	0	14.5428	1	2	1046.98	2092.96	2.21037	135.818	50908	50908	MS2	13/212	Obvb02012.raw
	High	YQLSASYLGGDYSAANQER	Unambiguous	3	2	262398376;41583909		CID	1	0	1	1	0	5.35808e-10	76.49	2.23857e-08	0	6.38676	1	2	1046.98	2092.96	2.32702	129.927	48780	48780	MS2	14/212	Obvb02012.raw
	High	YQLSASYLGGDYSAANQER	Unambiguous	3	2	262398376;41583909		CID	1	0	1	1	0	1.92682e-09	76.41	2.62844e-08	0	72.6993	11	2	1046.99	2092.97	6.99292	149.144	55614	55614	MS2	15/212	Obvb02012.raw
	High	WYDLGANQWIMAK	Unambiguous	2	2	41583909;262398375		CID	1	0	1	1	0	5.12175e-08	76.4	4.23811e-08	0	6.44196	1	2	798.392	1595.78	5.30605	162.054	59975	59975	MS2	18/120	Obvb02012.raw
	High	YQLSASYLGGDYSAANQER	Unambiguous	3	2	262398376;41583909		CID	1	0	1	1	0	8.45348e-09	75.92	2.55252e-08	0	53.7506	12	2	1046.99	2092.97	4.89327	160.143	59324	59324	MS2	15/212	Obvb02012.raw
	High	YQLSASYLGGDYSAANQER	Unambiguous	3	2	262398376;41583909		CID	1	0	1	1	0	4.86512e-09	75.41	2.87058e-08	0	13.568	1	2	1046.98	2092.96	2.09372	127.314	47837	47837	MS2	14/212	Obvb02012.raw
	High	YQLSASYLGGDYSAANQER	Unambiguous	3	2	262398376;41583909		CID	1	0	1	1	0	2.45217e-09	75.29	3.25381e-08	0	84.9014	10	2	1046.99	2092.97	5.47651	145.312	54323	54323	MS2	13/212	Obvb02012.raw
	High	YQLSASYLGGDYSAANQER	Unambiguous	3	2	262398376;41583909		CID	1	0	1	1	0	4.5254e-11	75.21	3.76626e-08	0	57.1142	18	2	1046.99	2092.97	6.05974	175.953	64610	64610	MS2	13/212	Obvb02012.raw
	High	YQLSASYLGGDYSAANQER	Unambiguous	3	2	262398376;41583909		CID	1	0	1	1	0	8.85792e-09	75.04	3.12586e-08	0	20.6157	5	2	1046.99	2092.97	4.07674	171.651	63193	63193	MS2	13/212	Obvb02012.raw
	High	YQLSASYLGGDYSAANQER	Unambiguous	3	2	262398376;41583909		CID	1	0	1	1	0	3.44697e-08	74.87	3.25065e-08	0	36.7786	5	2	1046.99	2092.96	3.37685	144.159	53921	53921	MS2	12/212	Obvb02012.raw
	High	YQLSASYLGGDYSAANQER	Unambiguous	3	2	262398376;41583909		CID	1	0	1	1	0	6.29145e-08	74.72	3.36488e-08	0	49.4054	19	2	1046.98	2092.96	2.67696	104.652	39433	39433	MS2	12/212	Obvb02012.raw
	High	YQLSASYLGGDYSAANQER	Unambiguous	3	2	262398376;41583909		CID	1	0	1	1	0	5.69056e-08	74.72	3.36488e-08	0	50.8161	10	2	1046.99	2092.97	4.89327	160.003	59275	59275	MS2	14/212	Obvb02012.raw
	High	QAPVASTQQTTQVQAPVQQK	Unambiguous	1	1	41583909		CID	1	0	1	1	0	2.31979e-08	74.62	3.44326e-08	0	3.9967	0	2	1069.57	2138.12	1.74246	66.3039	24891	24891	MS2	14/228	Obvb02012.raw
	High	WYDLGANQWIMAK	Unambiguous	2	2	41583909;262398375		CID	1	0	1	1	0	2.13038e-07	74.08	7.23056e-08	0	10.0213	1	2	798.391	1595.78	5.07657	162.59	60151	60151	MS2	18/120	Obvb02012.raw
	High	YQLSASYLGGDYSAANQER	Unambiguous	3	2	262398376;41583909		CID	1	0	1	1	0	6.40185e-08	73.93	4.03618e-08	0	65.22	4	2	1046.99	2092.97	4.77662	145.236	54296	54296	MS2	13/212	Obvb02012.raw
	High	WYDLGANQWImAK	Unambiguous	2	2	41583909;262398375	M11(Oxidation)	CID	1	0	1	1	0	1.10786e-08	73.61	4.35512e-08	0	37.3577	15	2	806.389	1611.77	4.84869	188.806	68952	68952	MS2	8/120	Obvb02012.raw
	High	YQLSASYLGGDYSAANQER	Unambiguous	3	2	262398376;41583909		CID	1	0	1	1	0	5.26235e-08	73.37	4.59166e-08	0	23.8174	5	2	1046.99	2092.97	4.89327	158.426	58760	58760	MS2	14/212	Obvb02012.raw
	High	YQLSASYLGGDYSAANQER	Unambiguous	3	2	262398376;41583909		CID	1	0	1	1	0	1.29572e-09	73.33	4.63415e-08	0	34.6564	6	2	1046.99	2092.97	4.19338	174.32	64071	64071	MS2	13/212	Obvb02012.raw
	High	YQLSASYLGGDYSAANQER	Unambiguous	3	2	262398376;41583909		CID	1	0	1	1	0	7.3484e-09	73.3	5.84669e-08	0	21.2696	3	2	1046.99	2092.97	5.82645	153.945	57236	57236	MS2	14/212	Obvb02012.raw
	High	YQLSASYLGGDYSAANQER	Unambiguous	3	2	262398376;41583909		CID	1	0	1	1	0	1.15227e-08	73.3	5.37895e-08	0	67.8895	12	2	1046.99	2092.97	8.39268	154.48	57412	57412	MS2	13/212	Obvb02012.raw
	High	YQLSASYLGGDYSAANQER	Unambiguous	3	2	262398376;41583909		CID	1	0	1	1	0	2.40944e-09	73.24	4.73119e-08	0	10.0263	1	2	1046.98	2092.96	2.44367	128.862	48396	48396	MS2	14/212	Obvb02012.raw
	High	YQLSASYLGGDYSAANQER	Unambiguous	3	2	262398376;41583909		CID	1	0	1	1	0	4.1238e-11	73.04	4.95416e-08	0	31.6787	7	2	1046.99	2092.97	4.19338	178.594	65496	65496	MS2	13/212	Obvb02012.raw
	High	YQLSASYLGGDYSAANQER	Unambiguous	3	2	262398376;41583909		CID	1	0	1	1	0	6.0649e-10	72.94	5.06956e-08	0	36.7979	7	2	1046.99	2092.97	4.42668	181.06	66311	66311	MS2	13/212	Obvb02012.raw
	High	YQLSASYLGGDYSAANQER	Unambiguous	3	2	262398376;41583909		CID	1	0	1	1	0	3.63187e-08	71.81	8.23967e-08	0	73.7848	18	2	1046.99	2092.97	6.75963	154.42	57393	57393	MS2	14/212	Obvb02012.raw
	High	WYDLGANQWIMAK	Unambiguous	2	2	41583909;262398375		CID	1	0	1	1	0	3.00309e-07	71.74	1.27278e-07	0	5.21222	0	2	798.391	1595.78	4.84708	161.54	59799	59799	MS2	10/120	Obvb02012.raw
	High	YQLSASYLGGDYSAANQER	Unambiguous	3	2	262398376;41583909		CID	1	0	1	1	0	3.07065e-08	71.66	7.50573e-08	0	28.9003	7	2	1046.99	2092.97	5.35986	162.199	60023	60023	MS2	14/212	Obvb02012.raw
	High	YQLSASYLGGDYSAANQER	Unambiguous	3	2	262398376;41583909		CID	1	0	1	1	0	7.44412e-08	71.65	6.82292e-08	0	10.003	1	2	1046.98	2092.96	2.09372	134.572	50462	50462	MS2	14/212	Obvb02012.raw
	High	YQLSASYLGGDYSAANQER	Unambiguous	3	2	262398376;41583909		CID	1	0	1	1	0	7.21327e-10	71.58	6.93378e-08	0	6.46892	3	2	1046.99	2092.96	3.02691	189.586	69207	69207	MS2	14/212	Obvb02012.raw
	High	YQLSASYLGGDYSAANQER	Unambiguous	3	2	262398376;41583909		CID	1	0	1	1	0	1.03519e-09	71.43	8.99311e-08	0	63.8807	10	2	1046.99	2092.97	6.52633	149.292	55664	55664	MS2	12/212	Obvb02012.raw
	High	YQLSASYLGGDYSAANQER	Unambiguous	3	2	262398376;41583909		CID	1	0	1	1	0	1.01874e-07	71.41	7.21058e-08	0	34.5612	6	2	1046.99	2092.97	5.12657	165.307	61080	61080	MS2	13/212	Obvb02012.raw
	High	QAPVASTQQTTQVQAPVQQK	Unambiguous	1	1	41583909		CID	1	0	1	1	0	1.55865e-09	71.3	8.15441e-08	0	46.5268	11	2	1069.57	2138.12	1.28572	92.5548	34895	34895	MS2	12/228	Obvb02012.raw
	High	QAPVASTQQTTQVQAPVQQK	Unambiguous	1	1	41583909		CID	1	0	1	1	0	1.84173e-09	71.28	8.19205e-08	0	31.6539	11	2	1069.56	2138.12	0.7148	83.4486	31440	31440	MS2	11/228	Obvb02012.raw
	High	WYDLGANQWImAK	Unambiguous	2	2	41583909;262398375	M11(Oxidation)	CID	1	0	1	1	0	4.10602e-09	71.23	7.51571e-08	0	11.2103	2	2	806.389	1611.77	5.0759	151.61	56462	56462	MS2	9/120	Obvb02012.raw
	High	YQLSASYLGGDYSAANQER	Unambiguous	3	2	262398376;41583909		CID	1	0	1	1	0	9.26648e-11	71.22	7.53304e-08	0	35.4968	8	2	1046.99	2092.97	4.65998	171.129	63018	63018	MS2	13/212	Obvb02012.raw
	High	YQLSASYLGGDYSAANQER	Unambiguous	3	2	262398376;41583909		CID	1	0	1	1	0	6.73227e-09	70.96	7.99779e-08	0	9.98854	1	2	1046.98	2092.96	2.32702	135.682	50860	50860	MS2	13/212	Obvb02012.raw
	High	YQLSASYLGGDYSAANQER	Unambiguous	3	2	262398376;41583909		CID	1	0	1	1	0	1.38613e-08	70.77	8.35545e-08	0	29.8288	19	2	1046.98	2092.96	1.74378	106.279	40033	40033	MS2	14/212	Obvb02012.raw
	High	WYDLGANQWImAK	Unambiguous	2	2	41583909;262398375	M11(Oxidation)	CID	1	0	1	1	0	6.45566e-07	70.71	8.47169e-08	0	12.9545	2	2	806.389	1611.77	5.60605	153.709	57160	57160	MS2	10/120	Obvb02012.raw
	High	QAPVASTQQTTQVQAPVQQK	Unambiguous	1	1	41583909		CID	1	0	1	1	0	9.79293e-10	70.53	8.83019e-08	0	16.906	7	2	1069.57	2138.12	1.74246	92.4338	34849	34849	MS2	15/228	Obvb02012.raw
	High	QAPVASTQQTTQVQAPVQQK	Unambiguous	1	1	41583909		CID	1	0	1	1	0	1.26276e-10	70.4	1.00321e-07	0	43.9662	13	2	1069.56	2138.12	0.828985	92.5243	34884	34884	MS2	15/228	Obvb02012.raw
	High	WYDLGANQWImAK	Unambiguous	2	2	41583909;262398375	M11(Oxidation)	CID	1	0	1	1	0	1.69732e-07	70.37	9.18333e-08	0	6.15074	1	2	806.389	1611.77	4.62148	152.64	56809	56809	MS2	16/120	Obvb02012.raw
	High	YQLSASYLGGDYSAANQER	Unambiguous	3	2	262398376;41583909		CID	1	0	1	1	0	2.23491e-07	70.35	9.20386e-08	0	38.3517	7	2	1046.99	2092.97	5.00992	180.732	66199	66199	MS2	14/212	Obvb02012.raw
	High	YQLSASYLGGDYSAANQER	Unambiguous	3	2	262398376;41583909		CID	1	0	1	1	0	8.39308e-09	70.3	9.31044e-08	0	20.2872	4	2	1046.99	2092.96	3.14355	143.63	53727	53727	MS2	14/212	Obvb02012.raw
	High	WYDLGANQWIMAK	Unambiguous	2	2	41583909;262398375		CID	1	0	1	1	0	2.13735e-07	70.28	1.64073e-07	0	5.03448	1	2	798.391	1595.78	4.69409	161.031	59623	59623	MS2	18/120	Obvb02012.raw
	High	QAPVASTQQTTQVQAPVQQK	Unambiguous	1	1	41583909		CID	1	0	1	1	0	6.99685e-09	69.98	1.05485e-07	0	30.0731	12	2	1069.56	2138.12	0.372247	85.3736	32175	32175	MS2	14/228	Obvb02012.raw
	High	QAPVASTQQTTQVQAPVQQK	Unambiguous	1	1	41583909		CID	1	0	1	1	0	2.29566e-09	69.93	1.01384e-07	0	41.8152	5	2	1069.57	2138.13	2.31338	82.2274	30972	30972	MS2	15/228	Obvb02012.raw
	High	YQLSASYLGGDYSAANQER	Unambiguous	3	2	262398376;41583909		CID	1	0	1	1	0	5.39604e-10	69.89	1.12822e-07	0	69.3118	7	2	1046.99	2092.97	5.47651	148.61	55437	55437	MS2	15/212	Obvb02012.raw
	High	YQLSASYLGGDYSAANQER	Unambiguous	3	2	262398376;41583909		CID	1	0	1	1	0	8.9245e-08	69.79	1.1545e-07	0	73.6951	8	2	1046.99	2092.97	5.35986	147.946	55218	55218	MS2	14/212	Obvb02012.raw
	High	QAPVASTQQTTQVQAPVQQK	Unambiguous	1	1	41583909		CID	1	0	1	1	0	3.15363e-09	69.69	1.18139e-07	0	13.3639	10	2	1069.56	2138.12	0.943169	85.2832	32142	32142	MS2	15/228	Obvb02012.raw
	High	QAPVASTQQTTQVQAPVQQK	Unambiguous	1	1	41583909		CID	1	0	1	1	0	6.35394e-09	69.54	1.2229e-07	0	35.631	5	2	1069.56	2138.12	1.17154	88.7612	33463	33463	MS2	9/228	Obvb02012.raw
	High	YQLSASYLGGDYSAANQER	Unambiguous	3	2	262398376;41583909		CID	1	0	1	1	0	1.48358e-07	69.23	1.19116e-07	0	33.4501	9	2	1046.99	2092.97	4.77662	182.059	66649	66649	MS2	13/212	Obvb02012.raw
	High	QTTQVAQPAQTQATTSYTSNVSGSEAAAK	Unambiguous	1	1	41583909		CID	1	0	1	1	0	1.39703e-08	69.17	1.20773e-07	0	32.5401	9	2	1463.7	2926.4	-1.9769	111.997	42180	42180	MS2	11/336	Obvb02012.raw
	High	YQLSASYLGGDYSAANQER	Unambiguous	3	2	262398376;41583909		CID	1	0	1	1	0	3.69867e-07	68.93	1.27635e-07	0	40.2149	12	2	1046.98	2092.96	1.39383	104.299	39303	39303	MS2	15/212	Obvb02012.raw
	High	QAPVASTQQTTQVQAPVQQK	Unambiguous	1	1	41583909		CID	1	0	1	1	0	1.72126e-10	68.92	1.27929e-07	0	48.9542	24	2	1069.57	2138.12	1.85664	95.6848	36072	36072	MS2	15/228	Obvb02012.raw
	High	WYDLGANQWImAK	Unambiguous	2	2	41583909;262398375	M11(Oxidation)	CID	1	0	1	1	0	1.75865e-07	68.82	1.3122e-07	0	18.1943	4	2	806.388	1611.77	4.47001	158.981	58935	58935	MS2	15/120	Obvb02012.raw
	High	WYDLGANQWImAK	Unambiguous	2	2	41583909;262398375	M11(Oxidation)	CID	1	0	1	1	0	1.30745e-07	68.77	1.32425e-07	0	22.2231	4	2	806.389	1611.77	5.15163	160.039	59287	59287	MS2	10/120	Obvb02012.raw
	High	YQLSASYLGGDYSAANQER	Unambiguous	3	2	262398376;41583909		CID	1	0	1	1	0	8.00847e-09	68.75	1.33036e-07	0	23.0978	3	2	1046.98	2092.96	2.67696	141.969	53132	53132	MS2	15/212	Obvb02012.raw
	High	QAPVASTQQTTQVQAPVQQK	Unambiguous	1	1	41583909		CID	1	0	1	1	0	7.72114e-09	68.74	1.33343e-07	0	46.0263	23	2	1069.57	2138.12	1.85664	96.286	36295	36295	MS2	24/228	Obvb02012.raw
	High	YQLSASYLGGDYSAANQER	Unambiguous	3	2	262398376;41583909		CID	1	0	1	1	0	2.85557e-08	68.72	1.33958e-07	0	39.1672	6	2	1046.99	2092.97	4.31003	175.024	64296	64296	MS2	14/212	Obvb02012.raw
	High	WYDLGANQWImAK	Unambiguous	2	2	41583909;262398375	M11(Oxidation)	CID	1	0	1	1	0	1.56991e-08	68.71	1.34267e-07	0	19.237	75	2	806.389	1611.77	5.0759	188.201	68750	68750	MS2	9/120	Obvb02012.raw
	High	YQLSASYLGGDYSAANQER	Unambiguous	3	2	262398376;41583909		CID	1	0	1	1	0	3.25347e-08	68.65	1.50104e-07	0	51.5956	8	2	1046.99	2092.97	5.35986	156.808	58201	58201	MS2	14/212	Obvb02012.raw
	High	QAPVASTQQTTQVQAPVQQK	Unambiguous	1	1	41583909		CID	1	0	1	1	0	6.95701e-09	68.61	1.51493e-07	0	45.7486	9	2	1069.56	2138.12	0.943169	81.0607	30531	30531	MS2	28/228	Obvb02012.raw
	High	WYDLGANQWImAK	Unambiguous	2	2	41583909;262398375	M11(Oxidation)	CID	1	0	1	1	0	1.49989e-08	68.59	1.38357e-07	0	22.039	10	2	806.388	1611.77	3.33396	189.891	69303	69303	MS2	10/120	Obvb02012.raw
	High	QTTQVAQPAQTQATTSYTSNVSGSEAAAK	Unambiguous	1	1	41583909		CID	1	0	1	1	0	1.60629e-07	68.3	1.4756e-07	0	33.9868	4	2	1463.7	2926.4	-1.64319	99.421	37464	37464	MS2	11/336	Obvb02012.raw
	High	YQLSASYLGGDYSAANQER	Unambiguous	3	2	262398376;41583909		CID	1	0	1	1	0	1.71749e-09	68.03	1.73138e-07	0	55.1864	7	2	1046.99	2092.97	5.47651	187.189	68403	68403	MS2	19/212	Obvb02012.raw
	High	WYDLGANQWImAK	Unambiguous	2	2	41583909;262398375	M11(Oxidation)	CID	1	0	1	1	0	1.02845e-07	67.96	1.59956e-07	0	58.4016	26	2	806.389	1611.77	4.62148	184.414	67442	67442	MS2	10/120	Obvb02012.raw
	High	YQLSASYLGGDYSAANQER	Unambiguous	3	2	262398376;41583909		CID	1	0	1	1	0	7.44927e-11	67.95	1.59945e-07	0	34.2646	6	2	1046.99	2092.97	5.12657	181.718	66535	66535	MS2	12/212	Obvb02012.raw
	High	WYDLGANQWIMAK	Unambiguous	2	2	41583909;262398375		CID	1	0	1	1	0	1.92727e-07	67.86	3.10995e-07	0	23.2233	3	2	798.391	1595.78	4.77059	167.485	61815	61815	MS2	17/120	Obvb02012.raw
	High	WYDLGANQWImAK	Unambiguous	2	2	41583909;262398375	M11(Oxidation)	CID	1	0	1	1	0	1.02197e-07	67.7	1.69422e-07	0	80.4498	14	2	806.389	1611.77	5.00016	176.879	64922	64922	MS2	8/120	Obvb02012.raw
	High	WYDLGANQWImAK	Unambiguous	2	2	41583909;262398375	M11(Oxidation)	CID	1	0	1	1	0	2.09621e-07	67.7	1.69422e-07	0	27.7281	6	2	806.389	1611.77	5.37884	185.633	67851	67851	MS2	9/120	Obvb02012.raw
	High	QAPVASTQQTTQVQAPVQQK	Unambiguous	1	1	41583909		CID	1	0	1	1	0	2.42157e-09	67.6	1.91158e-07	0	4.26711	0	2	1069.56	2138.12	1.05735	65.767	24683	24683	MS2	15/228	Obvb02012.raw
	High	WYDLGANQWImAK	Unambiguous	2	2	41583909;262398375	M11(Oxidation)	CID	1	0	1	1	0	4.02789e-07	67.48	1.78226e-07	0	5.61802	1	2	806.389	1611.77	5.68179	150.028	55916	55916	MS2	7/120	Obvb02012.raw
	High	YQLSASYLGGDYSAANQER	Unambiguous	3	2	262398376;41583909		CID	1	0	1	1	0	2.06338e-08	67.3	2.0483e-07	0	31.5057	7	2	1046.99	2092.97	5.47651	184.532	67481	67481	MS2	10/212	Obvb02012.raw
	High	YQLSASYLGGDYSAANQER	Unambiguous	3	2	262398376;41583909		CID	1	0	1	1	0	7.73846e-09	67.26	2.06725e-07	0	46.0486	8	2	1046.99	2092.97	5.35986	156.583	58123	58123	MS2	14/212	Obvb02012.raw
	High	WYDLGANQWImAK	Unambiguous	2	2	41583909;262398375	M11(Oxidation)	CID	1	0	1	1	0	5.74272e-08	67.24	1.88352e-07	0	12.6343	2	2	806.389	1611.77	5.15163	153.196	56993	56993	MS2	7/120	Obvb02012.raw
	High	YQLSASYLGGDYSAANQER	Unambiguous	3	2	262398376;41583909		CID	1	0	1	1	0	6.76739e-08	67.19	2.38732e-07	0	63.6179	9	2	1046.99	2092.97	5.82645	155.515	57754	57754	MS2	13/212	Obvb02012.raw
	High	YQLSASYLGGDYSAANQER	Unambiguous	3	2	262398376;41583909		CID	1	0	1	1	0	4.48199e-08	67.08	1.9542e-07	0	49.6798	5	2	1046.99	2092.97	5.12657	151.705	56494	56494	MS2	13/212	Obvb02012.raw
	High	WYDLGANQWIMAK	Unambiguous	2	2	41583909;262398375		CID	1	0	1	1	0	2.7422e-08	66.77	4.10237e-07	0	18.604	12	2	798.391	1595.77	4.31161	175.502	64458	64458	MS2	7/120	Obvb02012.raw
	High	QAPVASTQQTTQVQAPVQQK	Unambiguous	1	1	41583909		CID	1	0	1	1	0	9.832e-10	66.71	2.34635e-07	0	45.7489	13	2	1069.56	2138.12	-0.997971	86.4397	32583	32583	MS2	28/228	Obvb02012.raw
	High	WYDLGANQWIMAK	Unambiguous	2	2	41583909;262398375		CID	1	0	1	1	0	1.26742e-07	66.67	4.19792e-07	0	11.3987	3	2	798.391	1595.77	4.00563	166.215	61384	61384	MS2	10/120	Obvb02012.raw
	High	YQLSASYLGGDYSAANQER	Unambiguous	3	2	262398376;41583909		CID	1	0	1	1	0	5.23066e-07	66.65	2.1576e-07	0	9.6543	0	2	1046.98	2092.96	2.21037	125.19	47068	47068	MS2	13/212	Obvb02012.raw
	High	WYDLGANQWImAK	Unambiguous	2	2	41583909;262398375	M11(Oxidation)	CID	1	0	1	1	0	5.80337e-07	66.61	2.17756e-07	0	6.18863	1	2	806.389	1611.77	5.68179	150.552	56097	56097	MS2	7/120	Obvb02012.raw
	High	WYDLGANQWImAK	Unambiguous	2	2	41583909;262398375	M11(Oxidation)	CID	1	0	1	1	0	6.73967e-09	66.55	2.21309e-07	0	42.2036	11	2	806.388	1611.77	3.6369	188.3	68778	68778	MS2	7/120	Obvb02012.raw
	High	QAPVASTQQTTQVQAPVQQK	Unambiguous	1	1	41583909		CID	1	0	1	1	0	1.21591e-07	66.46	2.25944e-07	0	4.14906	0	2	1069.57	2138.12	1.62828	67.3883	25307	25307	MS2	13/228	Obvb02012.raw
	High	WYDLGANQWImAK	Unambiguous	2	2	41583909;262398375	M11(Oxidation)	CID	1	0	1	1	0	1.50914e-08	66.24	2.37684e-07	0	9.09643	1	2	806.389	1611.77	4.84869	152.124	56633	56633	MS2	14/120	Obvb02012.raw
	High	WYDLGANQWImAK	Unambiguous	2	2	41583909;262398375	M11(Oxidation)	CID	1	0	1	1	0	1.11596e-07	65.83	2.61216e-07	0	46.3319	13	2	806.388	1611.77	4.2428	178.84	65580	65580	MS2	15/120	Obvb02012.raw
	High	YQLSASYLGGDYSAANQER	Unambiguous	3	2	262398376;41583909		CID	1	0	1	1	0	2.05108e-09	65.77	2.91335e-07	0	29.6535	7	2	1046.99	2092.97	5.35986	183.775	67225	67225	MS2	15/212	Obvb02012.raw
	High	QAPVASTQQTTQVQAPVQQK	Unambiguous	1	1	41583909		CID	1	0	1	1	0	4.36481e-08	65.66	2.71e-07	0	52.7279	10	2	1069.57	2138.14	7.90838	84.5712	31870	31870	MS2	14/228	Obvb02012.raw
	High	YQLSASYLGGDYSAANQER	Unambiguous	3	2	262398376;41583909		CID	1	0	1	1	0	1.58034e-08	65.63	2.72879e-07	0	32.6586	6	2	1046.99	2092.97	4.54333	180.206	66025	66025	MS2	15/212	Obvb02012.raw
	High	YQLSASYLGGDYSAANQER	Unambiguous	3	2	262398376;41583909		CID	1	0	1	1	0	2.06861e-08	65.39	2.88383e-07	0	39.473	6	2	1046.99	2092.97	4.31003	173.259	63720	63720	MS2	14/212	Obvb02012.raw
	High	YQLSASYLGGDYSAANQER	Unambiguous	3	2	262398376;41583909		CID	1	0	1	1	0	6.42305e-09	65.38	2.89048e-07	0	8.01979	1	3	698.325	2092.96	2.23311	124.195	46700	46700	MS2	20/212	Obvb02012.raw
	High	QAPVASTQQTTQVQAPVQQK	Unambiguous	1	1	41583909		CID	1	0	1	1	0	8.12804e-09	65.3	2.95121e-07	0	52.1159	8	2	1069.57	2138.12	1.51409	86.9501	32777	32777	MS2	24/228	Obvb02012.raw
	High	QAPVASTQQTTQVQAPVQQK	Unambiguous	1	1	41583909		CID	1	0	1	1	0	2.46659e-08	65.18	3.0267e-07	0	24.7242	8	2	1069.57	2138.12	1.97083	90.4728	34110	34110	MS2	13/228	Obvb02012.raw
	High	YQLSASYLGGDYSAANQER	Unambiguous	3	2	262398376;41583909		CID	1	0	1	1	0	1.77547e-08	65.18	3.0267e-07	0	15.6444	1	3	698.325	2092.96	1.79568	123.15	46316	46316	MS2	16/212	Obvb02012.raw
	High	YQLSASYLGGDYSAANQER	Unambiguous	3	2	262398376;41583909		CID	1	0	1	1	0	9.32271e-11	65.16	3.04068e-07	0	53.3568	14	3	698.325	2092.96	2.05814	130.361	48937	48937	MS2	13/212	Obvb02012.raw
	High	YQLSASYLGGDYSAANQER	Unambiguous	3	2	262398376;41583909		CID	1	0	1	1	0	3.69517e-09	65.12	3.06881e-07	0	5.46846	5	2	1046.99	2092.96	3.37685	190.116	69360	69360	MS2	13/212	Obvb02012.raw
	High	YQLSASYLGGDYSAANQER	Unambiguous	3	2	262398376;41583909		CID	1	0	1	1	0	4.03552e-08	65.03	3.13307e-07	0	17.8597	4	2	1046.99	2092.97	4.54333	188.517	68855	68855	MS2	13/212	Obvb02012.raw
	High	QAPVASTQQTTQVQAPVQQK	Unambiguous	1	1	41583909		CID	1	0	1	1	0	6.15365e-08	64.92	3.21344e-07	0	3.40561	0	2	1069.57	2138.12	1.74246	66.8449	25099	25099	MS2	13/228	Obvb02012.raw
	High	YQLSASYLGGDYSAANQER	Unambiguous	3	2	262398376;41583909		CID	1	0	1	1	0	1.11523e-09	64.92	3.21344e-07	0	29.8018	4	2	1046.99	2092.97	5.12657	157.356	58392	58392	MS2	14/212	Obvb02012.raw
	High	QAPVASTQQTTQVQAPVQQK	Unambiguous	1	1	41583909		CID	1	0	1	1	0	4.33154e-08	64.77	3.32637e-07	0	33.7168	7	2	1069.57	2138.13	4.48288	89.0572	33575	33575	MS2	10/228	Obvb02012.raw
	High	WYDLGANQWImAK	Unambiguous	2	2	41583909;262398375	M11(Oxidation)	CID	1	0	1	1	0	6.82347e-08	64.64	3.43558e-07	0	37.5902	14	2	806.388	1611.77	3.93985	171.413	63114	63114	MS2	8/120	Obvb02012.raw
	High	QAPVASTQQTTQVQAPVQQK	Unambiguous	1	1	41583909		CID	1	0	1	1	0	3.01978e-09	64.34	3.67257e-07	0	28.2678	10	2	1069.57	2138.12	1.74246	84.6095	31885	31885	MS2	13/228	Obvb02012.raw
	High	YQLSASYLGGDYSAANQER	Unambiguous	3	2	262398376;41583909		CID	1	0	1	1	0	9.29882e-08	64.22	4.16287e-07	0	46.2074	6	2	1046.99	2092.97	5.47651	156.04	57930	57930	MS2	11/212	Obvb02012.raw
	High	WYDLGANQWIMAK	Unambiguous	2	2	41583909;262398375		CID	1	0	1	1	0	3.25409e-07	64.17	7.46508e-07	0	7.5594	2	2	798.391	1595.77	4.00563	165.684	61207	61207	MS2	15/120	Obvb02012.raw
	High	WYDLGANQWImAK	Unambiguous	2	2	41583909;262398375	M11(Oxidation)	CID	1	0	1	1	0	5.95524e-08	63.9	4.06415e-07	0	4.03245	1	2	806.39	1611.77	6.06047	149.52	55740	55740	MS2	20/120	Obvb02012.raw
	High	WYDLGANQWImAK	Unambiguous	2	2	41583909;262398375	M11(Oxidation)	CID	1	0	1	1	0	4.13732e-08	63.81	4.14925e-07	0	7.21727	2	2	806.39	1611.77	5.98473	148.974	55556	55556	MS2	18/120	Obvb02012.raw
	High	YQLSASYLGGDYSAANQER	Unambiguous	3	2	262398376;41583909		CID	1	0	1	1	0	1.79651e-07	63.79	4.16841e-07	0	37.2078	5	2	1046.99	2092.97	4.89327	161.17	59672	59672	MS2	9/212	Obvb02012.raw
	High	YQLSASYLGGDYSAANQER	Unambiguous	3	2	262398376;41583909		CID	1	0	1	1	0	1.29461e-07	63.58	5.48163e-07	0	79.5115	10	2	1046.99	2092.97	5.9431	150.122	55950	55950	MS2	13/212	Obvb02012.raw
	High	YQLSASYLGGDYSAANQER	Unambiguous	3	2	262398376;41583909		CID	1	0	1	1	0	5.38532e-07	63.57	4.385e-07	0	22.6146	5	2	1046.99	2092.97	4.77662	164.789	60903	60903	MS2	14/212	Obvb02012.raw
	High	YQLSASYLGGDYSAANQER	Unambiguous	3	2	262398376;41583909		CID	1	0	1	1	0	3.04275e-08	63.54	4.4154e-07	0	43.1942	7	2	1046.99	2092.97	3.96009	176.061	64647	64647	MS2	15/212	Obvb02012.raw
	High	YQLSASYLGGDYSAANQER	Unambiguous	3	2	262398376;41583909		CID	1	0	1	1	0	2.85193e-08	63.53	4.42558e-07	0	43.6192	7	2	1046.99	2092.97	4.54333	179.123	65673	65673	MS2	14/212	Obvb02012.raw
	High	YQLSASYLGGDYSAANQER	Unambiguous	3	2	262398376;41583909		CID	1	0	1	1	0	2.85769e-07	63.51	4.44601e-07	0	29.7558	6	2	1046.99	2092.97	4.42668	166.353	61431	61431	MS2	14/212	Obvb02012.raw
	High	WYDLGANQWIMAK	Unambiguous	2	2	41583909;262398375		CID	1	0	1	1	0	1.59196e-07	63.5	8.26365e-07	0	44.0643	22	2	798.391	1595.78	5.07657	181.456	66447	66447	MS2	10/120	Obvb02012.raw
	High	YQLSASYLGGDYSAANQER	Unambiguous	3	2	262398376;41583909		CID	1	0	1	1	0	7.81293e-09	63.41	5.70046e-07	0	30.5874	8	2	1046.99	2092.97	5.82645	161.679	59848	59848	MS2	14/212	Obvb02012.raw
	High	WYDLGANQWIMAK	Unambiguous	2	2	41583909;262398375		CID	1	0	1	1	0	1.45963e-07	63.34	9.26894e-07	0	12.9188	1	2	798.392	1595.78	6.1475	186.984	68329	68329	MS2	18/120	Obvb02012.raw
	High	QAPVASTQQTTQVQAPVQQK	Unambiguous	1	1	41583909		CID	1	0	1	1	0	6.96195e-08	63.28	4.68781e-07	0	39.125	7	2	1069.57	2138.13	5.05379	88.1151	33219	33219	MS2	8/228	Obvb02012.raw
	High	YQLSASYLGGDYSAANQER	Unambiguous	3	2	262398376;41583909		CID	1	0	1	1	0	7.29036e-07	63.27	4.69862e-07	0	11.5987	1	2	1046.98	2092.96	2.09372	126.254	47452	47452	MS2	12/212	Obvb02012.raw
	High	YQLSASYLGGDYSAANQER	Unambiguous	3	2	262398376;41583909		CID	1	0	1	1	0	3.69957e-08	63.24	4.73119e-07	0	25.6182	7	2	1046.99	2092.97	4.65998	185.053	67656	67656	MS2	14/212	Obvb02012.raw
	High	WYDLGANQWImAK	Unambiguous	2	2	41583909;262398375	M11(Oxidation)	CID	1	0	1	1	0	9.46134e-07	63.04	4.96592e-07	0	49.0676	10	2	806.388	1611.77	4.47001	183.003	66968	66968	MS2	9/120	Obvb02012.raw
	High	YQLSASYLGGDYSAANQER	Unambiguous	3	2	262398376;41583909		CID	1	0	1	1	0	1.85534e-09	63.02	4.97703e-07	0	47.6535	10	3	698.327	2092.97	4.33277	145.018	54222	54222	MS2	10/212	Obvb02012.raw
	High	YQLSASYLGGDYSAANQER	Unambiguous	3	2	262398376;41583909		CID	1	0	1	1	0	1.44181e-07	62.95	5.0579e-07	0	2.76021	0	3	698.325	2092.96	1.79568	122.11	45932	45932	MS2	18/212	Obvb02012.raw
	High	QAPVASTQQTTQVQAPVQQK	Unambiguous	1	1	41583909		CID	1	0	1	1	0	1.67109e-07	62.92	5.61555e-07	0	29.4663	1	2	1069.56	2138.12	1.17154	74.0189	27851	27851	MS2	14/228	Obvb02012.raw
	High	QAPVASTQQTTQVQAPVQQK	Unambiguous	1	1	41583909		CID	1	0	1	1	0	5.3031e-07	62.8	5.77288e-07	0	35.9456	5	2	1069.56	2138.12	1.17154	88.1486	33231	33231	MS2	9/228	Obvb02012.raw
	High	YQLSASYLGGDYSAANQER	Unambiguous	3	2	262398376;41583909		CID	1	0	1	1	0	1.75066e-07	62.67	6.75943e-07	0	66.2213	35	2	1046.99	2092.97	5.59315	150.575	56106	56106	MS2	14/212	Obvb02012.raw
	High	WYDLGANQWImAK	Unambiguous	2	2	41583909;262398375	M11(Oxidation)	CID	1	0	1	1	0	1.48567e-08	62.33	5.8479e-07	0	7.3134	3	2	806.388	1611.77	4.09132	155.799	57847	57847	MS2	11/120	Obvb02012.raw
	High	WYDLGANQWIMAK	Unambiguous	2	2	41583909;262398375		CID	1	0	1	1	0	5.2062e-07	62.24	1.16422e-06	0	7.23038	3	2	798.391	1595.77	4.23512	166.725	61559	61559	MS2	10/120	Obvb02012.raw
	High	QAPVASTQQTTQVQAPVQQK	Unambiguous	1	1	41583909		CID	1	0	1	1	0	1.6974e-09	62.21	5.9975e-07	0	22.911	8	2	1069.57	2138.12	1.74246	87.1919	32869	32869	MS2	14/228	Obvb02012.raw
	High	YQLSASYLGGDYSAANQER	Unambiguous	3	2	262398376;41583909		CID	1	0	1	1	0	2.03171e-08	62.19	6.02518e-07	0	38.1419	13	3	698.326	2092.96	3.5454	146.549	54744	54744	MS2	14/212	Obvb02012.raw
	High	QAPVASTQQTTQVQAPVQQK	Unambiguous	1	1	41583909		CID	1	0	1	1	0	1.07057e-07	62.14	6.09495e-07	0	23.9671	9	2	1069.57	2138.13	2.31338	91.3777	34450	34450	MS2	14/228	Obvb02012.raw
	High	WYDLGANQWImAK	Unambiguous	2	2	41583909;262398375	M11(Oxidation)	CID	1	0	1	1	0	9.32027e-08	61.87	6.5013e-07	0	55.8179	19	2	806.389	1611.77	4.77295	177.787	65224	65224	MS2	8/120	Obvb02012.raw
	High	YQLSASYLGGDYSAANQER	Unambiguous	3	2	262398376;41583909		CID	1	0	1	1	0	3.56801e-08	61.72	6.71382e-07	0	15.4119	1	2	1046.98	2092.96	2.21037	139.828	52366	52366	MS2	14/212	Obvb02012.raw
	High	QAPVASTQQTTQVQAPVQQK	Unambiguous	1	1	41583909		CID	1	0	1	1	0	1.52147e-08	61.7	7.43691e-07	0	17.9521	6	2	1069.56	2138.12	-0.312862	90.8727	34260	34260	MS2	23/228	Obvb02012.raw
	High	WYDLGANQWImAK	Unambiguous	2	2	41583909;262398375	M11(Oxidation)	CID	1	0	1	1	0	3.78e-07	61.6	6.91831e-07	0	5.47391	1	2	806.388	1611.77	4.2428	151.1	56286	56286	MS2	7/120	Obvb02012.raw
	High	YQLSASYLGGDYSAANQER	Unambiguous	3	2	262398376;41583909		CID	1	0	1	1	0	2.30775e-09	61.41	7.21058e-07	0	4.51214	0	3	698.325	2092.96	1.88316	122.629	46124	46124	MS2	19/212	Obvb02012.raw
	High	WYDLGANQWIMAK	Unambiguous	2	2	41583909;262398375		CID	1	0	1	1	0	2.19147e-08	61.25	1.34981e-06	0	6.69514	1	2	798.391	1595.77	4.5411	164.132	60679	60679	MS2	17/120	Obvb02012.raw
	High	YQLSASYLGGDYSAANQER	Unambiguous	3	2	262398376;41583909		CID	1	0	1	1	0	1.35723e-09	61.15	7.65544e-07	0	36.1463	4	3	698.326	2092.96	2.58305	126.662	47603	47603	MS2	13/212	Obvb02012.raw
	High	WYDLGANQWImAK	Unambiguous	2	2	41583909;262398375	M11(Oxidation)	CID	1	0	1	1	0	2.25634e-07	61.1	7.74408e-07	0	12.4299	3	2	806.389	1611.77	5.45458	154.743	57499	57499	MS2	9/120	Obvb02012.raw
	High	WYDLGANQWImAK	Unambiguous	2	2	41583909;262398375	M11(Oxidation)	CID	1	0	1	1	0	1.91041e-07	61.05	7.85236e-07	0	31.4999	10	2	806.388	1611.77	4.31853	183.389	67097	67097	MS2	15/120	Obvb02012.raw
	High	QAPVASTQQTTQVQAPVQQK	Unambiguous	1	1	41583909		CID	1	0	1	1	0	3.12909e-08	60.93	8.07235e-07	0	28.2647	1	2	1069.57	2138.12	1.62828	74.566	28058	28058	MS2	15/228	Obvb02012.raw
	High	QAPVASTQQTTQVQAPVQQK	Unambiguous	1	1	41583909		CID	1	0	1	1	0	1.00584e-08	60.79	9.17049e-07	0	13.2579	8	2	1069.56	2138.12	1.17154	93.8101	35369	35369	MS2	11/228	Obvb02012.raw
	High	WYDLGANQWIMAK	Unambiguous	2	2	41583909;262398375		CID	1	0	1	1	0	2.12646e-08	60.6	1.69838e-06	0	15.2987	4	2	798.391	1595.77	4.31161	168.001	61991	61991	MS2	16/120	Obvb02012.raw
	High	QAPVASTQQTTQVQAPVQQK	Unambiguous	1	1	41583909		CID	1	0	1	1	0	2.28536e-08	60.49	8.91189e-07	0	26.7105	7	2	1069.57	2138.12	1.74246	90.1098	33972	33972	MS2	15/228	Obvb02012.raw
	High	WYDLGANQWImAK	Unambiguous	2	2	41583909;262398375	M11(Oxidation)	CID	1	0	1	1	0	2.79974e-07	60.28	9.35341e-07	0	9.22221	2	2	806.389	1611.77	5.30311	154.234	57329	57329	MS2	14/120	Obvb02012.raw
	High	QAPVASTQQTTQVQAPVQQK	Unambiguous	1	1	41583909		CID	1	0	1	1	0	1.14238e-07	60.16	9.63829e-07	0	16.3918	0	2	1069.57	2138.12	1.39991	68.3998	25691	25691	MS2	15/228	Obvb02012.raw
	High	YQLSASYLGGDYSAANQER	Unambiguous	3	2	262398376;41583909		CID	1	0	1	1	0	5.11707e-08	60.13	9.68211e-07	0	29.9061	5	3	698.325	2092.96	1.88316	121.084	45553	45553	MS2	10/212	Obvb02012.raw
	High	QQTAVQAQAPK	Unambiguous	1	1	41583909		CID	1	0	1	1	0	1.4795e-05	60.11	9.7268e-07	0	5.33881	0	2	585.318	1169.63	0.422285	29.8205	10481	10481	MS2	8/120	Obvb02012.raw
	High	YQLSASYLGGDYSAANQER	Unambiguous	3	2	262398376;41583909		CID	1	0	1	1	0	5.66281e-09	59.98	1.00224e-06	0	14.6195	1	2	1046.98	2092.96	2.44367	141.427	52941	52941	MS2	12/212	Obvb02012.raw
	High	QTTQVAQPAQTQATTSYTSNVSGSEAAAK	Unambiguous	1	1	41583909		CID	1	0	1	1	0	1.71766e-08	59.82	1.03985e-06	0	44.4528	13	2	1463.71	2926.41	2.19445	111.019	41816	41816	MS2	10/336	Obvb02012.raw
	High	WYDLGANQWImAK	Unambiguous	2	2	41583909;262398375	M11(Oxidation)	CID	1	0	1	1	0	1.70123e-07	59.75	1.05925e-06	0	8.97556	3	2	806.388	1611.77	4.2428	155.277	57672	57672	MS2	10/120	Obvb02012.raw
	High	YQLSASYLGGDYSAANQER	Unambiguous	3	2	262398376;41583909		CID	1	0	1	1	0	1.79461e-08	59.68	1.07392e-06	0	26.0941	6	2	1046.99	2092.97	4.42668	163.757	60551	60551	MS2	12/212	Obvb02012.raw
	High	QAPVASTQQTTQVQAPVQQK	Unambiguous	1	1	41583909		CID	1	0	1	1	0	8.07581e-09	59.56	1.21729e-06	0	41.4947	5	2	1069.56	2138.12	0.828985	87.4128	32953	32953	MS2	11/228	Obvb02012.raw
	High	QAPVASTQQTTQVQAPVQQK	Unambiguous	1	1	41583909		CID	1	0	1	1	0	1.8745e-08	59.53	1.22572e-06	0	34.6348	5	2	1069.56	2138.12	1.05735	81.0967	30545	30545	MS2	8/228	Obvb02012.raw
	High	YQLSASYLGGDYSAANQER	Unambiguous	3	2	262398376;41583909		CID	1	0	1	1	0	3.87529e-08	59.35	1.1587e-06	0	10.3194	26	2	1046.98	2092.96	2.44367	190.648	69513	69513	MS2	12/212	Obvb02012.raw
	High	QAPVASTQQTTQVQAPVQQK	Unambiguous	1	1	41583909		CID	1	0	1	1	0	2.72836e-09	59.21	1.1995e-06	0	39.9992	6	2	1069.57	2138.12	1.51409	88.2925	33286	33286	MS2	13/228	Obvb02012.raw
	High	WYDLGANQWIMAK	Unambiguous	2	2	41583909;262398375		CID	1	0	1	1	0	7.27736e-07	59.18	2.17406e-06	0	31.0394	11	2	798.391	1595.77	4.6176	177.756	65213	65213	MS2	19/120	Obvb02012.raw
	High	WYDLGANQWImAK	Unambiguous	2	2	41583909;262398375	M11(Oxidation)	CID	1	0	1	1	0	4.26256e-07	59.02	1.25017e-06	0	41.5853	11	2	806.389	1611.77	5.00016	182.53	66808	66808	MS2	9/120	Obvb02012.raw
	High	WYDLGANQWImAK	Unambiguous	2	2	41583909;262398375	M11(Oxidation)	CID	1	0	1	1	0	9.21547e-08	58.93	1.27938e-06	0	37.136	11	2	806.389	1611.77	4.92442	179.166	65688	65688	MS2	10/120	Obvb02012.raw
	High	WYDLGANQWImAK	Unambiguous	2	2	41583909;262398375	M11(Oxidation)	CID	1	0	1	1	0	1.8581e-07	58.86	1.30017e-06	0	46.1057	16	2	806.389	1611.77	4.92442	175.083	64316	64316	MS2	19/120	Obvb02012.raw
	High	QTTQVAQPAQTQATTSYTSNVSGSEAAAK	Unambiguous	1	1	41583909		CID	1	0	1	1	0	1.31584e-06	58.6	1.37711e-06	0	38.091	5	2	1463.71	2926.41	1.52703	96.8812	36516	36516	MS2	10/336	Obvb02012.raw
	High	QAPVASTQQTTQVQAPVQQK	Unambiguous	1	1	41583909		CID	1	0	1	1	0	1.40537e-09	58.56	1.39316e-06	0	30.0046	14	2	1069.57	2138.12	1.39991	95.6284	36051	36051	MS2	15/228	Obvb02012.raw
	High	WYDLGANQWIMAK	Unambiguous	2	2	41583909;262398375		CID	1	0	1	1	0	1.1239e-06	58.54	2.58924e-06	0	42.1574	13	2	798.391	1595.78	5.00007	184.105	67340	67340	MS2	18/120	Obvb02012.raw
	High	YQLSASYLGGDYSAANQER	Unambiguous	3	2	262398376;41583909		CID	1	0	1	1	0	1.9709e-06	58.53	1.39949e-06	0	39.7617	12	2	1046.98	2092.96	2.44367	106.08	39958	39958	MS2	15/212	Obvb02012.raw
	High	WYDLGANQWImAK	Unambiguous	2	2	41583909;262398375	M11(Oxidation)	CID	1	0	1	1	0	1.011e-06	58.45	1.42889e-06	0	56.3026	42	2	806.389	1611.77	4.62148	179.951	65941	65941	MS2	10/120	Obvb02012.raw
	High	WYDLGANQWIMAK	Unambiguous	2	2	41583909;262398375		CID	1	0	1	1	0	7.16133e-08	58.41	2.59581e-06	0	34.2408	10	2	798.391	1595.77	4.5411	178.806	65568	65568	MS2	14/120	Obvb02012.raw
	High	WYDLGANQWImAK	Unambiguous	2	2	41583909;262398375	M11(Oxidation)	CID	1	0	1	1	0	8.80653e-07	58.41	1.4387e-06	0	48.662	20	2	806.39	1611.77	6.06047	180.116	65994	65994	MS2	10/120	Obvb02012.raw
	High	QQTAVQAQAPK	Unambiguous	1	1	41583909		CID	1	0	1	1	0	2.5682e-05	58.39	1.44534e-06	0	41.9928	1	2	585.318	1169.63	0.422285	28.7901	10085	10085	MS2	9/120	Obvb02012.raw
	High	YQLSASYLGGDYSAANQER	Unambiguous	3	2	262398376;41583909		CID	1	0	1	1	0	6.09707e-09	58.38	1.44867e-06	0	53.1456	17	3	698.325	2092.96	1.79568	132.712	49784	49784	MS2	20/212	Obvb02012.raw
	High	QAPVASTQQTTQVQAPVQQK	Unambiguous	1	1	41583909		CID	1	0	1	1	0	4.59521e-09	57.94	1.60694e-06	0	65.6311	9	2	1069.57	2138.12	1.51409	80.3395	30254	30254	MS2	13/228	Obvb02012.raw
	High	QAPVASTQQTTQVQAPVQQK	Unambiguous	1	1	41583909		CID	1	0	1	1	0	5.33038e-07	57.65	1.71384e-06	0	24.2901	1	2	1069.57	2138.13	2.31338	75.2366	28314	28314	MS2	13/228	Obvb02012.raw
	High	QAPVASTQQTTQVQAPVQQK	Unambiguous	1	1	41583909		CID	1	0	1	1	0	7.76721e-06	57.63	1.81213e-06	0	49.7858	8	2	1069.56	2138.11	-3.8526	95.1184	35863	35863	MS2	8/228	Obvb02012.raw
	High	QAPVASTQQTTQVQAPVQQK	Unambiguous	1	1	41583909		CID	1	0	1	1	0	5.61352e-08	57.57	1.7457e-06	0	18.1371	12	2	1069.57	2138.12	1.97083	98.9073	37271	37271	MS2	13/228	Obvb02012.raw
	High	WYDLGANQWImAK	Unambiguous	2	2	41583909;262398375	M11(Oxidation)	CID	1	0	1	1	0	3.44996e-07	57.5	1.77828e-06	0	19.8646	19	2	806.387	1611.77	2.57659	191.56	69760	69760	MS2	10/120	Obvb02012.raw
	High	YQLSASYLGGDYSAANQER	Unambiguous	3	2	262398376;41583909		CID	1	0	1	1	0	2.34956e-08	57.4	1.81539e-06	0	57.1837	80	3	698.327	2092.97	3.89534	159.414	59075	59075	MS2	12/212	Obvb02012.raw
	High	YQLSASYLGGDYSAANQER	Unambiguous	3	2	262398376;41583909		CID	1	0	1	1	0	3.07414e-10	57.15	1.92296e-06	0	49.9817	10	3	698.325	2092.96	2.14562	130.889	49126	49126	MS2	19/212	Obvb02012.raw
	High	TNYNYNVQR	Unambiguous	2	2	41583909;262398375		CID	1	0	1	1	0	5.64779e-06	56.98	1.99972e-06	0	3.37429	0	2	586.278	1171.55	0.458236	51.2061	19025	19025	MS2	7/92	Obvb02012.raw
	High	WYDLGANQWImAK	Unambiguous	2	2	41583909;262398375	M11(Oxidation)	CID	1	0	1	1	0	1.28392e-06	56.88	2.05116e-06	0	36.3855	10	2	806.389	1611.77	4.84869	181.827	66571	66571	MS2	8/120	Obvb02012.raw
	High	TNYNYNVQR	Unambiguous	2	2	41583909;262398375		CID	1	0	1	1	0	1.86354e-05	56.85	2.06049e-06	0	5.12095	0	2	586.279	1171.55	0.666627	50.0949	18590	18590	MS2	7/92	Obvb02012.raw
	High	YQLSASYLGGDYSAANQER	Unambiguous	3	2	262398376;41583909		CID	1	0	1	1	0	1.56369e-08	56.85	2.06049e-06	0	5.57675	0	3	698.325	2092.96	1.44573	121.586	45740	45740	MS2	18/212	Obvb02012.raw
	High	QAPVASTQQTTQVQAPVQQK	Unambiguous	1	1	41583909		CID	1	0	1	1	0	4.05705e-07	56.81	2.29294e-06	0	35.4178	9	2	1069.56	2138.12	-1.5689	93.6161	35295	35295	MS2	13/228	Obvb02012.raw
	High	QAPVASTQQTTQVQAPVQQK	Unambiguous	1	1	41583909		CID	1	0	1	1	0	4.17996e-08	56.75	2.10848e-06	0	49.2549	22	2	1069.57	2138.13	2.65593	103.56	39030	39030	MS2	14/228	Obvb02012.raw
	High	WYDLGANQWImAK	Unambiguous	2	2	41583909;262398375	M11(Oxidation)	CID	1	0	1	1	0	5.72735e-07	56.74	2.11334e-06	0	45.7822	18	2	806.389	1611.77	5.0759	185.292	67736	67736	MS2	18/120	Obvb02012.raw
	High	QAPVASTQQTTQVQAPVQQK	Unambiguous	1	1	41583909		CID	1	0	1	1	0	1.92064e-08	56.71	2.13304e-06	0	44.4515	19	2	1069.57	2138.12	1.51409	92.2392	34775	34775	MS2	18/228	Obvb02012.raw
	High	QTTQVAQPAQTQATTSYTSNVSGSEAAAK	Unambiguous	1	1	41583909		CID	1	0	1	1	0	4.6955e-06	56.62	2.17255e-06	0	20.8915	3	2	1463.71	2926.41	1.94417	95.7533	36097	36097	MS2	20/336	Obvb02012.raw
	High	YQLSASYLGGDYSAANQER	Unambiguous	3	2	262398376;41583909		CID	1	0	1	1	0	1.03593e-09	56.59	2.18761e-06	0	24.0209	7	3	698.327	2092.97	3.98283	146.234	54636	54636	MS2	16/212	Obvb02012.raw
	High	QAPVASTQQTTQVQAPVQQK	Unambiguous	1	1	41583909		CID	1	0	1	1	0	8.03421e-08	56.52	2.45128e-06	0	45.3857	5	2	1069.56	2138.12	1.17154	87.3244	32919	32919	MS2	13/228	Obvb02012.raw
	High	WYDLGANQWIMAK	Unambiguous	2	2	41583909;262398375		CID	1	0	1	1	0	2.74162e-07	56.43	4.09518e-06	0	48.6292	24	2	798.391	1595.77	4.6176	185.504	67806	67806	MS2	15/120	Obvb02012.raw
	High	QAPVASTQQTTQVQAPVQQK	Unambiguous	1	1	41583909		CID	1	0	1	1	0	4.91671e-08	56.42	2.27494e-06	0	25.9875	7	2	1069.57	2138.12	1.85664	90.5405	34136	34136	MS2	14/228	Obvb02012.raw
	High	WYDLGANQWImAK	Unambiguous	2	2	41583909;262398375	M11(Oxidation)	CID	1	0	1	1	0	4.59459e-09	56.42	2.28034e-06	0	39.1311	76	2	806.386	1611.76	0.986115	192.303	69957	69957	MS2	7/120	Obvb02012.raw
	High	WYDLGANQWIMAK	Unambiguous	2	2	41583909;262398375		CID	1	0	1	1	0	1.03795e-06	56.38	4.48781e-06	0	25.354	5	2	798.391	1595.77	4.08213	170.676	62872	62872	MS2	9/120	Obvb02012.raw
	High	YQLSASYLGGDYSAANQER	Unambiguous	3	2	262398376;41583909		CID	1	0	1	1	0	1.10125e-08	56.31	2.3333e-06	0	77.1977	23	3	698.327	2092.97	4.59523	153.915	57227	57227	MS2	15/212	Obvb02012.raw
	High	QQTAVQAQAPK	Unambiguous	1	1	41583909		CID	1	0	1	1	0	5.21584e-05	56.29	2.34407e-06	0	4.96066	0	2	585.318	1169.63	0.526651	30.3538	10686	10686	MS2	8/120	Obvb02012.raw
	High	YQLSASYLGGDYSAANQER	Unambiguous	3	2	262398376;41583909		CID	1	0	1	1	0	3.9858e-10	56.28	2.94381e-06	0	47.6146	26	3	698.328	2092.97	6.16997	149.948	55890	55890	MS2	18/212	Obvb02012.raw
	High	WYDLGANQWImAK	Unambiguous	2	2	41583909;262398375	M11(Oxidation)	CID	1	0	1	1	0	1.31874e-06	56.22	2.38781e-06	0	24.3619	7	2	806.389	1611.77	4.92442	180.547	66136	66136	MS2	9/120	Obvb02012.raw
	High	WYDLGANQWIMAK	Unambiguous	2	2	41583909;262398375		CID	1	0	1	1	0	1.55419e-07	56.14	4.7428e-06	0	21.9073	12	2	798.391	1595.77	4.31161	173.879	63928	63928	MS2	17/120	Obvb02012.raw
	High	WYDLGANQWImAK	Unambiguous	2	2	41583909;262398375	M11(Oxidation)	CID	1	0	1	1	0	2.57197e-08	56.1	2.45471e-06	0	44.611	14	2	806.389	1611.77	4.92442	183.917	67274	67274	MS2	9/120	Obvb02012.raw
	High	WYDLGANQWImAK	Unambiguous	2	2	41583909;262398375	M11(Oxidation)	CID	1	0	1	1	0	5.66782e-07	56.07	2.47172e-06	0	31.9897	13	2	806.388	1611.77	3.78838	170.428	62791	62791	MS2	10/120	Obvb02012.raw
	High	YQLSASYLGGDYSAANQER	Unambiguous	3	2	262398376;41583909		CID	1	0	1	1	0	1.63421e-10	56.03	2.48869e-06	0	15.9305	1	3	698.325	2092.96	1.97065	123.67	46508	46508	MS2	19/212	Obvb02012.raw
	High	QAPVASTQQTTQVQAPVQQK	Unambiguous	1	1	41583909		CID	1	0	1	1	0	2.7729e-08	55.98	2.77583e-06	0	26.565	7	2	1069.57	2138.12	1.28572	80.7971	30429	30429	MS2	13/228	Obvb02012.raw
	High	QAPVASTQQTTQVQAPVQQK	Unambiguous	1	1	41583909		CID	1	0	1	1	0	8.85567e-08	55.84	2.86677e-06	0	24.5635	4	2	1069.56	2138.12	1.05735	88.3726	33316	33316	MS2	24/228	Obvb02012.raw
	High	QQTTQVQQAKPATPAASQQASAQPAQAQTK	Unambiguous	1	1	41583909		CID	1	0	1	1	0	2.08116e-08	55.82	2.88e-06	0	4.26853	1	3	1031.53	3092.57	0.889524	52.0081	19341	19341	MS2	24/348	Obvb02012.raw
	High	WYDLGANQWImAK	Unambiguous	2	2	41583909;262398375	M11(Oxidation)	CID	1	0	1	1	0	1.23907e-06	55.71	2.68534e-06	0	52.0086	18	2	806.388	1611.77	4.31853	182.348	66747	66747	MS2	9/120	Obvb02012.raw
	High	WYDLGANQWImAK	Unambiguous	2	2	41583909;262398375	M11(Oxidation)	CID	1	0	1	1	0	8.1928e-07	55.7	2.69153e-06	0	19.3427	7	2	806.388	1611.77	3.86411	163.158	60345	60345	MS2	10/120	Obvb02012.raw
	High	WYDLGANQWImAK	Unambiguous	2	2	41583909;262398375	M11(Oxidation)	CID	1	0	1	1	0	2.5648e-06	55.67	2.71019e-06	0	67.1916	12	2	806.389	1611.77	4.62148	176.594	64827	64827	MS2	9/120	Obvb02012.raw
	High	QAPVASTQQTTQVQAPVQQK	Unambiguous	1	1	41583909		CID	1	0	1	1	0	4.33265e-07	55.6	3.02965e-06	0	24.0576	7	2	1069.57	2138.12	1.28572	88.7893	33473	33473	MS2	15/228	Obvb02012.raw
	High	YQLSASYLGGDYSAANQER	Unambiguous	3	2	262398376;41583909		CID	1	0	1	1	0	4.17217e-08	55.56	2.77313e-06	0	60.7351	38	3	698.327	2092.97	4.07031	147.265	54990	54990	MS2	19/212	Obvb02012.raw
	High	QAPVASTQQTTQVQAPVQQK	Unambiguous	1	1	41583909		CID	1	0	1	1	0	1.01179e-09	55.4	3.02823e-06	0	39.3136	7	2	1069.56	2138.12	0.372247	87.1537	32855	32855	MS2	22/228	Obvb02012.raw
	High	QAPVASTQQTTQVQAPVQQK	Unambiguous	1	1	41583909		CID	1	0	1	1	0	4.45382e-08	55.4	2.8772e-06	0	4.41092	0	2	1069.57	2138.12	2.08501	67.8951	25499	25499	MS2	9/228	Obvb02012.raw
	High	WYDLGANQWIMAK	Unambiguous	2	2	41583909;262398375		CID	1	0	1	1	0	7.43933e-07	55.36	5.6759e-06	0	9.01069	2	2	798.391	1595.77	3.85264	165.163	61031	61031	MS2	8/120	Obvb02012.raw
	High	WYDLGANQWIMAK	Unambiguous	2	2	41583909;262398375		CID	1	0	1	1	0	2.46015e-07	55.27	5.20042e-06	0	5.94544	1	2	798.391	1595.78	4.69409	163.613	60503	60503	MS2	11/120	Obvb02012.raw
	High	TNYNYNVQR	Unambiguous	2	2	41583909;262398375		CID	1	0	1	1	0	6.73802e-05	55.19	3.01974e-06	0	5.50558	0	2	586.279	1171.55	0.979213	50.4978	18750	18750	MS2	6/92	Obvb02012.raw
	High	TNYNYNVQR	Unambiguous	2	2	41583909;262398375		CID	1	0	1	1	0	0.000123722	55.12	3.06881e-06	0	5.65133	0	2	586.279	1171.55	0.875018	50.3764	18702	18702	MS2	6/92	Obvb02012.raw
	High	WYDLGANQWIMAK	Unambiguous	2	2	41583909;262398375		CID	1	0	1	1	0	7.67849e-07	55.08	6.05389e-06	0	16.4193	4	2	798.391	1595.77	4.38811	171.222	63050	63050	MS2	16/120	Obvb02012.raw
	High	YQLSASYLGGDYSAANQER	Unambiguous	3	2	262398376;41583909		CID	1	0	1	1	0	2.02549e-08	54.96	3.18398e-06	0	27.387	6	2	1046.99	2092.97	3.84344	166.866	61607	61607	MS2	13/212	Obvb02012.raw
	High	WYDLGANQWIMAK	Unambiguous	2	2	41583909;262398375		CID	1	0	1	1	0	1.25452e-06	54.91	6.29556e-06	0	4.16055	2	2	798.391	1595.77	4.31161	164.646	60855	60855	MS2	6/120	Obvb02012.raw
	High	YQLSASYLGGDYSAANQER	Unambiguous	3	2	262398376;41583909		CID	1	0	1	1	0	5.65359e-09	54.9	3.22827e-06	0	36.5092	6	3	698.325	2092.96	1.79568	129.139	48497	48497	MS2	16/212	Obvb02012.raw
	High	WYDLGANQWImAK	Unambiguous	2	2	41583909;262398375	M11(Oxidation)	CID	1	0	1	1	0	6.76905e-07	54.72	3.37287e-06	0	38.6509	14	2	806.388	1611.77	4.31853	174.233	64042	64042	MS2	13/120	Obvb02012.raw
	High	QAPVASTQQTTQVQAPVQQK	Unambiguous	1	1	41583909		CID	1	0	1	1	0	2.32576e-08	54.68	3.74449e-06	0	40.4827	14	2	1069.56	2138.12	0.828985	94.3992	35592	35592	MS2	11/228	Obvb02012.raw
	High	QAPVASTQQTTQVQAPVQQK	Unambiguous	1	1	41583909		CID	1	0	1	1	0	1.24093e-07	54.55	3.49921e-06	0	37.601	1	2	1069.57	2138.12	1.97083	71.5069	26897	26897	MS2	21/228	Obvb02012.raw
	High	YQLSASYLGGDYSAANQER	Unambiguous	3	2	262398376;41583909		CID	1	0	1	1	0	9.69853e-08	54.48	3.55607e-06	0	31.7693	4	3	698.325	2092.96	1.18327	126.042	47375	47375	MS2	13/212	Obvb02012.raw
	High	QAPVASTQQTTQVQAPVQQK	Unambiguous	1	1	41583909		CID	1	0	1	1	0	3.62924e-08	54.22	3.97365e-06	0	9.56041	5	2	1069.56	2138.12	0.0296926	80.968	30495	30495	MS2	14/228	Obvb02012.raw
	High	TNYNYNVQR	Unambiguous	2	2	41583909;262398375		CID	1	0	1	1	0	4.74299e-06	54.21	3.78416e-06	0	3.62243	0	2	586.279	1171.55	0.875018	50.2956	18670	18670	MS2	7/92	Obvb02012.raw
	High	QTTQVAQPAQTQATTSYTSNVSGSEAAAK	Unambiguous	1	1	41583909		CID	1	0	1	1	0	2.48147e-06	54.07	3.90814e-06	0	36.6519	8	2	1463.71	2926.41	2.61158	103.171	38885	38885	MS2	12/336	Obvb02012.raw
	High	QAPVASTQQTTQVQAPVQQK	Unambiguous	1	1	41583909		CID	1	0	1	1	0	2.37908e-08	54.01	3.96251e-06	0	35.5732	8	2	1069.57	2138.13	4.02614	80.9976	30506	30506	MS2	22/228	Obvb02012.raw
	High	QAPVASTQQTTQVQAPVQQK	Unambiguous	1	1	41583909		CID	1	0	1	1	0	1.50684e-08	54	4.37918e-06	0	39.2928	12	2	1069.57	2138.12	1.28572	88.9395	33531	33531	MS2	13/228	Obvb02012.raw
	High	TNYNYNVQR	Unambiguous	2	2	41583909;262398375		CID	1	0	1	1	0	5.93071e-06	53.98	3.98997e-06	0	5.11354	0	2	586.279	1171.55	0.979213	49.4561	18341	18341	MS2	7/92	Obvb02012.raw
	High	QAPVASTQQTTQVQAPVQQK	Unambiguous	1	1	41583909		CID	1	0	1	1	0	6.241e-08	53.96	4.4197e-06	0	32.4489	13	2	1069.57	2138.12	1.28572	98.9864	37299	37299	MS2	14/228	Obvb02012.raw
	High	QTTQVAQPAQTQATTSYTSNVSGSEAAAK	Unambiguous	1	1	41583909		CID	1	0	1	1	0	6.34446e-08	53.93	4.03618e-06	0	48.3802	10	2	1463.71	2926.41	2.61158	98.9914	37301	37301	MS2	12/336	Obvb02012.raw
	High	WYDLGANQWIMAK	Unambiguous	2	2	41583909;262398375		CID	1	0	1	1	0	2.12762e-07	53.9	7.33285e-06	0	23.1766	10	2	798.391	1595.77	4.6176	174.422	64104	64104	MS2	17/120	Obvb02012.raw
	High	TAYDVMGNK	Unambiguous	1	1	41583909		CID	1	0	1	1	0	2.04084e-05	53.86	4.10176e-06	0	3.48435	0	2	499.735	998.462	1.00605	57.3582	21425	21425	MS2	6/68	Obvb02012.raw
	High	WYDLGANQWImAK	Unambiguous	2	2	41583909;262398375	M11(Oxidation)	CID	1	0	1	1	0	4.58086e-06	53.84	4.13048e-06	0	27.4965	11	2	806.388	1611.77	4.39427	167.727	61898	61898	MS2	16/120	Obvb02012.raw
	High	WYDLGANQWIMAK	Unambiguous	2	2	41583909;262398375		CID	1	0	1	1	0	1.87367e-06	53.83	8.07299e-06	0	15.3647	5	2	798.391	1595.77	4.31161	160.518	59447	59447	MS2	10/120	Obvb02012.raw
	High	WYDLGANQWIMAK	Unambiguous	2	2	41583909;262398375		CID	1	0	1	1	0	1.49039e-07	53.75	7.80139e-06	0	41.1679	21	2	798.391	1595.78	5.07657	185.415	67776	67776	MS2	10/120	Obvb02012.raw
	High	QAPVASTQQTTQVQAPVQQK	Unambiguous	1	1	41583909		CID	1	0	1	1	0	1.00666e-08	53.73	4.22639e-06	0	29.4649	9	2	1069.57	2138.12	1.97083	92.3027	34799	34799	MS2	15/228	Obvb02012.raw
	High	QAPVASTQQTTQVQAPVQQK	Unambiguous	1	1	41583909		CID	1	0	1	1	0	5.5781e-08	53.68	4.27533e-06	0	42.8063	5	2	1069.57	2138.12	2.08501	88.6595	33424	33424	MS2	12/228	Obvb02012.raw
	High	QAPVASTQQTTQVQAPVQQK	Unambiguous	1	1	41583909		CID	1	0	1	1	0	2.05316e-09	53.55	4.4157e-06	0	20.517	6	2	1069.57	2138.12	1.51409	89.9794	33922	33922	MS2	13/228	Obvb02012.raw
	High	QTTQVAQPAQTQATTSYTSNVSGSEAAAK	Unambiguous	1	1	41583909		CID	1	0	1	1	0	1.25995e-07	53.51	4.44601e-06	0	9.97669	1	3	976.14	2926.41	1.31387	89.4597	33726	33726	MS2	21/336	Obvb02012.raw
	High	WYDLGANQWImAK	Unambiguous	2	2	41583909;262398375	M11(Oxidation)	CID	1	0	1	1	0	3.51306e-08	53.49	4.47713e-06	0	24.8606	16	2	806.386	1611.76	1.13759	192.097	69910	69910	MS2	9/120	Obvb02012.raw
	High	WYDLGANQWImAK	Unambiguous	2	2	41583909;262398375	M11(Oxidation)	CID	1	0	1	1	0	7.51492e-07	53.47	4.4978e-06	0	48.5477	20	2	806.389	1611.77	4.84869	182.821	66907	66907	MS2	8/120	Obvb02012.raw
	High	QTTQVAQPAQTQATTSYTSNVSGSEAAAK	Unambiguous	1	1	41583909		CID	1	0	1	1	0	9.32286e-07	53.46	4.49749e-06	0	30.5639	3	2	1463.71	2926.41	1.69389	104.018	39199	39199	MS2	20/336	Obvb02012.raw
	High	QAPVASTQQTTQVQAPVQQK	Unambiguous	1	1	41583909		CID	1	0	1	1	0	1.81394e-08	53.09	4.90908e-06	0	18.282	8	2	1069.57	2138.12	1.62828	89.8144	33861	33861	MS2	13/228	Obvb02012.raw
	High	WYDLGANQWIMAK	Unambiguous	2	2	41583909;262398375		CID	1	0	1	1	0	8.8713e-07	53.02	8.73048e-06	0	37.662	16	2	798.391	1595.78	4.69409	183.018	66974	66974	MS2	13/120	Obvb02012.raw
	High	TNYNYNVQR	Unambiguous	2	2	41583909;262398375		CID	1	0	1	1	0	4.65988e-05	52.96	5.04626e-06	0	5.48881	0	2	586.279	1171.55	1.39599	50.8388	18882	18882	MS2	7/92	Obvb02012.raw
	High	WYDLGANQWIMAK	Unambiguous	2	2	41583909;262398375		CID	1	0	1	1	0	3.36462e-06	52.84	1.01399e-05	0	6.55561	1	2	798.391	1595.77	4.15862	163.108	60327	60327	MS2	16/120	Obvb02012.raw
	High	QAPVASTQQTTQVQAPVQQK	Unambiguous	1	1	41583909		CID	1	0	1	1	0	2.18243e-07	52.82	5.21159e-06	0	30.3855	7	2	1069.57	2138.12	2.08501	91.7525	34592	34592	MS2	13/228	Obvb02012.raw
	High	QAPVASTQQTTQVQAPVQQK	Unambiguous	1	1	41583909		CID	1	0	1	1	0	4.85755e-08	52.79	5.24771e-06	0	23.3009	12	2	1069.57	2138.13	2.31338	91.9751	34675	34675	MS2	13/228	Obvb02012.raw
	High	QTTQVAQPAQTQATTSYTSNVSGSEAAAK	Unambiguous	1	1	41583909		CID	1	0	1	1	0	3.28981e-07	52.71	5.34527e-06	0	23.1104	17	2	1463.71	2926.41	2.52815	127.495	47903	47903	MS2	12/336	Obvb02012.raw
	High	QAPVASTQQTTQVQAPVQQK	Unambiguous	1	1	41583909		CID	1	0	1	1	0	2.49211e-08	52.69	5.3827e-06	0	7.84191	9	2	1069.57	2138.12	1.39991	95.4169	35974	35974	MS2	13/228	Obvb02012.raw
	High	WYDLGANQWImAK	Unambiguous	2	2	41583909;262398375	M11(Oxidation)	CID	1	0	1	1	0	3.16173e-07	52.57	5.5335e-06	0	26.6575	10	2	806.389	1611.77	4.92442	177.066	64984	64984	MS2	9/120	Obvb02012.raw
	High	QTTQVAQPAQTQATTSYTSNVSGSEAAAK	Unambiguous	1	1	41583909		CID	1	0	1	1	0	8.62291e-07	52.52	5.58432e-06	0	12.5534	1	2	1463.7	2926.4	-0.308356	88.9538	33535	33535	MS2	11/336	Obvb02012.raw
	High	QAPVASTQQTTQVQAPVQQK	Unambiguous	1	1	41583909		CID	1	0	1	1	0	1.66098e-08	52.47	5.64898e-06	0	23.051	8	2	1069.57	2138.12	1.85664	90.0701	33957	33957	MS2	13/228	Obvb02012.raw
	High	QAPVASTQQTTQVQAPVQQK	Unambiguous	1	1	41583909		CID	1	0	1	1	0	5.12418e-08	52.43	5.70125e-06	0	30.5135	16	2	1069.57	2138.12	2.08501	97.0158	36568	36568	MS2	14/228	Obvb02012.raw
	High	WYDLGANQWIMAK	Unambiguous	2	2	41583909;262398375		CID	1	0	1	1	0	3.76454e-07	52.4	1.12211e-05	0	10.5894	6	2	798.391	1595.77	4.08213	169.603	62519	62519	MS2	19/120	Obvb02012.raw
	High	WYDLGANQWIMAK	Unambiguous	2	2	41583909;262398375		CID	1	0	1	1	0	3.33092e-07	52.38	1.12729e-05	0	50.0771	12	2	798.39	1595.77	3.54666	189.895	69305	69305	MS2	16/120	Obvb02012.raw
	High	WYDLGANQWImAK	Unambiguous	2	2	41583909;262398375	M11(Oxidation)	CID	1	0	1	1	0	5.77681e-06	52.27	5.92925e-06	0	15.2794	6	2	806.388	1611.77	3.93985	160.567	59463	59463	MS2	15/120	Obvb02012.raw
	High	YQLSASYLGGDYSAANQER	Unambiguous	3	2	262398376;41583909		CID	1	0	1	1	0	1.14236e-06	52.26	5.92884e-06	0	43.361	8	2	1046.98	2092.96	1.62713	106.119	39973	39973	MS2	12/212	Obvb02012.raw
	High	WYDLGANQWImAK	Unambiguous	2	2	41583909;262398375	M11(Oxidation)	CID	1	0	1	1	0	6.47318e-07	52.26	5.92884e-06	0	41.0141	22	2	806.389	1611.77	5.00016	174.526	64136	64136	MS2	7/120	Obvb02012.raw
	High	WYDLGANQWImAK	Unambiguous	2	2	41583909;262398375	M11(Oxidation)	CID	1	0	1	1	0	1.22348e-06	52.25	5.95662e-06	0	65.3877	35	2	806.389	1611.77	4.77295	181.026	66300	66300	MS2	7/120	Obvb02012.raw
	High	QTTQVAQPAQTQATTSYTSNVSGSEAAAK	Unambiguous	1	1	41583909		CID	1	0	1	1	0	7.34199e-08	52.2	6.01132e-06	0	8.47206	7	2	1463.71	2926.41	2.02759	94.8208	35750	35750	MS2	11/336	Obvb02012.raw
	High	QAPVASTQQTTQVQAPVQQK	Unambiguous	1	1	41583909		CID	1	0	1	1	0	1.63033e-07	52.19	6.03949e-06	0	2.55526	0	3	713.379	2138.12	1.39362	65.8081	24699	24699	MS2	17/228	Obvb02012.raw
	High	QAPVASTQQTTQVQAPVQQK	Unambiguous	1	1	41583909		CID	1	0	1	1	0	4.26834e-08	52	6.29463e-06	0	39.7451	5	2	1069.57	2138.12	1.74246	80.5547	30337	30337	MS2	12/228	Obvb02012.raw
	High	QAPVASTQQTTQVQAPVQQK	Unambiguous	1	1	41583909		CID	1	0	1	1	0	7.87564e-07	51.92	6.41165e-06	0	49.61	15	2	1069.57	2138.12	2.1992	97.0965	36598	36598	MS2	21/228	Obvb02012.raw
	High	WYDLGANQWImAK	Unambiguous	2	2	41583909;262398375	M11(Oxidation)	CID	1	0	1	1	0	3.0319e-06	51.89	6.4561e-06	0	45.6195	11	2	806.389	1611.77	5.30311	181.482	66455	66455	MS2	7/120	Obvb02012.raw
	High	WYDLGANQWIMAK	Unambiguous	2	2	41583909;262398375		CID	1	0	1	1	0	2.58013e-07	51.81	1.31835e-05	0	57.531	20	2	798.392	1595.78	6.07101	185.959	67964	67964	MS2	18/120	Obvb02012.raw
	High	YQLSASYLGGDYSAANQER	Unambiguous	3	2	262398376;41583909		CID	1	0	1	1	0	9.22633e-08	51.78	6.62171e-06	0	58.4416	24	3	698.327	2092.97	4.24528	146.167	54613	54613	MS2	19/212	Obvb02012.raw
	High	TNYNYNVQR	Unambiguous	2	2	41583909;262398375		CID	1	0	1	1	0	0.000134471	51.74	6.68298e-06	0	3.99994	0	2	586.279	1171.55	1.08341	49.2644	18265	18265	MS2	7/92	Obvb02012.raw
	High	WYDLGANQWImAK	Unambiguous	2	2	41583909;262398375	M11(Oxidation)	CID	1	0	1	1	0	5.35537e-06	51.69	6.77642e-06	0	50.1724	18	2	806.389	1611.77	4.54574	179.378	65758	65758	MS2	9/120	Obvb02012.raw
	High	QAPVASTQQTTQVQAPVQQK	Unambiguous	1	1	41583909		CID	1	0	1	1	0	1.71148e-05	51.64	7.54037e-06	0	35.6323	6	2	1069.56	2138.11	-6.13632	89.3075	33669	33669	MS2	14/228	Obvb02012.raw
	High	QAPVASTQQTTQVQAPVQQK	Unambiguous	1	1	41583909		CID	1	0	1	1	0	2.19907e-07	51.55	6.99842e-06	0	41.4334	2	2	1069.57	2138.12	1.39991	76.6236	28842	28842	MS2	20/228	Obvb02012.raw
	High	TNYNYNVQR	Unambiguous	2	2	41583909;262398375		CID	1	0	1	1	0	7.99905e-06	51.47	7.11164e-06	0	5.02569	0	2	586.278	1171.55	0.458236	50.014	18558	18558	MS2	7/92	Obvb02012.raw
	High	WYDLGANQWIMAK	Unambiguous	2	2	41583909;262398375		CID	1	0	1	1	0	1.93175e-06	51.44	1.32792e-05	0	33.4934	18	2	798.391	1595.78	4.92358	185.162	67694	67694	MS2	9/120	Obvb02012.raw
	High	WYDLGANQWIMAK	Unambiguous	2	2	41583909;262398375		CID	1	0	1	1	0	2.86252e-06	51.37	1.3495e-05	0	54.622	16	2	798.392	1595.78	5.38255	185.728	67885	67885	MS2	10/120	Obvb02012.raw
	High	WYDLGANQWImAK	Unambiguous	2	2	41583909;262398375	M11(Oxidation)	CID	1	0	1	1	0	6.48828e-07	51.36	7.31139e-06	0	47.6587	21	2	806.389	1611.77	4.77295	177.267	65051	65051	MS2	9/120	Obvb02012.raw
	High	WYDLGANQWIMAK	Unambiguous	2	2	41583909;262398375		CID	1	0	1	1	0	4.59273e-06	51.32	1.43891e-05	0	15.5838	8	2	798.391	1595.77	3.85264	171.747	63225	63225	MS2	16/120	Obvb02012.raw
	High	YQLSASYLGGDYSAANQER	Unambiguous	3	2	262398376;41583909		CID	1	0	1	1	0	3.29873e-08	51.25	7.48118e-06	0	48.1828	21	3	698.327	2092.97	4.68271	149.922	55882	55882	MS2	11/212	Obvb02012.raw
	High	QAPVASTQQTTQVQAPVQQK	Unambiguous	1	1	41583909		CID	1	0	1	1	0	6.55646e-08	51.09	7.76194e-06	0	36.266	12	2	1069.57	2138.12	1.97083	83.3973	31421	31421	MS2	12/228	Obvb02012.raw
	High	WYDLGANQWImAK	Unambiguous	2	2	41583909;262398375	M11(Oxidation)	CID	1	0	1	1	0	4.52545e-07	51	7.94328e-06	0	37.9756	17	2	806.388	1611.77	4.09132	172.737	63548	63548	MS2	9/120	Obvb02012.raw
	High	QTTQVAQPAQTQATTSYTSNVSGSEAAAK	Unambiguous	1	1	41583909		CID	1	0	1	1	0	7.10012e-06	50.78	8.33624e-06	0	22.1935	2	2	1463.71	2926.41	2.3613	94.0315	35453	35453	MS2	13/336	Obvb02012.raw
	High	QAPVASTQQTTQVQAPVQQK	Unambiguous	1	1	41583909		CID	1	0	1	1	0	2.22199e-07	50.67	8.57038e-06	0	34.251	14	2	1069.57	2138.12	1.39991	93.5494	35272	35272	MS2	13/228	Obvb02012.raw
	High	QAPVASTQQTTQVQAPVQQK	Unambiguous	1	1	41583909		CID	1	0	1	1	0	5.53449e-09	50.62	9.53658e-06	0	33.8539	13	2	1069.56	2138.12	1.17154	96.7977	36485	36485	MS2	10/228	Obvb02012.raw
	High	QTTQVAQPAQTQATTSYTSNVSGSEAAAK	Unambiguous	1	1	41583909		CID	1	0	1	1	0	1.64408e-07	50.61	8.66902e-06	0	2.42943	0	3	976.141	2926.41	1.68929	81.1998	30584	30584	MS2	35/336	Obvb02012.raw
	High	WYDLGANQWImAK	Unambiguous	2	2	41583909;262398375	M11(Oxidation)	CID	1	0	1	1	0	5.68668e-07	50.56	8.79023e-06	0	18.2195	5	2	806.388	1611.77	4.47001	159.524	59111	59111	MS2	8/120	Obvb02012.raw
	High	QAPVASTQQTTQVQAPVQQK	Unambiguous	1	1	41583909		CID	1	0	1	1	0	3.18518e-07	50.53	9.73627e-06	0	20.0979	9	2	1069.56	2138.12	0.828985	93.5062	35256	35256	MS2	14/228	Obvb02012.raw
	High	TNYNYNVQR	Unambiguous	2	2	41583909;262398375		CID	1	0	1	1	0	4.04256e-06	50.48	8.93244e-06	0	45.981	1	2	586.278	1171.55	0.458236	48.909	18121	18121	MS2	8/92	Obvb02012.raw
	High	WYDLGANQWIMAK	Unambiguous	2	2	41583909;262398375		CID	1	0	1	1	0	3.33142e-06	50.48	1.61166e-05	0	20.3644	6	2	798.391	1595.77	4.5411	173.364	63755	63755	MS2	16/120	Obvb02012.raw
	High	TAYDVMGNKWYDLGANQWImAK	Unambiguous	1	1	41583909	M20(Oxidation)	CID	1	0	1	1	0	4.68108e-05	50.41	9.07758e-06	1	28.0823	7	3	864.41	2591.22	3.59938	165.171	61034	61034	MS2	18/224	Obvb02012.raw
	High	WYDLGANQWImAK	Unambiguous	2	2	41583909;262398375	M11(Oxidation)	CID	1	0	1	1	0	3.48714e-07	50.4	9.12011e-06	0	46.0457	10	2	806.388	1611.77	4.31853	173.181	63694	63694	MS2	9/120	Obvb02012.raw
	High	QTTQVAQPAQTQATTSYTSNVSGSEAAAK	Unambiguous	1	1	41583909		CID	1	0	1	1	0	6.73436e-07	50.17	9.59334e-06	0	17.6381	6	4	732.357	2926.41	1.89326	81.3926	30659	30659	MS2	29/336	Obvb02012.raw
	High	QQTAVQAQAPK	Unambiguous	1	1	41583909		CID	1	0	1	1	0	0.000367723	50.08	9.79422e-06	0	5.02741	0	2	585.318	1169.63	0.839752	29.2964	10271	10271	MS2	8/120	Obvb02012.raw
	High	WYDLGANQWImAK	Unambiguous	2	2	41583909;262398375	M11(Oxidation)	CID	1	0	1	1	0	7.56313e-07	50.06	9.86279e-06	0	61.3475	12	2	806.389	1611.77	4.84869	178.557	65484	65484	MS2	16/120	Obvb02012.raw
	High	YQLSASYLGGDYSAANQER	Unambiguous	3	2	262398376;41583909		CID	1	0	1	1	0	2.51747e-08	50.05	1.23569e-05	0	17.2801	9	3	698.328	2092.97	6.43242	186.829	68273	68273	MS2	19/212	Obvb02012.raw
	High	QQTTQVQQAKPATPAASQQASAQPAQAQTK	Unambiguous	1	1	41583909		CID	1	0	1	1	0	1.53703e-07	50.03	1.09243e-05	0	3.40986	0	3	1031.53	3092.58	1.60002	53.5901	19950	19950	MS2	20/348	Obvb02012.raw
	High	QAPVASTQQTTQVQAPVQQK	Unambiguous	1	1	41583909		CID	1	0	1	1	0	1.21977e-07	49.97	1.00455e-05	0	10.3053	7	2	1069.57	2138.13	2.42757	91.59	34532	34532	MS2	14/228	Obvb02012.raw
	High	QAPVASTQQTTQVQAPVQQK	Unambiguous	1	1	41583909		CID	1	0	1	1	0	3.01599e-08	49.96	1.11018e-05	0	41.7045	10	2	1069.56	2138.12	1.05735	89.2824	33660	33660	MS2	24/228	Obvb02012.raw
	High	YQLSASYLGGDYSAANQER	Unambiguous	3	2	262398376;41583909		CID	1	0	1	1	0	2.55255e-07	49.93	1.27031e-05	0	39.2655	25	3	698.328	2092.97	6.34494	186.081	68005	68005	MS2	18/212	Obvb02012.raw
	High	QAPVASTQQTTQVQAPVQQK	Unambiguous	1	1	41583909		CID	1	0	1	1	0	3.70206e-08	49.85	1.03514e-05	0	45.5775	30	2	1069.57	2138.12	1.39991	97.1521	36618	36618	MS2	14/228	Obvb02012.raw
	High	WYDLGANQWIMAK	Unambiguous	2	2	41583909;262398375		CID	1	0	1	1	0	7.3107e-07	49.85	1.86326e-05	0	28.0186	19	2	798.391	1595.77	4.6176	181.967	66618	66618	MS2	9/120	Obvb02012.raw
	High	QAPVASTQQTTQVQAPVQQK	Unambiguous	1	1	41583909		CID	1	0	1	1	0	4.02711e-07	49.83	1.03992e-05	0	32.8735	4	2	1069.57	2138.12	1.62828	81.6296	30748	30748	MS2	21/228	Obvb02012.raw
	High	QAPVASTQQTTQVQAPVQQK	Unambiguous	1	1	41583909		CID	1	0	1	1	0	1.5294e-07	49.82	1.03985e-05	0	3.71884	0	3	713.38	2138.12	1.90745	67.3463	25291	25291	MS2	18/228	Obvb02012.raw
	High	QAPVASTQQTTQVQAPVQQK	Unambiguous	1	1	41583909		CID	1	0	1	1	0	4.67375e-08	49.71	1.06905e-05	0	47.4836	7	2	1069.57	2138.12	1.39991	80.9343	30482	30482	MS2	13/228	Obvb02012.raw
	High	QTTQVAQPAQTQATTSYTSNVSGSEAAAK	Unambiguous	1	1	41583909		CID	1	0	1	1	0	6.62349e-06	49.6	1.09388e-05	0	41.9526	7	2	1463.71	2926.41	1.61046	107.842	40618	40618	MS2	11/336	Obvb02012.raw
	High	QTTQVAQPAQTQATTSYTSNVSGSEAAAK	Unambiguous	1	1	41583909		CID	1	0	1	1	0	8.66338e-07	49.59	1.0964e-05	0	26.7882	11	2	1463.71	2926.4	0.776193	93.8411	35380	35380	MS2	11/336	Obvb02012.raw
	High	QAPVASTQQTTQVQAPVQQK	Unambiguous	1	1	41583909		CID	1	0	1	1	0	6.07768e-07	49.55	1.22009e-05	0	38.0861	1	2	1069.56	2138.12	1.17154	76.0303	28618	28618	MS2	11/228	Obvb02012.raw
	High	WYDLGANQWIMAK	Unambiguous	2	2	41583909;262398375		CID	1	0	1	1	0	4.97167e-07	49.43	2.05245e-05	0	34.5773	16	2	798.391	1595.77	4.6176	182.485	66794	66794	MS2	16/120	Obvb02012.raw
	High	QAPVASTQQTTQVQAPVQQK	Unambiguous	1	1	41583909		CID	1	0	1	1	0	9.09545e-07	49.35	1.27759e-05	0	9.08935	6	2	1069.57	2138.12	1.28572	93.5714	35279	35279	MS2	14/228	Obvb02012.raw
	High	TNYNYNVQR	Unambiguous	2	2	41583909;262398375		CID	1	0	1	1	0	2.07558e-05	49.3	1.17211e-05	0	4.5867	0	2	586.278	1171.55	0.35404	49.7401	18451	18451	MS2	7/92	Obvb02012.raw
	High	QAPVASTQQTTQVQAPVQQK	Unambiguous	1	1	41583909		CID	1	0	1	1	0	2.00171e-06	49.29	1.17482e-05	0	26.6684	1	2	1069.57	2138.12	1.85664	75.0305	28235	28235	MS2	24/228	Obvb02012.raw
	High	QTTQVAQPAQTQATTSYTSNVSGSEAAAK	Unambiguous	1	1	41583909		CID	1	0	1	1	0	2.17981e-06	49.24	1.18842e-05	0	10.0686	0	2	1463.71	2926.41	1.77731	80.7427	30408	30408	MS2	14/336	Obvb02012.raw
	High	QTTQVAQPAQTQATTSYTSNVSGSEAAAK	Unambiguous	1	1	41583909		CID	1	0	1	1	0	3.34121e-06	49.15	1.21331e-05	0	30.0861	19	2	1463.71	2926.41	4.11325	129.867	48760	48760	MS2	17/336	Obvb02012.raw
	High	WYDLGANQWImAK	Unambiguous	2	2	41583909;262398375	M11(Oxidation)	CID	1	0	1	1	0	4.31253e-07	49.15	1.21619e-05	0	21.3966	11	2	806.387	1611.77	2.19791	190.444	69449	69449	MS2	6/120	Obvb02012.raw
	High	WYDLGANQWIMAK	Unambiguous	2	2	41583909;262398375		CID	1	0	1	1	0	9.52367e-08	49.13	2.26033e-05	0	31.0575	12	2	798.391	1595.78	5.00007	179.325	65740	65740	MS2	19/120	Obvb02012.raw
	High	WYDLGANQWImAK	Unambiguous	2	2	41583909;262398375	M11(Oxidation)	CID	1	0	1	1	0	1.49111e-05	49.11	1.22744e-05	0	15.6019	8	2	806.389	1611.77	4.92442	162.107	59993	59993	MS2	9/120	Obvb02012.raw
	High	QAPVASTQQTTQVQAPVQQK	Unambiguous	1	1	41583909		CID	1	0	1	1	0	1.01799e-07	49.04	1.24443e-05	0	21.2874	5	2	1069.57	2138.12	2.08501	83.4777	31451	31451	MS2	13/228	Obvb02012.raw
	High	YQLSASYLGGDYSAANQER	Unambiguous	3	2	262398376;41583909		CID	1	0	1	1	0	9.4078e-09	49.03	1.2473e-05	0	42.1718	7	3	698.325	2092.96	2.14562	128.087	48116	48116	MS2	21/212	Obvb02012.raw
	High	QQTAVQAQAPK	Unambiguous	1	1	41583909		CID	1	0	1	1	0	3.30368e-05	48.97	1.26465e-05	0	4.58969	0	2	585.318	1169.63	0.944118	31.1914	11021	11021	MS2	8/120	Obvb02012.raw
	High	WYDLGANQWImAK	Unambiguous	2	2	41583909;262398375	M11(Oxidation)	CID	1	0	1	1	0	1.19073e-06	48.96	1.27057e-05	0	18.6202	4	2	806.388	1611.77	4.31853	161.08	59640	59640	MS2	9/120	Obvb02012.raw
	High	WYDLGANQWIMAK	Unambiguous	2	2	41583909;262398375		CID	1	0	1	1	0	2.02234e-07	48.95	2.48333e-05	0	56.9667	9	2	798.391	1595.77	4.23512	187.663	68577	68577	MS2	10/120	Obvb02012.raw
	High	WYDLGANQWImAK	Unambiguous	2	2	41583909;262398375	M11(Oxidation)	CID	1	0	1	1	0	5.9008e-07	48.9	1.28825e-05	0	31.2645	9	2	806.389	1611.77	4.62148	168.25	62071	62071	MS2	12/120	Obvb02012.raw
	High	QAPVASTQQTTQVQAPVQQK	Unambiguous	1	1	41583909		CID	1	0	1	1	0	1.46396e-06	48.81	1.31522e-05	0	27.3923	2	2	1069.57	2138.12	1.39991	78.1317	29419	29419	MS2	14/228	Obvb02012.raw
	High	QTTQVAQPAQTQATTSYTSNVSGSEAAAK	Unambiguous	1	1	41583909		CID	1	0	1	1	0	1.29653e-06	48.81	1.31211e-05	0	32.5991	5	2	1463.71	2926.42	6.11548	99.6176	37536	37536	MS2	21/336	Obvb02012.raw
	High	QAPVASTQQTTQVQAPVQQK	Unambiguous	1	1	41583909		CID	1	0	1	1	0	3.0454e-07	48.62	1.37079e-05	0	39.8703	8	2	1069.57	2138.12	1.85664	88.0051	33179	33179	MS2	7/228	Obvb02012.raw
	High	WYDLGANQWIMAK	Unambiguous	2	2	41583909;262398375		CID	1	0	1	1	0	4.96836e-06	48.62	2.54198e-05	0	21.952	6	2	798.391	1595.77	4.4646	172.298	63402	63402	MS2	15/120	Obvb02012.raw
	High	QTTQVAQPAQTQATTSYTSNVSGSEAAAK	Unambiguous	1	1	41583909		CID	1	0	1	1	0	4.37337e-06	48.59	1.38029e-05	0	9.55723	0	2	1463.71	2926.41	2.19445	82.884	31221	31221	MS2	8/336	Obvb02012.raw
	High	QTTQVAQPAQTQATTSYTSNVSGSEAAAK	Unambiguous	1	1	41583909		CID	1	0	1	1	0	3.40089e-07	48.33	1.46545e-05	0	31.4979	6	2	1463.71	2926.41	1.02647	106.269	40029	40029	MS2	12/336	Obvb02012.raw
	High	WYDLGANQWImAK	Unambiguous	2	2	41583909;262398375	M11(Oxidation)	CID	1	0	1	1	0	4.61526e-06	48.31	1.47571e-05	0	49.3979	17	2	806.388	1611.77	4.2428	174.337	64077	64077	MS2	9/120	Obvb02012.raw
	High	QAPVASTQQTTQVQAPVQQK	Unambiguous	1	1	41583909		CID	1	0	1	1	0	6.38732e-07	48.22	1.50304e-05	0	17.3261	2	2	1069.57	2138.12	1.97083	85.5956	32258	32258	MS2	14/228	Obvb02012.raw
	High	WYDLGANQWImAK	Unambiguous	2	2	41583909;262398375	M11(Oxidation)	CID	1	0	1	1	0	2.31413e-07	48.2	1.50998e-05	0	46.101	3	2	806.39	1611.77	6.81783	186.766	68250	68250	MS2	7/120	Obvb02012.raw
	High	QTTQVAQPAQTQATTSYTSNVSGSEAAAK	Unambiguous	1	1	41583909		CID	1	0	1	1	0	7.00803e-06	48.18	1.51695e-05	0	32.9433	6	2	1463.71	2926.41	1.69389	109.666	41310	41310	MS2	11/336	Obvb02012.raw
	High	WYDLGANQWImAK	Unambiguous	2	2	41583909;262398375	M11(Oxidation)	CID	1	0	1	1	0	2.09659e-06	48.17	1.52405e-05	0	10.4299	3	2	806.388	1611.77	4.31853	156.9	58233	58233	MS2	10/120	Obvb02012.raw
	High	WYDLGANQWIMAK	Unambiguous	2	2	41583909;262398375		CID	1	0	1	1	0	2.04352e-06	48.11	3.01325e-05	0	23.0083	10	2	798.391	1595.77	4.15862	172.832	63580	63580	MS2	17/120	Obvb02012.raw
	High	QAPVASTQQTTQVQAPVQQK	Unambiguous	1	1	41583909		CID	1	0	1	1	0	2.62847e-07	48.1	1.54515e-05	0	30.6477	7	2	1069.57	2138.12	1.74246	87.0555	32817	32817	MS2	13/228	Obvb02012.raw
	High	YGSWTGAQK	Unambiguous	2	2	41583909;262398375		CID	1	0	1	1	0	0.000488033	47.85	1.72262e-05	0	6.42295	0	2	499.241	997.475	0.980219	48.1442	17817	17817	MS2	8/68	Obvb02012.raw
	High	QTTQVAQPAQTQATTSYTSNVSGSEAAAK	Unambiguous	1	1	41583909		CID	1	0	1	1	0	2.23113e-06	47.84	1.64048e-05	0	50.5021	12	2	1463.71	2926.41	4.19668	118.94	44762	44762	MS2	11/336	Obvb02012.raw
	High	YGSWTGAQK	Unambiguous	2	2	41583909;262398375		CID	1	0	1	1	0	0.000437516	47.82	1.73456e-05	0	4.55766	0	2	499.241	997.474	0.674271	47.611	17609	17609	MS2	8/68	Obvb02012.raw
	High	QAPVASTQQTTQVQAPVQQK	Unambiguous	1	1	41583909		CID	1	0	1	1	0	5.71384e-07	47.78	1.6633e-05	0	33.1156	2	2	1069.57	2138.12	1.74246	79.2707	29849	29849	MS2	13/228	Obvb02012.raw
	High	QTTQVAQPAQTQATTSYTSNVSGSEAAAK	Unambiguous	1	1	41583909		CID	1	0	1	1	0	6.49885e-07	47.71	1.69032e-05	0	26.1979	11	2	1463.71	2926.41	3.86297	127.7	47978	47978	MS2	12/336	Obvb02012.raw
	High	QAPVASTQQTTQVQAPVQQK	Unambiguous	1	1	41583909		CID	1	0	1	1	0	5.25089e-07	47.62	1.72572e-05	0	33.116	12	2	1069.57	2138.12	1.85664	90.2104	34011	34011	MS2	14/228	Obvb02012.raw
	High	WYDLGANQWImAK	Unambiguous	2	2	41583909;262398375	M11(Oxidation)	CID	1	0	1	1	0	3.00619e-06	47.55	1.75792e-05	0	49.1989	21	2	806.389	1611.77	4.54574	171.95	63290	63290	MS2	13/120	Obvb02012.raw
	High	YQLSASYLGGDYSAANQER	Unambiguous	3	2	262398376;41583909		CID	1	0	1	1	0	6.71346e-08	47.52	1.76592e-05	0	37.2745	8	3	698.325	2092.96	1.35825	104.897	39521	39521	MS2	19/212	Obvb02012.raw
	High	SRYGSWTGAQK	Unambiguous	2	2	41583909;262398375		CID	1	0	1	1	0	0.000108302	47.4	2.36561e-05	1	3.92944	0	2	620.808	1240.61	1.00805	42.0513	15399	15399	MS2	8/116	Obvb02012.raw
	High	WYDLGANQWIMAK	Unambiguous	2	2	41583909;262398375		CID	1	0	1	1	0	3.47827e-07	47.33	3.32868e-05	0	47.6101	14	2	798.391	1595.77	4.6176	188.811	68954	68954	MS2	9/120	Obvb02012.raw
	High	YQLSASYLGGDYSAANQER	Unambiguous	3	2	262398376;41583909		CID	1	0	1	1	0	1.57089e-08	47.27	1.87055e-05	0	49.2844	19	3	698.325	2092.96	2.05814	139.069	52090	52090	MS2	17/212	Obvb02012.raw
	High	TAYDVMGNK	Unambiguous	1	1	41583909		CID	1	0	1	1	0	4.37879e-05	47.24	1.88799e-05	0	14.8564	0	2	499.735	998.462	1.25057	55.7743	20803	20803	MS2	11/68	Obvb02012.raw
	High	QTTQVAQPAQTQATTSYTSNVSGSEAAAK	Unambiguous	1	1	41583909		CID	1	0	1	1	0	1.09521e-06	47.14	1.92739e-05	0	39.8735	10	2	1463.71	2926.41	1.77731	113.414	42709	42709	MS2	9/336	Obvb02012.raw
	High	QTTQVAQPAQTQATTSYTSNVSGSEAAAK	Unambiguous	1	1	41583909		CID	1	0	1	1	0	2.58468e-06	47.11	1.94075e-05	0	26.262	8	2	1463.71	2926.41	1.61046	109.359	41194	41194	MS2	9/336	Obvb02012.raw
	High	QTTQVAQPAQTQATTSYTSNVSGSEAAAK	Unambiguous	1	1	41583909		CID	1	0	1	1	0	2.48867e-05	47.08	1.9542e-05	0	6.8227	1	3	976.141	2926.41	1.81443	104.664	39436	39436	MS2	19/336	Obvb02012.raw
	High	QAPVASTQQTTQVQAPVQQK	Unambiguous	1	1	41583909		CID	1	0	1	1	0	2.81108e-07	46.96	2.00895e-05	0	22.1548	2	2	1069.57	2138.12	2.08501	77.5902	29212	29212	MS2	13/228	Obvb02012.raw
	High	QAPVASTQQTTQVQAPVQQK	Unambiguous	1	1	41583909		CID	1	0	1	1	0	3.39415e-08	46.91	2.03704e-05	0	48.2677	27	2	1069.57	2138.12	1.51409	104.565	39401	39401	MS2	9/228	Obvb02012.raw
	High	TNYNYNVQR	Unambiguous	2	2	41583909;262398375		CID	1	0	1	1	0	0.000272434	46.89	2.0416e-05	0	3.64815	0	2	586.278	1171.55	0.249844	49.8931	18510	18510	MS2	6/92	Obvb02012.raw
	High	YQLSASYLGGDYSAANQER	Unambiguous	3	2	262398376;41583909		CID	1	0	1	1	0	1.61412e-07	46.88	2.0463e-05	0	7.59185	1	3	698.326	2092.96	2.32059	124.716	46893	46893	MS2	14/212	Obvb02012.raw
	High	QAPVASTQQTTQVQAPVQQK	Unambiguous	1	1	41583909		CID	1	0	1	1	0	2.01441e-06	46.86	2.26669e-05	0	33.9507	0	3	713.379	2138.12	1.05106	71.4202	26864	26864	MS2	10/228	Obvb02012.raw
	High	QAPVASTQQTTQVQAPVQQK	Unambiguous	1	1	41583909		CID	1	0	1	1	0	2.43849e-07	46.86	2.05575e-05	0	37.0826	10	2	1069.57	2138.12	1.97083	95.04	35834	35834	MS2	15/228	Obvb02012.raw
	High	YQLSASYLGGDYSAANQER	Unambiguous	3	2	262398376;41583909		CID	1	0	1	1	0	7.7637e-07	46.81	2.29294e-05	0	41.3581	34	3	698.328	2092.97	5.20763	149.679	55797	55797	MS2	20/212	Obvb02012.raw
	High	WYDLGANQWImAK	Unambiguous	2	2	41583909;262398375	M11(Oxidation)	CID	1	0	1	1	0	1.17813e-07	46.76	2.10863e-05	0	44.5982	13	2	806.388	1611.77	4.01559	170.886	62939	62939	MS2	19/120	Obvb02012.raw
	High	QTTQVAQPAQTQATTSYTSNVSGSEAAAK	Unambiguous	1	1	41583909		CID	1	0	1	1	0	1.10697e-08	46.7	2.1329e-05	0	1.86749	2	3	976.14	2926.41	1.31387	101.948	38417	38417	MS2	33/336	Obvb02012.raw
	High	QAPVASTQQTTQVQAPVQQK	Unambiguous	1	1	41583909		CID	1	0	1	1	0	3.97468e-07	46.61	2.401e-05	0	31.8446	4	2	1069.56	2138.12	0.943169	87.5709	33012	33012	MS2	14/228	Obvb02012.raw
	High	WYDLGANQWIMAK	Unambiguous	2	2	41583909;262398375		CID	1	0	1	1	0	5.10032e-07	46.57	4.40585e-05	0	37.0135	12	2	798.392	1595.78	5.61204	180.412	66093	66093	MS2	9/120	Obvb02012.raw
	High	YQLSASYLGGDYSAANQER	Unambiguous	3	2	262398376;41583909		CID	1	0	1	1	0	4.94713e-09	46.55	2.20785e-05	0	43.8793	47	3	698.327	2092.97	4.94517	154.16	57306	57306	MS2	21/212	Obvb02012.raw
	High	QTTQVAQPAQTQATTSYTSNVSGSEAAAK	Unambiguous	1	1	41583909		CID	1	0	1	1	0	3.90028e-07	46.49	2.23857e-05	0	12.0915	2	3	976.143	2926.42	4.31722	117.705	44301	44301	MS2	13/336	Obvb02012.raw
	High	TNYNYNVQR	Unambiguous	2	2	41583909;262398375		CID	1	0	1	1	0	0.000536719	46.48	2.24373e-05	0	5.95825	0	2	586.279	1171.55	1.70858	48.9867	18153	18153	MS2	6/92	Obvb02012.raw
	High	QAPVASTQQTTQVQAPVQQK	Unambiguous	1	1	41583909		CID	1	0	1	1	0	1.10898e-06	46.42	2.27494e-05	0	3.52978	0	3	713.38	2138.12	1.82181	66.5484	24987	24987	MS2	19/228	Obvb02012.raw
	High	QTTQVAQPAQTQATTSYTSNVSGSEAAAK	Unambiguous	1	1	41583909		CID	1	0	1	1	0	2.01108e-07	46.28	2.34947e-05	0	25.762	10	2	1463.71	2926.41	2.02759	97.8218	36870	36870	MS2	13/336	Obvb02012.raw
	High	YQLSASYLGGDYSAANQER	Unambiguous	3	2	262398376;41583909		CID	1	0	1	1	0	2.06247e-07	46.2	2.39315e-05	0	44.5113	7	3	698.326	2092.96	2.58305	130.827	49103	49103	MS2	18/212	Obvb02012.raw
	High	WYDLGANQWImAK	Unambiguous	2	2	41583909;262398375	M11(Oxidation)	CID	1	0	1	1	0	5.57933e-07	46.05	2.48313e-05	0	39.7548	10	2	806.388	1611.77	4.2428	173.688	63864	63864	MS2	9/120	Obvb02012.raw
	High	QAPVASTQQTTQVQAPVQQK	Unambiguous	1	1	41583909		CID	1	0	1	1	0	1.01905e-06	45.99	2.76944e-05	0	44.9183	7	2	1069.56	2138.12	0.828985	90.9248	34280	34280	MS2	12/228	Obvb02012.raw
	High	QAPVASTQQTTQVQAPVQQK	Unambiguous	1	1	41583909		CID	1	0	1	1	0	1.14391e-06	45.86	2.59418e-05	0	34.8827	6	2	1069.57	2138.12	1.62828	89.5258	33751	33751	MS2	10/228	Obvb02012.raw
	High	YQLSASYLGGDYSAANQER	Unambiguous	3	2	262398376;41583909		CID	1	0	1	1	0	1.31183e-05	45.85	2.594e-05	0	38.0368	10	2	1046.98	2092.96	1.39383	106.379	40070	40070	MS2	10/212	Obvb02012.raw
	High	QAPVASTQQTTQVQAPVQQK	Unambiguous	1	1	41583909		CID	1	0	1	1	0	6.17573e-06	45.83	2.87338e-05	0	30.5968	3	3	713.379	2138.12	1.30798	88.4521	33346	33346	MS2	16/228	Obvb02012.raw
	High	QAPVASTQQTTQVQAPVQQK	Unambiguous	1	1	41583909		CID	1	0	1	1	0	1.76683e-06	45.73	2.66667e-05	0	0.975911	0	3	713.38	2138.12	1.90745	67.8516	25483	25483	MS2	14/228	Obvb02012.raw
	High	QTTQVAQPAQTQATTSYTSNVSGSEAAAK	Unambiguous	1	1	41583909		CID	1	0	1	1	0	2.3262e-05	45.73	2.66667e-05	0	35.6759	2	2	1463.71	2926.41	1.27675	88.2413	33266	33266	MS2	11/336	Obvb02012.raw
	High	WYDLGANQWImAK	Unambiguous	2	2	41583909;262398375	M11(Oxidation)	CID	1	0	1	1	0	2.12814e-06	45.69	2.69774e-05	0	44.8743	5	2	806.389	1611.77	4.62148	165.31	61081	61081	MS2	8/120	Obvb02012.raw
	High	QTTQVAQPAQTQATTSYTSNVSGSEAAAK	Unambiguous	1	1	41583909		CID	1	0	1	1	0	5.54408e-08	45.6	2.7477e-05	0	36.9253	3	3	976.14	2926.41	1.2513	127.004	47725	47725	MS2	24/336	Obvb02012.raw
	High	SRYGSWTGAQK	Unambiguous	2	2	41583909;262398375		CID	1	0	1	1	0	7.62264e-05	45.57	3.88265e-05	1	3.15918	0	2	620.807	1240.61	0.417677	40.4887	14776	14776	MS2	8/116	Obvb02012.raw
	High	YQLSASYLGGDYSAANQER	Unambiguous	3	2	262398376;41583909		CID	1	0	1	1	0	2.0014e-07	45.52	2.79879e-05	0	27.787	4	3	698.325	2092.96	1.88316	126.483	47536	47536	MS2	17/212	Obvb02012.raw
	High	YQLSASYLGGDYSAANQER	Unambiguous	3	2	262398376;41583909		CID	1	0	1	1	0	1.01055e-06	45.46	2.83772e-05	0	28.8781	2	3	698.326	2092.96	2.67054	125.237	47085	47085	MS2	15/212	Obvb02012.raw
	High	WYDLGANQWIMAK	Unambiguous	2	2	41583909;262398375		CID	1	0	1	1	0	6.87309e-07	45.45	5.70204e-05	0	62.3612	29	2	798.392	1595.78	5.91802	185.594	67838	67838	MS2	10/120	Obvb02012.raw
	High	YQLSASYLGGDYSAANQER	Unambiguous	3	2	262398376;41583909		CID	1	0	1	1	0	1.35002e-08	45.42	2.86398e-05	0	44.1668	7	3	698.325	2092.96	1.97065	131.022	49174	49174	MS2	18/212	Obvb02012.raw
	High	QTTQVAQPAQTQATTSYTSNVSGSEAAAK	Unambiguous	1	1	41583909		CID	1	0	1	1	0	1.60269e-05	45.41	2.87058e-05	0	29.5561	8	2	1463.71	2926.41	2.19445	103.381	38965	38965	MS2	11/336	Obvb02012.raw
	High	QTTQVAQPAQTQATTSYTSNVSGSEAAAK	Unambiguous	1	1	41583909		CID	1	0	1	1	0	1.52126e-05	45.36	2.90382e-05	0	42.692	16	2	1463.71	2926.41	3.02871	127.953	48067	48067	MS2	10/336	Obvb02012.raw
	High	QQTAVQAQAPK	Unambiguous	1	1	41583909		CID	1	0	1	1	0	9.32482e-06	45.32	2.93765e-05	0	66.8999	7	3	390.547	1169.63	0.149871	30.8492	10887	10887	MS2	6/120	Obvb02012.raw
	High	WYDLGANQWIMAK	Unambiguous	2	2	41583909;262398375		CID	1	0	1	1	0	4.20431e-07	45.28	5.78142e-05	0	10.4985	3	2	798.391	1595.77	4.08213	169.074	62344	62344	MS2	6/120	Obvb02012.raw
	High	QAPVASTQQTTQVQAPVQQK	Unambiguous	1	1	41583909		CID	1	0	1	1	0	1.99441e-07	45.26	3.27637e-05	0	27.5762	7	2	1069.57	2138.12	1.28572	89.19	33625	33625	MS2	7/228	Obvb02012.raw
	High	WYDLGANQWIMAK	Unambiguous	2	2	41583909;262398375		CID	1	0	1	1	0	2.00847e-05	45.26	5.36133e-05	0	13.5701	3	2	798.391	1595.77	4.6176	168.548	62168	62168	MS2	15/120	Obvb02012.raw
	High	TNYNYNVQR	Unambiguous	2	2	41583909;262398375		CID	1	0	1	1	0	0.00035077	45.21	3.00587e-05	0	31.6814	0	2	586.279	1171.55	0.979213	51.8823	19293	19293	MS2	7/92	Obvb02012.raw
	High	WYDLGANQWImAK	Unambiguous	2	2	41583909;262398375	M11(Oxidation)	CID	1	0	1	1	0	2.79431e-06	45.13	3.06902e-05	0	64.6017	10	2	806.389	1611.77	4.54574	187.608	68557	68557	MS2	9/120	Obvb02012.raw
	High	WYDLGANQWImAK	Unambiguous	2	2	41583909;262398375	M11(Oxidation)	CID	1	0	1	1	0	4.98099e-06	45.12	3.0761e-05	0	37.1723	17	2	806.388	1611.77	4.47001	185.201	67707	67707	MS2	10/120	Obvb02012.raw
	High	WYDLGANQWImAK	Unambiguous	2	2	41583909;262398375	M11(Oxidation)	CID	1	0	1	1	0	7.19913e-06	45.09	3.09742e-05	0	35.0493	14	2	806.388	1611.77	4.31853	167.2	61720	61720	MS2	6/120	Obvb02012.raw
	High	WYDLGANQWIMAK	Unambiguous	2	2	41583909;262398375		CID	1	0	1	1	0	3.29937e-06	45.01	6.15226e-05	0	27.2557	9	2	798.39	1595.77	3.24067	190.119	69361	69361	MS2	6/120	Obvb02012.raw
	High	WYDLGANQWImAK	Unambiguous	2	2	41583909;262398375	M11(Oxidation)	CID	1	0	1	1	0	1.22634e-06	44.97	3.1842e-05	0	45.0307	14	2	806.388	1611.77	4.16706	172.584	63498	63498	MS2	15/120	Obvb02012.raw
	High	WYDLGANQWIMAK	Unambiguous	2	2	41583909;262398375		CID	1	0	1	1	0	4.90738e-07	44.91	6.45699e-05	0	46.9475	8	2	798.392	1595.78	5.99451	175.906	64592	64592	MS2	13/120	Obvb02012.raw
	High	FWQTNGWY	Unambiguous	2	2	41583909;262398375		CID	1	0	1	1	0	0.000958092	44.9	3.22827e-05	0	4.43057	0	2	551.246	1101.48	4.91993	156.665	58151	58151	MS2	10/70	Obvb02012.raw
	High	QTTQVAQPAQTQATTSYTSNVSGSEAAAK	Unambiguous	1	1	41583909		CID	1	0	1	1	0	2.92502e-06	44.88	3.24317e-05	0	32.2219	10	2	1463.71	2926.41	2.86186	112.096	42217	42217	MS2	20/336	Obvb02012.raw
	High	QAPVASTQQTTQVQAPVQQK	Unambiguous	1	1	41583909		CID	1	0	1	1	0	8.86461e-08	44.87	3.25065e-05	0	41.5128	8	2	1069.57	2138.13	2.31338	82.1791	30954	30954	MS2	10/228	Obvb02012.raw
	High	TAYDVMGNK	Unambiguous	1	1	41583909		CID	1	0	1	1	0	2.91511e-05	44.48	3.56451e-05	0	4.21318	0	2	499.735	998.463	1.31169	56.2989	21009	21009	MS2	6/68	Obvb02012.raw
	High	QTTQVAQPAQTQATTSYTSNVSGSEAAAK	Unambiguous	1	1	41583909		CID	1	0	1	1	0	7.00664e-06	44.48	3.55607e-05	0	67.9157	12	2	1463.71	2926.41	1.27675	96.5088	36378	36378	MS2	20/336	Obvb02012.raw
	High	QAPVASTQQTTQVQAPVQQK	Unambiguous	1	1	41583909		CID	1	0	1	1	0	2.8116e-05	44.37	3.64729e-05	0	4.84275	1	3	713.38	2138.12	2.07872	79.437	29912	29912	MS2	9/228	Obvb02012.raw
	High	WYDLGANQWImAK	Unambiguous	2	2	41583909;262398375	M11(Oxidation)	CID	1	0	1	1	0	1.65978e-06	44.36	3.66438e-05	0	46.7141	14	2	806.388	1611.77	4.47001	172.25	63386	63386	MS2	18/120	Obvb02012.raw
	High	SRYGSWTGAQK	Unambiguous	2	2	41583909;262398375		CID	1	0	1	1	0	3.4828e-05	44.35	4.77467e-05	1	2.54745	0	2	620.808	1240.61	1.20484	42.5837	15607	15607	MS2	8/116	Obvb02012.raw
	High	QTTQVAQPAQTQATTSYTSNVSGSEAAAK	Unambiguous	1	1	41583909		CID	1	0	1	1	0	1.79875e-06	44.34	3.67257e-05	0	44.8363	10	2	1463.7	2926.4	-1.64319	113.671	42804	42804	MS2	10/336	Obvb02012.raw
	High	QAPVASTQQTTQVQAPVQQK	Unambiguous	1	1	41583909		CID	1	0	1	1	0	5.3947e-07	44.29	4.09631e-05	0	30.26	5	2	1069.56	2138.12	0.7148	91.0121	34314	34314	MS2	14/228	Obvb02012.raw
	High	YQLSASYLGGDYSAANQER	Unambiguous	3	2	262398376;41583909		CID	1	0	1	1	0	2.64726e-08	44.16	3.82798e-05	0	76.5079	18	3	698.326	2092.96	2.933	143.738	53767	53767	MS2	21/212	Obvb02012.raw
	High	YQLSASYLGGDYSAANQER	Unambiguous	3	2	262398376;41583909		CID	1	0	1	1	0	1.21799e-06	44.08	3.89915e-05	0	53.0413	5	3	698.326	2092.96	2.32059	131.434	49322	49322	MS2	25/212	Obvb02012.raw
	High	QQTTQVQQAKPATPAASQQASAQPAQAQTK	Unambiguous	1	1	41583909		CID	1	0	1	1	0	8.73579e-07	44	4.37918e-05	0	3.98032	0	3	1031.53	3092.57	0.652692	52.5433	19546	19546	MS2	21/348	Obvb02012.raw
	High	WYDLGANQWImAK	Unambiguous	2	2	41583909;262398375	M11(Oxidation)	CID	1	0	1	1	0	4.21085e-06	43.99	3.99025e-05	0	22.9929	6	2	806.388	1611.77	4.47001	162.64	60169	60169	MS2	8/120	Obvb02012.raw
	High	QAPVASTQQTTQVQAPVQQK	Unambiguous	1	1	41583909		CID	1	0	1	1	0	5.18314e-07	43.93	4.03618e-05	0	28.8755	2	2	1069.57	2138.12	1.85664	74.9458	28203	28203	MS2	14/228	Obvb02012.raw
	High	QAPVASTQQTTQVQAPVQQK	Unambiguous	1	1	41583909		CID	1	0	1	1	0	7.34111e-07	43.88	4.08291e-05	0	43.0047	15	2	1069.57	2138.13	3.45522	85.3038	32149	32149	MS2	21/228	Obvb02012.raw
	High	QTTQVAQPAQTQATTSYTSNVSGSEAAAK	Unambiguous	1	1	41583909		CID	1	0	1	1	0	1.60223e-05	43.87	4.09232e-05	0	2.49912	1	3	976.141	2926.41	1.50158	99.5637	37516	37516	MS2	18/336	Obvb02012.raw
	High	QTTQVAQPAQTQATTSYTSNVSGSEAAAK	Unambiguous	1	1	41583909		CID	1	0	1	1	0	2.96214e-05	43.85	4.11121e-05	0	26.1506	1	2	1463.71	2926.42	5.19779	91.1603	34369	34369	MS2	20/336	Obvb02012.raw
	High	YTVEGGNAASAQVATPVAPQAQAPVQQVQPQTTVQAPVQK	Unambiguous	1	1	41583909		CID	1	0	1	1	0	2.62531e-05	43.8	4.15882e-05	0	8.10366	1	4	1015.28	4058.1	2.24069	133.257	49981	49981	MS2	26/444	Obvb02012.raw
	High	YQLSASYLGGDYSAANQER	Unambiguous	3	2	262398376;41583909		CID	1	0	1	1	0	1.39124e-07	43.79	4.16841e-05	0	20.3866	2	3	698.325	2092.96	1.53322	104.496	39374	39374	MS2	20/212	Obvb02012.raw
	High	YQLSASYLGGDYSAANQER	Unambiguous	3	2	262398376;41583909		CID	1	0	1	1	0	4.55201e-08	43.75	4.20698e-05	0	45.7128	8	3	698.326	2092.96	2.40808	130.391	48947	48947	MS2	17/212	Obvb02012.raw
	High	YQLSASYLGGDYSAANQER	Unambiguous	3	2	262398376;41583909		CID	1	0	1	1	0	2.42927e-06	43.71	4.2459e-05	0	43.2351	40	3	698.327	2092.97	5.03266	185.279	67733	67733	MS2	18/212	Obvb02012.raw
	High	WYDLGANQWImAK	Unambiguous	2	2	41583909;262398375	M11(Oxidation)	CID	1	0	1	1	0	1.62972e-05	43.59	4.37522e-05	0	7.27894	3	2	806.389	1611.77	4.54574	156.349	58039	58039	MS2	10/120	Obvb02012.raw
	High	QAPVASTQQTTQVQAPVQQK	Unambiguous	1	1	41583909		CID	1	0	1	1	0	1.05866e-06	43.58	4.82384e-05	0	12.8718	6	2	1069.56	2138.12	0.943169	49.1537	18221	18221	MS2	11/228	Obvb02012.raw
	High	QTTQVAQPAQTQATTSYTSNVSGSEAAAK	Unambiguous	1	1	41583909		CID	1	0	1	1	0	1.32339e-07	43.55	4.40524e-05	0	20.5444	3	3	976.141	2926.41	2.12728	140.669	52669	52669	MS2	35/336	Obvb02012.raw
	High	QAPVASTQQTTQVQAPVQQK	Unambiguous	1	1	41583909		CID	1	0	1	1	0	8.41674e-07	43.51	4.45656e-05	0	43.3795	2	3	713.379	2138.12	1.39362	74.8621	28172	28172	MS2	9/228	Obvb02012.raw
	High	QTTQVAQPAQTQATTSYTSNVSGSEAAAK	Unambiguous	1	1	41583909		CID	1	0	1	1	0	5.39236e-07	43.47	4.48714e-05	0	30.2962	11	2	1463.71	2926.41	2.77843	111.927	42154	42154	MS2	20/336	Obvb02012.raw
	High	WYDLGANQWImAK	Unambiguous	2	2	41583909;262398375	M11(Oxidation)	CID	1	0	1	1	0	8.82272e-07	43.46	4.50817e-05	0	43.8541	11	2	806.388	1611.77	4.47001	164.794	60905	60905	MS2	10/120	Obvb02012.raw
	High	WYDLGANQWIMAK	Unambiguous	2	2	41583909;262398375		CID	1	0	1	1	0	5.22705e-07	43.28	9.16294e-05	0	31.4882	13	2	798.391	1595.77	4.31161	180.929	66267	66267	MS2	15/120	Obvb02012.raw
	High	QAPVASTQQTTQVQAPVQQK	Unambiguous	1	1	41583909		CID	1	0	1	1	0	4.9846e-07	43.25	4.7203e-05	0	45.1277	5	2	1069.57	2138.12	2.08501	80.3794	30270	30270	MS2	13/228	Obvb02012.raw
	High	QTTQVAQPAQTQATTSYTSNVSGSEAAAK	Unambiguous	1	1	41583909		CID	1	0	1	1	0	0.000327961	43.16	4.81915e-05	0	53.9759	10	2	1463.7	2926.4	-2.22718	121.743	45799	45799	MS2	10/336	Obvb02012.raw
	High	YQLSASYLGGDYSAANQER	Unambiguous	3	2	262398376;41583909		CID	1	0	1	1	0	2.12481e-07	43.14	4.84139e-05	0	27.8909	43	3	698.327	2092.97	4.68271	185.933	67956	67956	MS2	12/212	Obvb02012.raw
	High	WYDLGANQWIMAK	Unambiguous	2	2	41583909;262398375		CID	1	0	1	1	0	1.84452e-06	43.06	9.3919e-05	0	26.2716	7	2	798.391	1595.78	4.84708	174.981	64282	64282	MS2	15/120	Obvb02012.raw
	High	QTTQVAQPAQTQATTSYTSNVSGSEAAAK	Unambiguous	1	1	41583909		CID	1	0	1	1	0	8.92528e-06	43.05	4.94277e-05	0	5.30825	2	3	976.141	2926.41	2.00214	124.463	46799	46799	MS2	33/336	Obvb02012.raw
	High	QAPVASTQQTTQVQAPVQQK	Unambiguous	1	1	41583909		CID	1	0	1	1	0	3.98905e-06	42.99	5.02343e-05	0	15.8787	4	3	713.379	2138.12	1.56489	78.9134	29711	29711	MS2	7/228	Obvb02012.raw
	High	WYDLGANQWIMAK	Unambiguous	2	2	41583909;262398375		CID	1	0	1	1	0	2.52453e-05	42.98	8.81126e-05	0	25.1048	8	2	798.391	1595.78	4.69409	176.401	64761	64761	MS2	16/120	Obvb02012.raw
	High	TAYDVMGNK	Unambiguous	1	1	41583909		CID	1	0	1	1	0	7.0388e-05	42.96	5.05825e-05	0	4.72222	0	2	499.735	998.463	1.67847	56.8268	21217	21217	MS2	7/68	Obvb02012.raw
	High	ESGGSYSAR	Unambiguous	4	3	262398376;41583909;262398375		CID	1	0	1	1	0	0.000149836	42.95	5.0579e-05	0	5.69186	0	2	457.204	913.402	0.687131	14.091	4255	4255	MS2	8/64	Obvb02012.raw
	High	YQLSASYLGGDYSAANQER	Unambiguous	3	2	262398376;41583909		CID	1	0	1	1	0	7.05074e-08	42.91	6.39602e-05	0	90.0434	47	3	698.328	2092.97	5.64505	149.087	55596	55596	MS2	19/212	Obvb02012.raw
	High	QTTQVAQPAQTQATTSYTSNVSGSEAAAK	Unambiguous	1	1	41583909		CID	1	0	1	1	0	8.73347e-07	42.9	5.11646e-05	0	27.6469	8	2	1463.71	2926.41	2.02759	114.969	43290	43290	MS2	14/336	Obvb02012.raw
	High	QAPVASTQQTTQVQAPVQQK	Unambiguous	1	1	41583909		CID	1	0	1	1	0	3.99164e-07	42.89	5.12826e-05	0	26.4174	2	2	1069.57	2138.12	1.74246	76.9998	28986	28986	MS2	23/228	Obvb02012.raw
	High	YQLSASYLGGDYSAANQER	Unambiguous	3	2	262398376;41583909		CID	1	0	1	1	0	5.37125e-07	42.86	5.16381e-05	0	52.4405	24	3	698.327	2092.97	4.1578	155.882	57877	57877	MS2	16/212	Obvb02012.raw
	High	YQLSASYLGGDYSAANQER	Unambiguous	3	2	262398376;41583909		CID	1	0	1	1	0	8.0378e-08	42.85	5.17571e-05	0	53.2678	17	3	698.325	2092.96	1.27076	129.063	48469	48469	MS2	18/212	Obvb02012.raw
	High	QTTQVAQPAQTQATTSYTSNVSGSEAAAK	Unambiguous	1	1	41583909		CID	1	0	1	1	0	2.20308e-06	42.77	5.27193e-05	0	2.80253	1	3	976.141	2926.41	1.93957	99.056	37324	37324	MS2	28/336	Obvb02012.raw
	High	QTTQVAQPAQTQATTSYTSNVSGSEAAAK	Unambiguous	1	1	41583909		CID	1	0	1	1	0	3.31178e-07	42.69	5.36995e-05	0	45.795	4	2	1463.71	2926.41	1.19333	100.51	37873	37873	MS2	12/336	Obvb02012.raw
	High	QTTQVAQPAQTQATTSYTSNVSGSEAAAK	Unambiguous	1	1	41583909		CID	1	0	1	1	0	2.70401e-05	42.69	5.36995e-05	0	22.091	5	2	1463.71	2926.41	1.77731	101.107	38097	38097	MS2	20/336	Obvb02012.raw
	High	QQTTQVQQAKPATPAASQQASAQPAQAQTK	Unambiguous	1	1	41583909		CID	1	0	1	1	0	5.29993e-07	42.56	6.10088e-05	0	6.42003	2	3	1031.53	3092.57	0.179027	54.227	20200	20200	MS2	22/348	Obvb02012.raw
	High	QAPVASTQQTTQVQAPVQQK	Unambiguous	1	1	41583909		CID	1	0	1	1	0	6.18048e-06	42.52	5.58432e-05	0	40.2754	7	2	1069.57	2138.13	2.31338	81.1395	30562	30562	MS2	12/228	Obvb02012.raw
	High	YQLSASYLGGDYSAANQER	Unambiguous	3	2	262398376;41583909		CID	1	0	1	1	0	1.65885e-07	42.39	5.754e-05	0	32.1822	41	3	698.327	2092.97	4.42026	159.159	58991	58991	MS2	18/212	Obvb02012.raw
	High	QTTQVAQPAQTQATTSYTSNVSGSEAAAK	Unambiguous	1	1	41583909		CID	1	0	1	1	0	1.92901e-06	42.31	5.86098e-05	0	12.7791	2	3	976.141	2926.41	1.68929	107.975	40668	40668	MS2	33/336	Obvb02012.raw
	High	QAPVASTQQTTQVQAPVQQK	Unambiguous	1	1	41583909		CID	1	0	1	1	0	1.50347e-07	42.3	5.87449e-05	0	23.7866	20	2	1069.57	2138.12	1.97083	100.7	37946	37946	MS2	20/228	Obvb02012.raw
	High	WYDLGANQWImAK	Unambiguous	2	2	41583909;262398375	M11(Oxidation)	CID	1	0	1	1	0	8.66011e-07	42.29	5.90201e-05	0	61.025	33	2	806.389	1611.77	4.92442	177.489	65122	65122	MS2	16/120	Obvb02012.raw
	High	QAPVASTQQTTQVQAPVQQK	Unambiguous	1	1	41583909		CID	1	0	1	1	0	1.35138e-06	42.09	6.16552e-05	0	29.989	2	2	1069.57	2138.12	1.74246	76.5444	28812	28812	MS2	12/228	Obvb02012.raw
	High	YQLSASYLGGDYSAANQER	Unambiguous	3	2	262398376;41583909		CID	1	0	1	1	0	1.35196e-05	42.05	6.22257e-05	0	38.2655	36	3	698.327	2092.97	4.42026	152.009	56596	56596	MS2	13/212	Obvb02012.raw
	High	WYDLGANQWImAK	Unambiguous	2	2	41583909;262398375	M11(Oxidation)	CID	1	0	1	1	0	4.95185e-06	42.01	6.29506e-05	0	37.088	10	2	806.388	1611.77	4.09132	166.682	61545	61545	MS2	6/120	Obvb02012.raw
	High	QAPVASTQQTTQVQAPVQQK	Unambiguous	1	1	41583909		CID	1	0	1	1	0	1.10317e-05	41.95	6.36752e-05	0	2.50031	0	3	713.379	2138.12	1.65053	66.012	24779	24779	MS2	17/228	Obvb02012.raw
	High	QAPVASTQQTTQVQAPVQQK	Unambiguous	1	1	41583909		CID	1	0	1	1	0	9.22542e-06	41.94	7.03708e-05	0	42.7802	0	3	713.379	2138.12	1.30798	72.0864	27115	27115	MS2	19/228	Obvb02012.raw
	High	QTTQVAQPAQTQATTSYTSNVSGSEAAAK	Unambiguous	1	1	41583909		CID	1	0	1	1	0	7.03468e-06	41.93	6.39691e-05	0	34.2288	7	2	1463.7	2926.4	-0.808918	110.354	41568	41568	MS2	12/336	Obvb02012.raw
	High	YQLSASYLGGDYSAANQER	Unambiguous	3	2	262398376;41583909		CID	1	0	1	1	0	2.12451e-07	41.92	6.41165e-05	0	81.5556	5	3	698.325	2092.96	1.53322	106.769	40216	40216	MS2	19/212	Obvb02012.raw
	High	YQLSASYLGGDYSAANQER	Unambiguous	3	2	262398376;41583909		CID	1	0	1	1	0	7.49276e-08	41.86	6.50085e-05	0	50.523	12	3	698.326	2092.96	2.58305	129.605	48666	48666	MS2	17/212	Obvb02012.raw
	High	QTTQVAQPAQTQATTSYTSNVSGSEAAAK	Unambiguous	1	1	41583909		CID	1	0	1	1	0	2.80149e-07	41.81	6.57612e-05	0	37.6683	7	2	1463.71	2926.41	3.44584	109.304	41173	41173	MS2	15/336	Obvb02012.raw
	High	WYDLGANQWIMAK	Unambiguous	2	2	41583909;262398375		CID	1	0	1	1	0	6.54526e-05	41.81	0.000115355	0	21.1811	9	2	798.391	1595.78	4.69409	176.926	64938	64938	MS2	15/120	Obvb02012.raw
	High	QTTQVAQPAQTQATTSYTSNVSGSEAAAK	Unambiguous	1	1	41583909		CID	1	0	1	1	0	2.28707e-07	41.72	6.71382e-05	0	37.5809	12	2	1463.71	2926.41	1.94417	114.131	42978	42978	MS2	11/336	Obvb02012.raw
	High	QTTQVAQPAQTQATTSYTSNVSGSEAAAK	Unambiguous	1	1	41583909		CID	1	0	1	1	0	2.25323e-05	41.68	6.77595e-05	0	21.952	8	2	1463.71	2926.41	2.02759	110.111	41478	41478	MS2	11/336	Obvb02012.raw
	High	YQLSASYLGGDYSAANQER	Unambiguous	3	2	262398376;41583909		CID	1	0	1	1	0	6.24321e-06	41.64	6.83864e-05	0	34.8899	6	3	698.325	2092.96	1.97065	105.216	39640	39640	MS2	17/212	Obvb02012.raw
	High	WYDLGANQWImAK	Unambiguous	2	2	41583909;262398375	M11(Oxidation)	CID	1	0	1	1	0	7.42329e-07	41.57	6.96627e-05	0	21.6524	7	2	806.388	1611.77	4.09132	189.347	69127	69127	MS2	8/120	Obvb02012.raw
	High	QQTTQVQQAKPATPAASQQASAQPAQAQTK	Unambiguous	1	1	41583909		CID	1	0	1	1	0	1.76686e-06	41.55	6.99842e-05	0	4.80616	0	3	1031.53	3092.58	1.95527	53.0839	19754	19754	MS2	19/348	Obvb02012.raw
	High	QTTQVAQPAQTQATTSYTSNVSGSEAAAK	Unambiguous	1	1	41583909		CID	1	0	1	1	0	7.03627e-05	41.53	7.01407e-05	0	41.1997	13	2	1463.71	2926.41	3.52927	131.908	49493	49493	MS2	9/336	Obvb02012.raw
	High	QTTQVAQPAQTQATTSYTSNVSGSEAAAK	Unambiguous	1	1	41583909		CID	1	0	1	1	0	2.84889e-06	41.39	7.24386e-05	0	43.1921	11	2	1463.71	2926.41	1.69389	109.974	41426	41426	MS2	10/336	Obvb02012.raw
	High	WYDLGANQWImAK	Unambiguous	2	2	41583909;262398375	M11(Oxidation)	CID	1	0	1	1	0	4.69718e-06	41.39	7.26106e-05	0	47.6659	20	2	806.389	1611.77	4.77295	178.409	65435	65435	MS2	18/120	Obvb02012.raw
	High	WYDLGANQWImAK	Unambiguous	2	2	41583909;262398375	M11(Oxidation)	CID	1	0	1	1	0	1.21431e-06	41.35	7.32825e-05	0	48.4519	8	2	806.388	1611.77	3.93985	166.171	61369	61369	MS2	10/120	Obvb02012.raw
	High	WYDLGANQWImAK	Unambiguous	2	2	41583909;262398375	M11(Oxidation)	CID	1	0	1	1	0	1.50922e-05	41.15	7.67361e-05	0	22.9917	4	2	806.388	1611.77	4.09132	161.593	59817	59817	MS2	8/120	Obvb02012.raw
	High	QAPVASTQQTTQVQAPVQQK	Unambiguous	1	1	41583909		CID	1	0	1	1	0	1.74166e-07	41.12	7.7085e-05	0	39.3646	7	2	1069.57	2138.13	2.54175	87.0422	32813	32813	MS2	13/228	Obvb02012.raw
	High	QAPVASTQQTTQVQAPVQQK	Unambiguous	1	1	41583909		CID	1	0	1	1	0	3.80716e-06	41.11	7.72627e-05	0	3.78929	0	3	713.38	2138.12	1.90745	66.8014	25083	25083	MS2	14/228	Obvb02012.raw
	High	QAPVASTQQTTQVQAPVQQK	Unambiguous	1	1	41583909		CID	1	0	1	1	0	1.65418e-07	41.02	7.90679e-05	0	48.9106	6	2	1069.57	2138.12	1.62828	82.6564	31136	31136	MS2	12/228	Obvb02012.raw
	High	WYDLGANQWImAK	Unambiguous	2	2	41583909;262398375	M11(Oxidation)	CID	1	0	1	1	0	3.15147e-06	41.02	7.90679e-05	0	73.4324	38	2	806.389	1611.77	4.84869	182.708	66869	66869	MS2	9/120	Obvb02012.raw
	High	QTTQVAQPAQTQATTSYTSNVSGSEAAAK	Unambiguous	1	1	41583909		CID	1	0	1	1	0	4.01352e-06	40.97	7.9794e-05	0	39.2621	12	2	1463.71	2926.41	4.11325	115.349	43431	43431	MS2	11/336	Obvb02012.raw
	High	QTTQVAQPAQTQATTSYTSNVSGSEAAAK	Unambiguous	1	1	41583909		CID	1	0	1	1	0	1.52158e-05	40.91	8.0904e-05	0	12.0475	2	3	976.141	2926.41	1.68929	121.378	45663	45663	MS2	29/336	Obvb02012.raw
	High	QTTQVAQPAQTQATTSYTSNVSGSEAAAK	Unambiguous	1	1	41583909		CID	1	0	1	1	0	3.86449e-07	40.9	8.10905e-05	0	9.69823	2	3	976.141	2926.41	1.81443	116.008	43678	43678	MS2	27/336	Obvb02012.raw
	High	WYDLGANQWImAK	Unambiguous	2	2	41583909;262398375	M11(Oxidation)	CID	1	0	1	1	0	9.52754e-06	40.89	8.12774e-05	0	36.8306	6	2	806.389	1611.77	5.00016	184.818	67578	67578	MS2	9/120	Obvb02012.raw
	High	TNYNYNVQR	Unambiguous	2	2	41583909;262398375		CID	1	0	1	1	0	2.99317e-05	40.76	8.37471e-05	0	4.69218	0	2	586.279	1171.55	0.979213	49.6599	18419	18419	MS2	6/92	Obvb02012.raw
	High	WYDLGANQWIMAK	Unambiguous	2	2	41583909;262398375		CID	1	0	1	1	0	5.77148e-07	40.68	0.000149637	0	45.3552	15	2	798.389	1595.77	2.32272	191.17	69655	69655	MS2	9/120	Obvb02012.raw
	High	QTTQVAQPAQTQATTSYTSNVSGSEAAAK	Unambiguous	1	1	41583909		CID	1	0	1	1	0	2.15678e-06	40.66	8.56979e-05	0	10.4736	2	3	976.141	2926.41	1.75186	103.029	38830	38830	MS2	28/336	Obvb02012.raw
	High	WYDLGANQWImAK	Unambiguous	2	2	41583909;262398375	M11(Oxidation)	CID	1	0	1	1	0	2.00545e-05	40.62	8.66962e-05	0	61.2408	16	2	806.388	1611.77	3.86411	177.585	65155	65155	MS2	14/120	Obvb02012.raw
	High	QTTQVAQPAQTQATTSYTSNVSGSEAAAK	Unambiguous	1	1	41583909		CID	1	0	1	1	0	6.08947e-06	40.57	8.74923e-05	0	24.5812	7	2	1463.71	2926.41	1.44361	110.929	41782	41782	MS2	12/336	Obvb02012.raw
	High	QTTQVAQPAQTQATTSYTSNVSGSEAAAK	Unambiguous	1	1	41583909		CID	1	0	1	1	0	4.70654e-05	40.56	8.7694e-05	0	30.5147	5	2	1463.71	2926.41	2.61158	106.49	40111	40111	MS2	10/336	Obvb02012.raw
	High	SRYGSWTGAQK	Unambiguous	2	2	41583909;262398375		CID	1	0	1	1	0	0.000777028	40.54	0.000123631	1	3.00158	0	2	620.807	1240.61	0.516073	39.4668	14372	14372	MS2	8/116	Obvb02012.raw
	High	YQLSASYLGGDYSAANQER	Unambiguous	3	2	262398376;41583909		CID	1	0	1	1	0	1.20825e-05	40.54	8.80988e-05	0	44.8784	49	3	698.327	2092.97	4.85768	177.002	64964	64964	MS2	18/212	Obvb02012.raw
	High	WYDLGANQWIMAK	Unambiguous	2	2	41583909;262398375		CID	1	0	1	1	0	1.31357e-05	40.51	0.000164502	0	22.8753	13	2	798.391	1595.78	5.00007	184.632	67516	67516	MS2	15/120	Obvb02012.raw
	High	TAYDVMGNK	Unambiguous	1	1	41583909		CID	1	0	1	1	0	6.77497e-05	40.36	9.18269e-05	0	7.93004	0	2	499.735	998.462	0.761533	57.9009	21633	21633	MS2	8/68	Obvb02012.raw
	High	YQLSASYLGGDYSAANQER	Unambiguous	3	2	262398376;41583909		CID	1	0	1	1	0	7.02026e-06	40.33	0.000101951	0	78.8418	22	2	1046.99	2092.97	5.47651	152.097	56624	56624	MS2	13/212	Obvb02012.raw
	High	QQTTQVQQAKPATPAASQQASAQPAQAQTK	Unambiguous	1	1	41583909		CID	1	0	1	1	0	1.1819e-05	40.28	0.000103132	0	33.1624	3	3	1031.53	3092.57	0.415859	60.387	22595	22595	MS2	32/348	Obvb02012.raw
	High	QAPVASTQQTTQVQAPVQQK	Unambiguous	1	1	41583909		CID	1	0	1	1	0	1.13002e-05	40.27	9.37497e-05	0	50.5831	7	3	713.38	2138.12	2.25	96.5871	36407	36407	MS2	13/228	Obvb02012.raw
	High	QTTQVAQPAQTQATTSYTSNVSGSEAAAK	Unambiguous	1	1	41583909		CID	1	0	1	1	0	1.52984e-05	40.23	9.46172e-05	0	2.01827	3	3	976.141	2926.41	2.37756	122.076	45919	45919	MS2	21/336	Obvb02012.raw
	High	QTTQVAQPAQTQATTSYTSNVSGSEAAAK	Unambiguous	1	1	41583909		CID	1	0	1	1	0	9.98491e-05	40.17	9.59334e-05	0	17.6078	3	2	1463.71	2926.41	2.11102	90.524	34129	34129	MS2	10/336	Obvb02012.raw
	High	QTTQVAQPAQTQATTSYTSNVSGSEAAAK	Unambiguous	1	1	41583909		CID	1	0	1	1	0	5.8534e-06	40.11	9.7268e-05	0	4.48732	0	3	976.14	2926.41	1.43901	82.2523	30981	30981	MS2	26/336	Obvb02012.raw
	High	QAPVASTQQTTQVQAPVQQK	Unambiguous	1	1	41583909		CID	1	0	1	1	0	9.38846e-07	40.08	0.000107992	0	53.4925	3	2	1069.56	2138.12	0.828985	79.7784	30042	30042	MS2	13/228	Obvb02012.raw
	High	QTTQVAQPAQTQATTSYTSNVSGSEAAAK	Unambiguous	1	1	41583909		CID	1	0	1	1	0	7.26915e-06	40.03	9.90764e-05	0	68.9704	18	2	1463.71	2926.41	1.69389	138.306	51811	51811	MS2	11/336	Obvb02012.raw
	High	QAPVASTQQTTQVQAPVQQK	Unambiguous	1	1	41583909		CID	1	0	1	1	0	2.8182e-06	39.97	0.000100693	0	4.87731	0	3	713.379	2138.12	1.56489	68.3584	25675	25675	MS2	15/228	Obvb02012.raw
	High	QTTQVAQPAQTQATTSYTSNVSGSEAAAK	Unambiguous	1	1	41583909		CID	1	0	1	1	0	3.5214e-07	39.94	0.000101151	0	29.7331	24	2	1463.71	2926.41	2.86186	116.206	43750	43750	MS2	12/336	Obvb02012.raw
	High	NGQYIGK	Unambiguous	4	3	262398376;41583909;262398375		CID	1	0	1	1	0	0.00117392	39.91	0.000229711	0	6.45478	0	2	390.206	779.406	1.17253	19.1842	6265	6265	MS2	6/72	Obvb02012.raw
	High	SRYGSWTGAQK	Unambiguous	2	2	41583909;262398375		CID	1	0	1	1	0	7.33769e-05	39.85	0.000134568	1	9.42619	1	2	620.808	1240.61	1.00805	43.6578	16038	16038	MS2	7/116	Obvb02012.raw
	High	QAPVASTQQTTQVQAPVQQK	Unambiguous	1	1	41583909		CID	1	0	1	1	0	4.1044e-06	39.7	0.000117867	0	42.5454	16	3	713.379	2138.12	1.30798	96.4554	36358	36358	MS2	20/228	Obvb02012.raw
	High	YTVEGGNAASAQVATPVAPQAQAPVQQVQPQTTVQAPVQK	Unambiguous	1	1	41583909		CID	1	0	1	1	0	1.32771e-05	39.69	0.000107145	0	17.285	4	3	1353.37	4058.1	2.43953	109.203	41134	41134	MS2	26/444	Obvb02012.raw
	High	QAPVASTQQTTQVQAPVQQK	Unambiguous	1	1	41583909		CID	1	0	1	1	0	7.37299e-07	39.54	0.00012229	0	46.7793	11	2	1069.56	2138.12	0.943169	101.204	38134	38134	MS2	11/228	Obvb02012.raw
	High	QTTQVAQPAQTQATTSYTSNVSGSEAAAK	Unambiguous	1	1	41583909		CID	1	0	1	1	0	2.28323e-05	39.48	0.000112453	0	36.2195	8	2	1463.71	2926.41	3.61269	119.301	44895	44895	MS2	11/336	Obvb02012.raw
	High	QTTQVAQPAQTQATTSYTSNVSGSEAAAK	Unambiguous	1	1	41583909		CID	1	0	1	1	0	1.44492e-06	39.47	0.000112712	0	18.1755	4	2	1463.71	2926.41	1.86074	110.738	41710	41710	MS2	13/336	Obvb02012.raw
	High	YQLSASYLGGDYSAANQER	Unambiguous	3	2	262398376;41583909		CID	1	0	1	1	0	3.62221e-06	39.29	0.000117482	0	40.8842	32	3	698.326	2092.96	3.02048	169.385	62446	62446	MS2	18/212	Obvb02012.raw
	High	WYDLGANQWImAK	Unambiguous	2	2	41583909;262398375	M11(Oxidation)	CID	1	0	1	1	0	4.50836e-06	39.2	0.000119942	0	26.6657	3	2	806.389	1611.77	5.00016	157.955	58599	58599	MS2	15/120	Obvb02012.raw
	High	QAPVASTQQTTQVQAPVQQK	Unambiguous	1	1	41583909		CID	1	0	1	1	0	5.98177e-06	39.17	0.000127113	0	16.9954	4	2	1069.56	2138.12	0.486431	89.6449	33797	33797	MS2	12/228	Obvb02012.raw
	High	QQTAVQAQAPK	Unambiguous	1	1	41583909		CID	1	0	1	1	0	0.000101107	39.07	0.000123586	0	56.2175	21	3	390.548	1169.63	0.619522	29.8602	10497	10497	MS2	7/120	Obvb02012.raw
	High	WYDLGANQWImAK	Unambiguous	2	2	41583909;262398375	M11(Oxidation)	CID	1	0	1	1	0	1.06641e-06	39.05	0.000124451	0	24.4161	3	2	806.389	1611.77	4.54574	158.473	58775	58775	MS2	10/120	Obvb02012.raw
	High	QTTQVAQPAQTQATTSYTSNVSGSEAAAK	Unambiguous	1	1	41583909		CID	1	0	1	1	0	4.61642e-07	38.88	0.000129113	0	19.9343	9	2	1463.71	2926.41	2.27787	109.001	41057	41057	MS2	21/336	Obvb02012.raw
	High	QTTQVAQPAQTQATTSYTSNVSGSEAAAK	Unambiguous	1	1	41583909		CID	1	0	1	1	0	0.000191165	38.82	0.000130909	0	17.5168	0	3	976.141	2926.41	1.56415	84.9654	32019	32019	MS2	25/336	Obvb02012.raw
	High	QTTQVAQPAQTQATTSYTSNVSGSEAAAK	Unambiguous	1	1	41583909		CID	1	0	1	1	0	0.000118087	38.79	0.000131817	0	20.0474	4	2	1463.71	2926.41	0.943046	95.3495	35948	35948	MS2	8/336	Obvb02012.raw
	High	QAPVASTQQTTQVQAPVQQK	Unambiguous	1	1	41583909		CID	1	0	1	1	0	1.57167e-06	38.73	0.000147364	0	65.8001	3	3	713.379	2138.12	1.1367	86.8588	32742	32742	MS2	15/228	Obvb02012.raw
	High	QTTQVAQPAQTQATTSYTSNVSGSEAAAK	Unambiguous	1	1	41583909		CID	1	0	1	1	0	3.08997e-06	38.62	0.000137079	0	6.08461	1	3	976.141	2926.41	1.75186	104.141	39244	39244	MS2	25/336	Obvb02012.raw
	High	QTTQVAQPAQTQATTSYTSNVSGSEAAAK	Unambiguous	1	1	41583909		CID	1	0	1	1	0	5.23722e-05	38.56	0.000138986	0	10.7349	0	2	1463.71	2926.41	2.02759	81.8251	30821	30821	MS2	10/336	Obvb02012.raw
	High	QAPVASTQQTTQVQAPVQQK	Unambiguous	1	1	41583909		CID	1	0	1	1	0	7.76736e-05	38.55	0.000139637	0	18.9703	1	2	1069.57	2138.12	1.39991	74.2297	27931	27931	MS2	21/228	Obvb02012.raw
	High	QTTQVAQPAQTQATTSYTSNVSGSEAAAK	Unambiguous	1	1	41583909		CID	1	0	1	1	0	1.1849e-06	38.52	0.000140272	0	47.0863	4	2	1463.71	2926.41	1.44361	92.5523	34894	34894	MS2	10/336	Obvb02012.raw
	High	QAPVASTQQTTQVQAPVQQK	Unambiguous	1	1	41583909		CID	1	0	1	1	0	9.55502e-06	38.5	0.000141254	0	56.6259	6	3	713.379	2138.12	1.39362	88.8926	33513	33513	MS2	14/228	Obvb02012.raw
	High	YQLSASYLGGDYSAANQER	Unambiguous	3	2	262398376;41583909		CID	1	0	1	1	0	2.84285e-06	38.47	0.000141896	0	50.2321	8	3	698.326	2092.96	2.75802	143.821	53797	53797	MS2	13/212	Obvb02012.raw
	High	YTVEGGNAASAQVATPVAPQAQAPVQQVQPQTTVQAPVQK	Unambiguous	1	1	41583909		CID	1	0	1	1	0	3.54618e-06	38.45	0.000142551	0	3.09541	0	4	1015.28	4058.1	2.48134	118.346	44540	44540	MS2	27/444	Obvb02012.raw
	High	QTTQVAQPAQTQATTSYTSNVSGSEAAAK	Unambiguous	1	1	41583909		CID	1	0	1	1	0	4.0322e-05	38.44	0.00014288	0	14.6678	1	2	1463.71	2926.41	2.61158	83.6678	31525	31525	MS2	12/336	Obvb02012.raw
	High	QTTQVAQPAQTQATTSYTSNVSGSEAAAK	Unambiguous	1	1	41583909		CID	1	0	1	1	0	3.98374e-05	38.4	0.000144202	0	29.1303	3	2	1463.7	2926.4	-0.308356	95.5239	36012	36012	MS2	10/336	Obvb02012.raw
	High	QTTQVAQPAQTQATTSYTSNVSGSEAAAK	Unambiguous	1	1	41583909		CID	1	0	1	1	0	7.86179e-07	38.26	0.000148926	0	6.3801	2	3	976.141	2926.41	2.06471	117.491	44221	44221	MS2	28/336	Obvb02012.raw
	High	QTTQVAQPAQTQATTSYTSNVSGSEAAAK	Unambiguous	1	1	41583909		CID	1	0	1	1	0	5.56243e-07	38.19	0.000151346	0	39.2837	3	3	976.141	2926.41	2.00214	72.9951	27459	27459	MS2	18/336	Obvb02012.raw
	High	QAPVASTQQTTQVQAPVQQK	Unambiguous	1	1	41583909		CID	1	0	1	1	0	1.40783e-07	38.14	0.000153462	0	28.4385	6	2	1069.57	2138.12	1.39991	87.6123	33028	33028	MS2	11/228	Obvb02012.raw
	High	QAPVASTQQTTQVQAPVQQK	Unambiguous	1	1	41583909		CID	1	0	1	1	0	9.60732e-06	38.09	0.000163001	0	50.3915	1	3	713.379	2138.12	0.537235	73.8165	27771	27771	MS2	17/228	Obvb02012.raw
	High	QTTQVAQPAQTQATTSYTSNVSGSEAAAK	Unambiguous	1	1	41583909		CID	1	0	1	1	0	7.70762e-06	38.09	0.000154871	0	34.1444	7	2	1463.71	2926.41	3.19556	131.672	49407	49407	MS2	12/336	Obvb02012.raw
	High	QAPVASTQQTTQVQAPVQQK	Unambiguous	1	1	41583909		CID	1	0	1	1	0	5.00375e-07	38.08	0.000155597	0	32.388	1	3	713.379	2138.12	1.47926	75.7016	28490	28490	MS2	20/228	Obvb02012.raw
	High	WYDLGANQWImAK	Unambiguous	2	2	41583909;262398375	M11(Oxidation)	CID	1	0	1	1	0	2.26868e-05	38.08	0.000155597	0	44.8897	16	2	806.388	1611.77	4.47001	177.885	65258	65258	MS2	6/120	Obvb02012.raw
	High	QAPVASTQQTTQVQAPVQQK	Unambiguous	1	1	41583909		CID	1	0	1	1	0	8.34858e-06	38.07	0.000171551	0	36.614	1	3	713.379	2138.12	1.1367	74.0215	27852	27852	MS2	17/228	Obvb02012.raw
	High	QAPVASTQQTTQVQAPVQQK	Unambiguous	1	1	41583909		CID	1	0	1	1	0	2.55546e-06	38.07	0.000171551	0	46.4109	7	3	713.379	2138.12	1.30798	93.4543	35236	35236	MS2	18/228	Obvb02012.raw
	High	QTTQVAQPAQTQATTSYTSNVSGSEAAAK	Unambiguous	1	1	41583909		CID	1	0	1	1	0	4.35467e-06	38.07	0.000155586	0	32.0984	4	2	1463.71	2926.41	1.69389	102.569	38656	38656	MS2	14/336	Obvb02012.raw
	High	QTTQVAQPAQTQATTSYTSNVSGSEAAAK	Unambiguous	1	1	41583909		CID	1	0	1	1	0	0.000140565	38.05	0.000156304	0	30.7602	6	2	1463.7	2926.4	-0.391783	103.256	38918	38918	MS2	8/336	Obvb02012.raw
	High	YQLSASYLGGDYSAANQER	Unambiguous	3	2	262398376;41583909		CID	1	0	1	1	0	2.49493e-08	37.97	0.00015921	0	55.7946	41	3	698.327	2092.97	4.1578	151.263	56343	56343	MS2	19/212	Obvb02012.raw
	High	QAPVASTQQTTQVQAPVQQK	Unambiguous	1	1	41583909		CID	1	0	1	1	0	4.63115e-05	37.95	0.000159945	0	18.4675	0	3	713.379	2138.12	1.73617	71.547	26913	26913	MS2	13/228	Obvb02012.raw
	High	YQLSASYLGGDYSAANQER	Unambiguous	3	2	262398376;41583909		CID	1	0	1	1	0	1.7473e-06	37.92	0.000161053	0	36.418	7	3	698.325	2092.96	1.09579	107.053	40323	40323	MS2	15/212	Obvb02012.raw
	High	YQLSASYLGGDYSAANQER	Unambiguous	3	2	262398376;41583909		CID	1	0	1	1	0	9.95984e-08	37.92	0.000161053	0	58.1452	51	3	698.327	2092.97	4.1578	169.593	62517	62517	MS2	13/212	Obvb02012.raw
	High	QTTQVAQPAQTQATTSYTSNVSGSEAAAK	Unambiguous	1	1	41583909		CID	1	0	1	1	0	2.19969e-06	37.88	0.000162544	0	43.4001	10	2	1463.71	2926.41	3.27899	112.218	42261	42261	MS2	20/336	Obvb02012.raw
	High	QAPVASTQQTTQVQAPVQQK	Unambiguous	1	1	41583909		CID	1	0	1	1	0	3.64589e-06	37.86	0.000163294	0	30.2662	6	3	713.379	2138.12	1.65053	93.8954	35402	35402	MS2	23/228	Obvb02012.raw
	High	WYDLGANQWIMAK	Unambiguous	2	2	41583909;262398375		CID	1	0	1	1	0	4.49282e-06	37.79	0.000324365	0	21.0211	5	2	798.39	1595.77	3.77614	170.132	62696	62696	MS2	11/120	Obvb02012.raw
	High	WYDLGANQWImAK	Unambiguous	2	2	41583909;262398375	M11(Oxidation)	CID	1	0	1	1	0	9.12064e-06	37.77	0.000167109	0	22.4831	4	2	806.388	1611.77	4.39427	157.444	58423	58423	MS2	6/120	Obvb02012.raw
	High	YQLSASYLGGDYSAANQER	Unambiguous	3	2	262398376;41583909		CID	1	0	1	1	0	2.19693e-06	37.63	0.00021573	0	34.486	6	3	698.328	2092.97	5.82003	186.301	68082	68082	MS2	12/212	Obvb02012.raw
	High	QAPVASTQQTTQVQAPVQQK	Unambiguous	1	1	41583909		CID	1	0	1	1	0	1.27347e-05	37.57	0.000174985	0	72.9513	1	3	713.379	2138.12	1.39362	71.3424	26833	26833	MS2	9/228	Obvb02012.raw
	High	QTTQVAQPAQTQATTSYTSNVSGSEAAAK	Unambiguous	1	1	41583909		CID	1	0	1	1	0	1.14474e-05	37.55	0.000175376	0	20.041	3	2	1463.71	2926.41	3.19556	98.24	37023	37023	MS2	20/336	Obvb02012.raw
	High	YQLSASYLGGDYSAANQER	Unambiguous	3	2	262398376;41583909		CID	1	0	1	1	0	1.82404e-08	37.44	0.000179875	0	48.5782	9	3	698.325	2092.96	1.70819	128.214	48163	48163	MS2	16/212	Obvb02012.raw
	High	QTTQVAQPAQTQATTSYTSNVSGSEAAAK	Unambiguous	1	1	41583909		CID	1	0	1	1	0	5.09972e-05	37.37	0.000182797	0	4.63745	0	3	976.141	2926.41	1.56415	88.9513	33534	33534	MS2	28/336	Obvb02012.raw
	High	YQLSASYLGGDYSAANQER	Unambiguous	3	2	262398376;41583909		CID	1	0	1	1	0	1.12372e-07	37.17	0.000191412	0	59.4676	14	3	698.325	2092.96	1.97065	129.733	48712	48712	MS2	17/212	Obvb02012.raw
	High	QAPVASTQQTTQVQAPVQQK	Unambiguous	1	1	41583909		CID	1	0	1	1	0	1.4213e-06	37.11	0.00021399	0	23.0141	4	3	713.379	2138.12	0.708511	49.0521	18181	18181	MS2	7/228	Obvb02012.raw
	High	QTTQVAQPAQTQATTSYTSNVSGSEAAAK	Unambiguous	1	1	41583909		CID	1	0	1	1	0	5.18004e-06	36.99	0.000199512	0	52.5118	14	2	1463.71	2926.42	5.19779	185.733	67887	67887	MS2	10/336	Obvb02012.raw
	High	QAPVASTQQTTQVQAPVQQK	Unambiguous	1	1	41583909		CID	1	0	1	1	0	2.17484e-06	36.96	0.00022151	0	29.1547	3	3	713.379	2138.12	0.965427	86.7639	32705	32705	MS2	8/228	Obvb02012.raw
	High	YQLSASYLGGDYSAANQER	Unambiguous	3	2	262398376;41583909		CID	1	0	1	1	0	3.27495e-07	36.95	0.000201359	0	68.7181	42	3	698.326	2092.96	2.67054	145.971	54545	54545	MS2	16/212	Obvb02012.raw
	High	QQTTQVQQAKPATPAASQQASAQPAQAQTK	Unambiguous	1	1	41583909		CID	1	0	1	1	0	5.64112e-07	36.9	0.000224591	0	6.71209	0	3	1031.53	3092.57	0.297443	54.0538	20132	20132	MS2	32/348	Obvb02012.raw
	High	QAPVASTQQTTQVQAPVQQK	Unambiguous	1	1	41583909		CID	1	0	1	1	0	2.84995e-06	36.86	0.000205575	0	57.3177	16	3	713.38	2138.12	2.07872	94.911	35785	35785	MS2	14/228	Obvb02012.raw
	High	QTTQVAQPAQTQATTSYTSNVSGSEAAAK	Unambiguous	1	1	41583909		CID	1	0	1	1	0	1.51994e-05	36.85	0.000206049	0	25.5811	2	2	1463.72	2926.42	7.36686	186.323	68089	68089	MS2	13/336	Obvb02012.raw
	High	YQLSASYLGGDYSAANQER	Unambiguous	3	2	262398376;41583909		CID	1	0	1	1	0	8.81213e-06	36.8	0.000208435	0	50.4326	6	3	698.325	2092.96	1.6207	129.096	48481	48481	MS2	14/212	Obvb02012.raw
	High	YQLSASYLGGDYSAANQER	Unambiguous	3	2	262398376;41583909		CID	1	0	1	1	0	2.63587e-07	36.74	0.000211334	0	27.0022	6	3	698.325	2092.96	1.53322	105.437	39720	39720	MS2	15/212	Obvb02012.raw
	High	QTTQVAQPAQTQATTSYTSNVSGSEAAAK	Unambiguous	1	1	41583909		CID	1	0	1	1	0	0.00011156	36.72	0.00021231	0	19.4509	3	3	976.141	2926.41	1.93957	131.272	49263	49263	MS2	19/336	Obvb02012.raw
	High	QAPVASTQQTTQVQAPVQQK	Unambiguous	1	1	41583909		CID	1	0	1	1	0	2.03952e-05	36.71	0.000213304	0	17.0741	13	2	1069.57	2138.13	5.96726	98.6458	37175	37175	MS2	9/228	Obvb02012.raw
	High	QTTQVAQPAQTQATTSYTSNVSGSEAAAK	Unambiguous	1	1	41583909		CID	1	0	1	1	0	8.87224e-05	36.67	0.000214768	0	44.9573	10	2	1463.71	2926.41	0.943046	115.392	43447	43447	MS2	22/336	Obvb02012.raw
	High	WYDLGANQWIMAK	Unambiguous	2	2	41583909;262398375		CID	1	0	1	1	0	9.00249e-06	36.66	0.000377605	0	24.0416	11	2	798.391	1595.78	4.69409	179.868	65914	65914	MS2	8/120	Obvb02012.raw
	High	QAPVASTQQTTQVQAPVQQK	Unambiguous	1	1	41583909		CID	1	0	1	1	0	1.11635e-06	36.61	0.000217756	0	52.8473	4	2	1069.57	2138.12	2.08501	80.4113	30282	30282	MS2	20/228	Obvb02012.raw
	High	QAPVASTQQTTQVQAPVQQK	Unambiguous	1	1	41583909		CID	1	0	1	1	0	9.15835e-06	36.53	0.000221804	0	17.408	5	3	713.379	2138.12	1.65053	91.0077	34312	34312	MS2	8/228	Obvb02012.raw
	High	SRYGSWTGAQK	Unambiguous	2	2	41583909;262398375		CID	1	0	1	1	0	0.000108724	36.51	0.0003127	1	3.36357	0	2	620.807	1240.61	-0.172696	39.9761	14573	14573	MS2	12/116	Obvb02012.raw
	High	YQLSASYLGGDYSAANQER	Unambiguous	3	2	262398376;41583909		CID	1	0	1	1	0	1.32719e-06	36.47	0.00022489	0	36.4895	5	3	698.325	2092.96	2.05814	129.626	48673	48673	MS2	18/212	Obvb02012.raw
	High	QTTQVAQPAQTQATTSYTSNVSGSEAAAK	Unambiguous	1	1	41583909		CID	1	0	1	1	0	8.84236e-06	36.46	0.000225408	0	24.9534	2	2	1463.71	2926.41	1.77731	90.9524	34290	34290	MS2	18/336	Obvb02012.raw
	High	QAPVASTQQTTQVQAPVQQK	Unambiguous	1	1	41583909		CID	1	0	1	1	0	1.68942e-05	36.45	0.000225928	0	41.5311	19	3	713.379	2138.12	1.73617	105.918	39897	39897	MS2	13/228	Obvb02012.raw
	High	QTTQVAQPAQTQATTSYTSNVSGSEAAAK	Unambiguous	1	1	41583909		CID	1	0	1	1	0	8.02841e-07	36.37	0.000230128	0	60.8263	8	3	976.144	2926.42	4.81778	146.329	54669	54669	MS2	29/336	Obvb02012.raw
	High	QTTQVAQPAQTQATTSYTSNVSGSEAAAK	Unambiguous	1	1	41583909		CID	1	0	1	1	0	9.25544e-07	36.36	0.000230659	0	66.613	12	3	976.146	2926.42	7.6334	149.147	55615	55615	MS2	29/336	Obvb02012.raw
	High	QTTQVAQPAQTQATTSYTSNVSGSEAAAK	Unambiguous	1	1	41583909		CID	1	0	1	1	0	0.000201172	36.35	0.000231191	0	16.6276	3	3	976.141	2926.41	2.37756	122.413	46045	46045	MS2	35/336	Obvb02012.raw
	High	QTTQVAQPAQTQATTSYTSNVSGSEAAAK	Unambiguous	1	1	41583909		CID	1	0	1	1	0	1.76792e-06	36.32	0.000232793	0	5.89524	1	3	976.14	2926.41	1.06359	89.9705	33918	33918	MS2	26/336	Obvb02012.raw
	High	QTTQVAQPAQTQATTSYTSNVSGSEAAAK	Unambiguous	1	1	41583909		CID	1	0	1	1	0	2.46143e-06	36.32	0.000232793	0	22.2215	4	3	976.141	2926.41	2.18985	125.95	47342	47342	MS2	27/336	Obvb02012.raw
	High	QTTQVAQPAQTQATTSYTSNVSGSEAAAK	Unambiguous	1	1	41583909		CID	1	0	1	1	0	6.09694e-05	36.16	0.000241529	0	24.1326	2	3	976.142	2926.41	2.69041	120.517	45342	45342	MS2	32/336	Obvb02012.raw
	High	QTTQVAQPAQTQATTSYTSNVSGSEAAAK	Unambiguous	1	1	41583909		CID	1	0	1	1	0	4.96437e-05	36.15	0.000242086	0	13.8997	2	3	976.141	2926.41	1.62672	113.701	42814	42814	MS2	27/336	Obvb02012.raw
	High	QTTQVAQPAQTQATTSYTSNVSGSEAAAK	Unambiguous	1	1	41583909		CID	1	0	1	1	0	8.82553e-06	36.1	0.000244889	0	6.81172	1	3	976.141	2926.41	1.62672	91.5388	34512	34512	MS2	24/336	Obvb02012.raw
	High	QTTQVAQPAQTQATTSYTSNVSGSEAAAK	Unambiguous	1	1	41583909		CID	1	0	1	1	0	3.0434e-05	36.09	0.000245454	0	14.9694	2	3	976.14	2926.41	1.37644	96.7436	36464	36464	MS2	27/336	Obvb02012.raw
	High	QAPVASTQQTTQVQAPVQQK	Unambiguous	1	1	41583909		CID	1	0	1	1	0	2.62706e-06	36.07	0.000259531	0	15.642	5	3	713.378	2138.12	0.280319	86.8961	32756	32756	MS2	8/228	Obvb02012.raw
	High	QTTQVAQPAQTQATTSYTSNVSGSEAAAK	Unambiguous	1	1	41583909		CID	1	0	1	1	0	1.83932e-05	36.05	0.000247725	0	7.88573	7	2	1463.71	2926.41	2.19445	116.847	43985	43985	MS2	21/336	Obvb02012.raw
	High	YQLSASYLGGDYSAANQER	Unambiguous	3	2	262398376;41583909		CID	1	0	1	1	0	3.89099e-07	36.01	0.000250017	0	33.3649	7	3	698.325	2092.96	1.79568	105.294	39668	39668	MS2	17/212	Obvb02012.raw
	High	QQTTQVQQAKPATPAASQQASAQPAQAQTK	Unambiguous	1	1	41583909		CID	1	0	1	1	0	1.17986e-06	35.98	0.000277583	0	3.24242	0	3	1031.53	3092.57	0.652692	53.7857	20029	20029	MS2	19/348	Obvb02012.raw
	High	QTTQVAQPAQTQATTSYTSNVSGSEAAAK	Unambiguous	1	1	41583909		CID	1	0	1	1	0	8.25348e-05	35.93	0.000254665	0	11.5441	2	3	976.142	2926.41	3.06583	117.791	44333	44333	MS2	26/336	Obvb02012.raw
	High	QTTQVAQPAQTQATTSYTSNVSGSEAAAK	Unambiguous	1	1	41583909		CID	1	0	1	1	0	1.81283e-06	35.87	0.000258208	0	31.1964	4	4	732.357	2926.41	1.22585	81.5149	30705	30705	MS2	27/336	Obvb02012.raw
	High	SRYGSWTGAQK	Unambiguous	2	2	41583909;262398375		CID	1	0	1	1	0	0.000311985	35.84	0.000364861	1	3.62003	0	2	620.807	1240.61	0.614469	41.0184	14984	14984	MS2	8/116	Obvb02012.raw
	High	SRYGSWTGAQK	Unambiguous	2	2	41583909;262398375		CID	1	0	1	1	0	0.000895793	35.8	0.000368238	1	3.63102	0	3	414.207	1240.61	0.775822	40.4909	14777	14777	MS2	6/116	Obvb02012.raw
	High	QTTQVAQPAQTQATTSYTSNVSGSEAAAK	Unambiguous	1	1	41583909		CID	1	0	1	1	0	0.000134107	35.8	0.000262404	0	7.27496	1	2	1463.71	2926.41	2.52815	97.1184	36605	36605	MS2	26/336	Obvb02012.raw
	High	QAPVASTQQTTQVQAPVQQK	Unambiguous	1	1	41583909		CID	1	0	1	1	0	6.19513e-05	35.78	0.000263615	0	3.59236	0	3	713.38	2138.12	1.99309	66.6755	25035	25035	MS2	7/228	Obvb02012.raw
	High	QTTQVAQPAQTQATTSYTSNVSGSEAAAK	Unambiguous	1	1	41583909		CID	1	0	1	1	0	0.000119026	35.69	0.000269135	0	30.889	1	2	1463.71	2926.41	2.3613	89.5865	33774	33774	MS2	12/336	Obvb02012.raw
	High	QTTQVAQPAQTQATTSYTSNVSGSEAAAK	Unambiguous	1	1	41583909		CID	1	0	1	1	0	9.35831e-06	35.67	0.000270377	0	24.313	6	2	1463.71	2926.41	1.52703	94.9399	35795	35795	MS2	10/336	Obvb02012.raw
	High	WYDLGANQWImAK	Unambiguous	2	2	41583909;262398375	M11(Oxidation)	CID	1	0	1	1	0	0.000865111	35.64	0.000272898	0	71.1604	24	2	806.388	1611.77	3.6369	146.132	54601	54601	MS2	6/120	Obvb02012.raw
	High	QAPVASTQQTTQVQAPVQQK	Unambiguous	1	1	41583909		CID	1	0	1	1	0	6.58514e-06	35.63	0.000273527	0	61.2782	4	3	713.379	2138.12	1.56489	80.7924	30427	30427	MS2	15/228	Obvb02012.raw
	High	SRYGSWTGAQK	Unambiguous	2	2	41583909;262398375		CID	1	0	1	1	0	0.00126321	35.59	0.000358875	1	4.32078	0	2	620.808	1240.61	1.00805	41.531	15191	15191	MS2	10/116	Obvb02012.raw
	High	QTTQVAQPAQTQATTSYTSNVSGSEAAAK	Unambiguous	1	1	41583909		CID	1	0	1	1	0	0.000293898	35.51	0.000280524	0	22.35	2	2	1463.71	2926.41	2.77843	91.5413	34513	34513	MS2	15/336	Obvb02012.raw
	High	ESGGSYSAR	Unambiguous	4	3	262398376;41583909;262398375		CID	1	0	1	1	0	0.000274699	35.49	0.000281819	0	9.36226	0	2	457.204	913.402	0.62031	13.9357	4194	4194	MS2	7/64	Obvb02012.raw
	High	QAPVASTQQTTQVQAPVQQK	Unambiguous	1	1	41583909		CID	1	0	1	1	0	3.40178e-06	35.45	0.000313612	0	28.9868	1	3	713.379	2138.12	0.879788	73.5198	27658	27658	MS2	16/228	Obvb02012.raw
	High	QAPVASTQQTTQVQAPVQQK	Unambiguous	1	1	41583909		CID	1	0	1	1	0	1.82593e-06	35.44	0.000314335	0	24.4965	5	3	713.379	2138.12	1.22234	99.0294	37315	37315	MS2	14/228	Obvb02012.raw
	High	YQLSASYLGGDYSAANQER	Unambiguous	3	2	262398376;41583909		CID	1	0	1	1	0	2.72306e-06	35.43	0.000285739	0	42.4086	28	3	698.327	2092.97	4.1578	153.456	57079	57079	MS2	14/212	Obvb02012.raw
	High	QTTQVAQPAQTQATTSYTSNVSGSEAAAK	Unambiguous	1	1	41583909		CID	1	0	1	1	0	2.15793e-05	35.31	0.000293745	0	12.7326	3	2	1463.71	2926.41	4.11325	107.348	40432	40432	MS2	17/336	Obvb02012.raw
	High	YQLSASYLGGDYSAANQER	Unambiguous	3	2	262398376;41583909		CID	1	0	1	1	0	2.75059e-05	35.3	0.000294422	0	40.8356	5	3	698.325	2092.96	1.6207	126.759	47638	47638	MS2	14/212	Obvb02012.raw
	High	QTTQVAQPAQTQATTSYTSNVSGSEAAAK	Unambiguous	1	1	41583909		CID	1	0	1	1	0	2.70149e-05	35.28	0.000295781	0	84.1109	5	3	976.142	2926.41	3.00326	142.699	53392	53392	MS2	20/336	Obvb02012.raw
	High	QTTQVAQPAQTQATTSYTSNVSGSEAAAK	Unambiguous	1	1	41583909		CID	1	0	1	1	0	2.08177e-05	35.11	0.000307588	0	2.11798	0	3	976.141	2926.41	1.50158	83.8813	31606	31606	MS2	26/336	Obvb02012.raw
	High	QTTQVAQPAQTQATTSYTSNVSGSEAAAK	Unambiguous	1	1	41583909		CID	1	0	1	1	0	2.16918e-07	34.98	0.000316935	0	16.6703	2	3	976.14	2926.41	1.12616	73.2744	27564	27564	MS2	20/336	Obvb02012.raw
	High	QAPVASTQQTTQVQAPVQQK	Unambiguous	1	1	41583909		CID	1	0	1	1	0	5.17815e-07	34.96	0.000318398	0	29.018	14	3	713.38	2138.12	1.99309	96.6242	36420	36420	MS2	15/228	Obvb02012.raw
	High	QTTQVAQPAQTQATTSYTSNVSGSEAAAK	Unambiguous	1	1	41583909		CID	1	0	1	1	0	2.49774e-05	34.96	0.000318398	0	8.92263	2	3	976.141	2926.41	2.44013	118.65	44653	44653	MS2	26/336	Obvb02012.raw
	High	QAPVASTQQTTQVQAPVQQK	Unambiguous	1	1	41583909		CID	1	0	1	1	0	2.00649e-06	34.95	0.000351878	0	74.837	5	3	713.379	2138.12	0.622873	93.5275	35263	35263	MS2	12/228	Obvb02012.raw
	High	YQLSASYLGGDYSAANQER	Unambiguous	3	2	262398376;41583909		CID	1	0	1	1	0	1.80962e-06	34.93	0.000320605	0	53.3204	37	3	698.327	2092.97	3.98283	154.776	57512	57512	MS2	14/212	Obvb02012.raw
	High	QAPVASTQQTTQVQAPVQQK	Unambiguous	1	1	41583909		CID	1	0	1	1	0	7.77584e-07	34.92	0.000354318	0	34.7304	6	3	713.379	2138.12	1.05106	89.513	33746	33746	MS2	25/228	Obvb02012.raw
	High	QTTQVAQPAQTQATTSYTSNVSGSEAAAK	Unambiguous	1	1	41583909		CID	1	0	1	1	0	0.00123407	34.92	0.000321344	0	22.3126	1	2	1463.71	2926.41	1.77731	88.0239	33185	33185	MS2	9/336	Obvb02012.raw
	High	QAPVASTQQTTQVQAPVQQK	Unambiguous	1	1	41583909		CID	1	0	1	1	0	4.24879e-06	34.91	0.000355134	0	58.1213	4	3	713.379	2138.12	1.22234	78.6403	29608	29608	MS2	11/228	Obvb02012.raw
	High	TAYDVmGNKWYDLGANQWImAK	Unambiguous	1	1	41583909	M6(Oxidation); M20(Oxidation)	CID	1	0	1	1	0	9.57037e-05	34.9	0.000322827	1	71.4165	13	3	869.742	2607.21	4.66148	151.438	56403	56403	MS2	11/224	Obvb02012.raw
	High	QTTQVAQPAQTQATTSYTSNVSGSEAAAK	Unambiguous	1	1	41583909		CID	1	0	1	1	0	2.58732e-05	34.89	0.000323571	0	33.6605	6	2	1463.71	2926.41	2.19445	92.6357	34926	34926	MS2	9/336	Obvb02012.raw
	High	WYDLGANQWImAK	Unambiguous	2	2	41583909;262398375	M11(Oxidation)	CID	1	0	1	1	0	8.42298e-06	34.88	0.000325087	0	25.8942	22	3	537.928	1611.77	4.61314	149.817	55844	55844	MS2	9/120	Obvb02012.raw
	High	QTTQVAQPAQTQATTSYTSNVSGSEAAAK	Unambiguous	1	1	41583909		CID	1	0	1	1	0	1.69924e-05	34.84	0.000327318	0	5.93651	0	3	976.141	2926.41	1.93957	83.3368	31398	31398	MS2	28/336	Obvb02012.raw
	High	QTTQVAQPAQTQATTSYTSNVSGSEAAAK	Unambiguous	1	1	41583909		CID	1	0	1	1	0	4.54159e-06	34.84	0.000327318	0	38.9058	10	3	976.142	2926.41	2.62784	139.894	52391	52391	MS2	22/336	Obvb02012.raw
	High	QTTQVAQPAQTQATTSYTSNVSGSEAAAK	Unambiguous	1	1	41583909		CID	1	0	1	1	0	0.000153187	34.77	0.000332637	0	25.9965	3	3	976.142	2926.41	2.62784	131.758	49438	49438	MS2	19/336	Obvb02012.raw
	High	QTTQVAQPAQTQATTSYTSNVSGSEAAAK	Unambiguous	1	1	41583909		CID	1	0	1	1	0	1.06896e-05	34.75	0.000334172	0	13.2002	3	2	1463.71	2926.41	1.86074	97.0321	36573	36573	MS2	12/336	Obvb02012.raw
	High	YQLSASYLGGDYSAANQER	Unambiguous	3	2	262398376;41583909		CID	1	0	1	1	0	1.83034e-07	34.7	0.000338041	0	54.9492	28	3	698.326	2092.96	3.45791	189.509	69182	69182	MS2	10/212	Obvb02012.raw
	High	FWQTNGWY	Unambiguous	2	2	41583909;262398375		CID	1	0	1	1	0	0.000676371	34.6	0.000345915	0	8.47249	1	2	551.245	1101.48	4.14417	157.719	58519	58519	MS2	6/70	Obvb02012.raw
	High	QTTQVAQPAQTQATTSYTSNVSGSEAAAK	Unambiguous	1	1	41583909		CID	1	0	1	1	0	1.44983e-05	34.58	0.000347512	0	15.9729	2	3	976.142	2926.41	3.37868	106.741	40205	40205	MS2	27/336	Obvb02012.raw
	High	QAPVASTQQTTQVQAPVQQK	Unambiguous	1	1	41583909		CID	1	0	1	1	0	7.80625e-06	34.56	0.000349945	0	22.2871	1	3	713.379	2138.12	1.56489	72.3314	27211	27211	MS2	15/228	Obvb02012.raw
	High	QTTQVAQPAQTQATTSYTSNVSGSEAAAK	Unambiguous	1	1	41583909		CID	1	0	1	1	0	0.00168252	34.5	0.000353973	0	10.8789	1	2	1463.71	2926.41	2.52815	98.1482	36989	36989	MS2	11/336	Obvb02012.raw
	High	YGSWTGAQK	Unambiguous	2	2	41583909;262398375		CID	1	0	1	1	0	0.000759328	34.43	0.000378608	0	5.00854	0	2	499.241	997.475	1.1026	47.0918	17402	17402	MS2	7/68	Obvb02012.raw
	High	TYSAPVQQR	Unambiguous	1	1	41583909		CID	1	0	1	1	0	0.000245454	34.43	0.000937504	0	3.97737	0	2	525.272	1049.54	-0.406271	38.3789	13928	13928	MS2	7/72	Obvb02012.raw
	High	WYDLGANQWIMAK	Unambiguous	2	2	41583909;262398375		CID	1	0	1	1	0	6.06335e-05	34.42	0.000704749	0	20.3534	14	2	798.391	1595.77	4.08213	177.473	65116	65116	MS2	17/120	Obvb02012.raw
	High	QAPVASTQQTTQVQAPVQQK	Unambiguous	1	1	41583909		CID	1	0	1	1	0	1.53831e-05	34.41	0.000361385	0	51.6398	11	3	713.38	2138.13	2.59255	91.3556	34443	34443	MS2	9/228	Obvb02012.raw
	High	QAPVASTQQTTQVQAPVQQK	Unambiguous	1	1	41583909		CID	1	0	1	1	0	1.83974e-07	34.4	0.000399386	0	51.3896	6	3	713.379	2138.12	1.30798	82.23	30973	30973	MS2	14/228	Obvb02012.raw
	High	QTTQVAQPAQTQATTSYTSNVSGSEAAAK	Unambiguous	1	1	41583909		CID	1	0	1	1	0	3.05342e-06	34.33	0.000368104	0	5.08029	2	3	976.142	2926.41	3.00326	117.144	44094	44094	MS2	29/336	Obvb02012.raw
	High	QTTQVAQPAQTQATTSYTSNVSGSEAAAK	Unambiguous	1	1	41583909		CID	1	0	1	1	0	7.26944e-05	34.32	0.000368952	0	14.0897	1	2	1463.71	2926.41	2.94528	90.352	34063	34063	MS2	11/336	Obvb02012.raw
	High	QAPVASTQQTTQVQAPVQQK	Unambiguous	1	1	41583909		CID	1	0	1	1	0	1.69124e-05	34.25	0.000374947	0	40.8331	4	3	713.379	2138.12	1.73617	93.785	35359	35359	MS2	20/228	Obvb02012.raw
	High	QTTQVAQPAQTQATTSYTSNVSGSEAAAK	Unambiguous	1	1	41583909		CID	1	0	1	1	0	3.76842e-05	34.21	0.000378416	0	38.5807	4	3	976.145	2926.42	5.94403	185.675	67866	67866	MS2	24/336	Obvb02012.raw
	High	QAPVASTQQTTQVQAPVQQK	Unambiguous	1	1	41583909		CID	1	0	1	1	0	6.11651e-06	34.18	0.000381944	0	41.5115	4	2	1069.57	2138.12	1.39991	78.3863	29514	29514	MS2	12/228	Obvb02012.raw
	High	WYDLGANQWIMAK	Unambiguous	2	2	41583909;262398375		CID	1	0	1	1	0	1.796e-05	34.16	0.000671488	0	62.4559	14	2	798.393	1595.78	6.68297	185.817	67916	67916	MS2	8/120	Obvb02012.raw
	High	QTTQVAQPAQTQATTSYTSNVSGSEAAAK	Unambiguous	1	1	41583909		CID	1	0	1	1	0	3.8945e-05	34.16	0.000382798	0	58.7721	11	3	976.145	2926.42	6.13174	183.829	67243	67243	MS2	25/336	Obvb02012.raw
	High	QTTQVAQPAQTQATTSYTSNVSGSEAAAK	Unambiguous	1	1	41583909		CID	1	0	1	1	0	0.000206913	34.09	0.000389018	0	31.1045	19	2	1463.71	2926.42	4.94751	188.474	68841	68841	MS2	9/336	Obvb02012.raw
	High	WYDLGANQWIMAK	Unambiguous	2	2	41583909;262398375		CID	1	0	1	1	0	1.97016e-05	34.02	0.000772742	0	45.1892	8	2	798.391	1595.77	4.23512	188.319	68786	68786	MS2	15/120	Obvb02012.raw
	High	QTTQVAQPAQTQATTSYTSNVSGSEAAAK	Unambiguous	1	1	41583909		CID	1	0	1	1	0	4.63462e-05	33.99	0.00039808	0	31.3449	2	2	1463.72	2926.42	7.20001	186.638	68203	68203	MS2	14/336	Obvb02012.raw
	High	YQLSASYLGGDYSAANQER	Unambiguous	3	2	262398376;41583909		CID	1	0	1	1	0	8.77234e-06	33.97	0.000399917	0	65.189	12	3	698.325	2092.96	2.23311	130.535	48999	48999	MS2	10/212	Obvb02012.raw
	High	QTTQVAQPAQTQATTSYTSNVSGSEAAAK	Unambiguous	1	1	41583909		CID	1	0	1	1	0	4.91931e-05	33.96	0.000400839	0	4.53796	3	3	976.141	2926.41	2.31499	123.154	46318	46318	MS2	21/336	Obvb02012.raw
	High	QTTQVAQPAQTQATTSYTSNVSGSEAAAK	Unambiguous	1	1	41583909		CID	1	0	1	1	0	7.7286e-06	33.93	0.000403618	0	15.1218	4	2	1463.71	2926.41	1.52703	95.2295	35905	35905	MS2	10/336	Obvb02012.raw
	High	QTTQVAQPAQTQATTSYTSNVSGSEAAAK	Unambiguous	1	1	41583909		CID	1	0	1	1	0	2.53573e-05	33.92	0.000404548	0	71.256	63	2	1463.71	2926.42	6.11548	184.323	67412	67412	MS2	10/336	Obvb02012.raw
	High	QTTQVAQPAQTQATTSYTSNVSGSEAAAK	Unambiguous	1	1	41583909		CID	1	0	1	1	0	6.04798e-05	33.88	0.000408291	0	34.2226	9	2	1463.71	2926.41	2.44473	111.738	42084	42084	MS2	23/336	Obvb02012.raw
	High	QTTQVAQPAQTQATTSYTSNVSGSEAAAK	Unambiguous	1	1	41583909		CID	1	0	1	1	0	4.59502e-06	33.85	0.000411121	0	19.0549	1	3	976.141	2926.41	2.06471	98.2354	37021	37021	MS2	18/336	Obvb02012.raw
	High	QTTQVAQPAQTQATTSYTSNVSGSEAAAK	Unambiguous	1	1	41583909		CID	1	0	1	1	0	3.49554e-05	33.82	0.000413971	0	48.0025	8	2	1463.71	2926.41	3.02871	129.245	48537	48537	MS2	21/336	Obvb02012.raw
	High	QTTQVAQPAQTQATTSYTSNVSGSEAAAK	Unambiguous	1	1	41583909		CID	1	0	1	1	0	1.53111e-05	33.81	0.000414925	0	24.9989	6	2	1463.71	2926.41	2.11102	104.292	39300	39300	MS2	22/336	Obvb02012.raw
	High	QTTQVAQPAQTQATTSYTSNVSGSEAAAK	Unambiguous	1	1	41583909		CID	1	0	1	1	0	2.98741e-06	33.7	0.000425569	0	47.5772	7	3	976.145	2926.42	6.56972	153.246	57009	57009	MS2	21/336	Obvb02012.raw
	High	QQTTQVQQAKPATPAASQQASAQPAQAQTK	Unambiguous	1	1	41583909		CID	1	0	1	1	0	1.46615e-05	33.62	0.000477961	0	3.45132	1	3	1031.53	3092.58	1.00794	43.0246	15783	15783	MS2	31/348	Obvb02012.raw
	High	QTTQVAQPAQTQATTSYTSNVSGSEAAAK	Unambiguous	1	1	41583909		CID	1	0	1	1	0	9.98375e-06	33.58	0.000437492	0	46.2886	9	3	976.146	2926.42	7.25799	161.729	59865	59865	MS2	12/336	Obvb02012.raw
	High	QTTQVAQPAQTQATTSYTSNVSGSEAAAK	Unambiguous	1	1	41583909		CID	1	0	1	1	0	2.3951e-05	33.52	0.000443578	0	13.6492	0	3	976.141	2926.41	2.44013	84.4242	31813	31813	MS2	17/336	Obvb02012.raw
	High	QAPVASTQQTTQVQAPVQQK	Unambiguous	1	1	41583909		CID	1	0	1	1	0	2.49603e-05	33.47	0.000494758	0	24.95	2	3	713.379	2138.12	1.30798	76.2395	28698	28698	MS2	8/228	Obvb02012.raw
	High	YQLSASYLGGDYSAANQER	Unambiguous	3	2	262398376;41583909		CID	1	0	1	1	0	1.06178e-06	33.44	0.000451825	0	41.6484	6	3	698.325	2092.96	1.6207	128.295	48192	48192	MS2	15/212	Obvb02012.raw
	High	QTTQVAQPAQTQATTSYTSNVSGSEAAAK	Unambiguous	1	1	41583909		CID	1	0	1	1	0	6.86689e-05	33.44	0.000451825	0	27.9805	12	2	1463.71	2926.41	1.02647	128.541	48281	48281	MS2	23/336	Obvb02012.raw
	High	QTTQVAQPAQTQATTSYTSNVSGSEAAAK	Unambiguous	1	1	41583909		CID	1	0	1	1	0	0.00015366	33.4	0.000456005	0	50.2265	13	2	1463.71	2926.41	4.11325	131.245	49254	49254	MS2	18/336	Obvb02012.raw
	High	QTTQVAQPAQTQATTSYTSNVSGSEAAAK	Unambiguous	1	1	41583909		CID	1	0	1	1	0	2.31093e-05	33.36	0.000460225	0	14.8994	2	3	976.142	2926.41	2.75298	121.12	45566	45566	MS2	35/336	Obvb02012.raw
	High	QTTQVAQPAQTQATTSYTSNVSGSEAAAK	Unambiguous	1	1	41583909		CID	1	0	1	1	0	7.04681e-05	33.32	0.000464483	0	63.9228	6	2	1463.71	2926.42	5.8652	117.159	44100	44100	MS2	12/336	Obvb02012.raw
	High	QTTQVAQPAQTQATTSYTSNVSGSEAAAK	Unambiguous	1	1	41583909		CID	1	0	1	1	0	2.8781e-05	33.28	0.000468781	0	1.73515	0	3	976.141	2926.41	1.68929	81.7461	30792	30792	MS2	28/336	Obvb02012.raw
	High	TAYDVMGNK	Unambiguous	1	1	41583909		CID	1	0	1	1	0	1.43199e-05	33.21	0.000476398	0	22.0204	1	2	499.735	998.462	0.578145	58.449	21843	21843	MS2	11/68	Obvb02012.raw
	High	SRYGSWTGAQK	Unambiguous	2	2	41583909;262398375		CID	1	0	1	1	0	6.74483e-05	33.13	0.000632329	1	15.8722	1	2	620.808	1240.61	1.10645	38.96	14169	14169	MS2	8/116	Obvb02012.raw
	High	WYDLGANQWImAK	Unambiguous	2	2	41583909;262398375	M11(Oxidation)	CID	1	0	1	1	0	1.17321e-05	33.12	0.000487528	0	28.1537	11	2	806.388	1611.77	3.93985	145.367	54343	54343	MS2	12/120	Obvb02012.raw
	High	YQLSASYLGGDYSAANQER	Unambiguous	3	2	262398376;41583909		CID	1	0	1	1	0	2.06432e-06	33.11	0.000487495	0	47.3301	5	3	698.325	2092.96	1.79568	104.956	39544	39544	MS2	23/212	Obvb02012.raw
	High	QAPVASTQQTTQVQAPVQQK	Unambiguous	1	1	41583909		CID	1	0	1	1	0	3.49567e-05	33.08	0.000541243	0	22.4827	1	3	713.379	2138.12	1.05106	74.2343	27933	27933	MS2	13/228	Obvb02012.raw
	High	QTTQVAQPAQTQATTSYTSNVSGSEAAAK	Unambiguous	1	1	41583909		CID	1	0	1	1	0	6.08977e-06	33.05	0.000494277	0	60.6585	38	2	1463.71	2926.42	5.69835	179.284	65727	65727	MS2	11/336	Obvb02012.raw
	High	QTTQVAQPAQTQATTSYTSNVSGSEAAAK	Unambiguous	1	1	41583909		CID	1	0	1	1	0	1.40568e-05	33.03	0.000496558	0	1.15388	0	3	976.14	2926.41	1.2513	69.7979	26226	26226	MS2	33/336	Obvb02012.raw
	High	QAPVASTQQTTQVQAPVQQK	Unambiguous	1	1	41583909		CID	1	0	1	1	0	8.84708e-07	32.98	0.000502308	0	57.1791	2	2	1069.57	2138.12	1.97083	75.7426	28506	28506	MS2	12/228	Obvb02012.raw
	High	QTTQVAQPAQTQATTSYTSNVSGSEAAAK	Unambiguous	1	1	41583909		CID	1	0	1	1	0	6.61832e-06	32.89	0.000512826	0	36.4685	7	2	1463.71	2926.41	1.94417	103.691	39077	39077	MS2	10/336	Obvb02012.raw
	High	QAPVASTQQTTQVQAPVQQK	Unambiguous	1	1	41583909		CID	1	0	1	1	0	6.12688e-06	32.88	0.000566752	0	52.0412	8	3	713.379	2138.12	0.965427	89.2656	33653	33653	MS2	24/228	Obvb02012.raw
	High	QTTQVAQPAQTQATTSYTSNVSGSEAAAK	Unambiguous	1	1	41583909		CID	1	0	1	1	0	7.98155e-05	32.82	0.000521159	0	34.8605	6	2	1463.71	2926.41	2.11102	112.304	42293	42293	MS2	21/336	Obvb02012.raw
	High	WYDLGANQWImAK	Unambiguous	2	2	41583909;262398375	M11(Oxidation)	CID	1	0	1	1	0	1.21073e-05	32.79	0.000526017	0	16.1916	10	2	806.388	1611.77	3.25822	191.002	69608	69608	MS2	7/120	Obvb02012.raw
	High	WYDLGANQWIMAK	Unambiguous	2	2	41583909;262398375		CID	1	0	1	1	0	4.39204e-05	32.74	0.0009844	0	22.6982	11	2	798.391	1595.77	4.4646	178.277	65390	65390	MS2	8/120	Obvb02012.raw
	High	QTTQVAQPAQTQATTSYTSNVSGSEAAAK	Unambiguous	1	1	41583909		CID	1	0	1	1	0	5.31869e-06	32.65	0.000541963	0	31.8506	19	2	1463.71	2926.41	2.11102	118.545	44615	44615	MS2	17/336	Obvb02012.raw
	High	QAPVASTQQTTQVQAPVQQK	Unambiguous	1	1	41583909		CID	1	0	1	1	0	5.50814e-05	32.64	0.000598953	0	24.7522	1	3	713.379	2138.12	0.879788	76.5471	28813	28813	MS2	15/228	Obvb02012.raw
	High	QTTQVAQPAQTQATTSYTSNVSGSEAAAK	Unambiguous	1	1	41583909		CID	1	0	1	1	0	3.16972e-05	32.62	0.00054572	0	13.596	4	2	1463.71	2926.41	3.27899	105.37	39695	39695	MS2	27/336	Obvb02012.raw
	High	QAPVASTQQTTQVQAPVQQK	Unambiguous	1	1	41583909		CID	1	0	1	1	0	5.86991e-07	32.61	0.000603105	0	62.856	26	3	713.379	2138.12	0.79415	96.3343	36313	36313	MS2	15/228	Obvb02012.raw
	High	WYDLGANQWImAK	Unambiguous	2	2	41583909;262398375	M11(Oxidation)	CID	1	0	1	1	0	5.57566e-06	32.56	0.000553312	0	66.0205	32	3	537.929	1611.77	5.29476	149.466	55722	55722	MS2	13/120	Obvb02012.raw
	High	YQLSASYLGGDYSAANQER	Unambiguous	3	2	262398376;41583909		CID	1	0	1	1	0	3.798e-06	32.53	0.000557147	0	9.80168	2	3	698.325	2092.96	1.53322	103.976	39183	39183	MS2	17/212	Obvb02012.raw
	High	YTVEGGNAASAQVATPVAPQAQAPVQQVQPQTTVQAPVQK	Unambiguous	1	1	41583909		CID	1	0	1	1	0	9.91231e-05	32.5	0.000561009	0	1.97978	0	4	1015.28	4058.1	2.24069	119.336	44908	44908	MS2	23/444	Obvb02012.raw
	High	QAPVASTQQTTQVQAPVQQK	Unambiguous	1	1	41583909		CID	1	0	1	1	0	1.22367e-05	32.47	0.000622863	0	62.3407	2	3	713.379	2138.12	0.879788	86.6421	32658	32658	MS2	12/228	Obvb02012.raw
	High	WYDLGANQWImAK	Unambiguous	2	2	41583909;262398375	M11(Oxidation)	CID	1	0	1	1	0	1.11783e-05	32.43	0.000571479	0	37.6521	26	3	537.928	1611.77	4.49953	150.487	56076	56076	MS2	8/120	Obvb02012.raw
	High	YQLSASYLGGDYSAANQER	Unambiguous	3	2	262398376;41583909		CID	1	0	1	1	0	2.08578e-05	32.34	0.000582063	0	49.5853	2	3	698.325	2092.96	2.05814	105.892	39887	39887	MS2	24/212	Obvb02012.raw
	High	QTTQVAQPAQTQATTSYTSNVSGSEAAAK	Unambiguous	1	1	41583909		CID	1	0	1	1	0	5.13193e-06	32.31	0.000586098	0	60.3062	12	2	1463.71	2926.42	4.36353	138.1	51737	51737	MS2	12/336	Obvb02012.raw
	High	QTTQVAQPAQTQATTSYTSNVSGSEAAAK	Unambiguous	1	1	41583909		CID	1	0	1	1	0	3.4582e-05	32.26	0.000592884	0	44.7442	14	2	1463.71	2926.41	1.86074	128.367	48218	48218	MS2	10/336	Obvb02012.raw
	High	QTTQVAQPAQTQATTSYTSNVSGSEAAAK	Unambiguous	1	1	41583909		CID	1	0	1	1	0	0.000111529	32.18	0.000603907	0	19.6795	3	2	1463.71	2926.41	3.02871	91.6278	34546	34546	MS2	26/336	Obvb02012.raw
	High	QAPVASTQQTTQVQAPVQQK	Unambiguous	1	1	41583909		CID	1	0	1	1	0	9.90258e-06	32.08	0.000681385	0	12.2134	2	3	713.379	2138.12	1.30798	77.3372	29116	29116	MS2	9/228	Obvb02012.raw
	High	QTTQVAQPAQTQATTSYTSNVSGSEAAAK	Unambiguous	1	1	41583909		CID	1	0	1	1	0	9.52793e-06	32.07	0.000619398	0	48.8087	6	3	976.142	2926.41	3.44125	143.844	53805	53805	MS2	27/336	Obvb02012.raw
	High	QTTQVAQPAQTQATTSYTSNVSGSEAAAK	Unambiguous	1	1	41583909		CID	1	0	1	1	0	0.000251311	32.05	0.000622257	0	25.3032	2	2	1463.71	2926.41	1.69389	94.4619	35615	35615	MS2	23/336	Obvb02012.raw
	High	QAPVASTQQTTQVQAPVQQK	Unambiguous	1	1	41583909		CID	1	0	1	1	0	1.32099e-05	32.04	0.000623692	0	55.3616	5	3	713.38	2138.13	2.50691	88.5369	33378	33378	MS2	15/228	Obvb02012.raw
	High	QAPVASTQQTTQVQAPVQQK	Unambiguous	1	1	41583909		CID	1	0	1	1	0	5.85998e-05	32.02	0.000690864	0	8.88486	4	2	1069.56	2138.12	1.17154	49.1968	18238	18238	MS2	12/228	Obvb02012.raw
	High	YQLSASYLGGDYSAANQER	Unambiguous	3	2	262398376;41583909		CID	1	0	1	1	0	1.75945e-05	31.94	0.000638219	0	43.2715	23	3	698.327	2092.97	4.94517	149.411	55704	55704	MS2	16/212	Obvb02012.raw
	High	QAPVASTQQTTQVQAPVQQK	Unambiguous	1	1	41583909		CID	1	0	1	1	0	1.64523e-05	31.9	0.00071022	0	13.4184	1	3	713.379	2138.12	0.79415	65.2704	24491	24491	MS2	15/228	Obvb02012.raw
	High	QTTQVAQPAQTQATTSYTSNVSGSEAAAK	Unambiguous	1	1	41583909		CID	1	0	1	1	0	3.23779e-05	31.85	0.000651583	0	48.0224	26	2	1463.71	2926.42	5.78177	129.91	48775	48775	MS2	18/336	Obvb02012.raw
	High	QTTQVAQPAQTQATTSYTSNVSGSEAAAK	Unambiguous	1	1	41583909		CID	1	0	1	1	0	0.000102322	31.84	0.000653085	0	41.7907	5	2	1463.71	2926.41	1.69389	116.1	43712	43712	MS2	19/336	Obvb02012.raw
	High	QTTQVAQPAQTQATTSYTSNVSGSEAAAK	Unambiguous	1	1	41583909		CID	1	0	1	1	0	8.53726e-07	31.77	0.000663697	0	1.38686	2	3	976.14	2926.41	1.43901	102.101	38476	38476	MS2	17/336	Obvb02012.raw
	High	QTTQVAQPAQTQATTSYTSNVSGSEAAAK	Unambiguous	1	1	41583909		CID	1	0	1	1	0	1.0846e-05	31.74	0.000668298	0	25.2686	7	2	1463.71	2926.41	2.02759	115.55	43507	43507	MS2	17/336	Obvb02012.raw
	High	QAPVASTQQTTQVQAPVQQK	Unambiguous	1	1	41583909		CID	1	0	1	1	0	1.33162e-05	31.73	0.000705	0	34.7701	16	3	713.378	2138.12	0.365958	93.7515	35347	35347	MS2	17/228	Obvb02012.raw
	High	WYDLGANQWIMAK	Unambiguous	2	2	41583909;262398375		CID	1	0	1	1	0	0.000173343	31.72	0.00127866	0	42.1545	14	2	798.39	1595.77	2.93469	190.937	69591	69591	MS2	13/120	Obvb02012.raw
	High	QTTQVAQPAQTQATTSYTSNVSGSEAAAK	Unambiguous	1	1	41583909		CID	1	0	1	1	0	9.49517e-05	31.71	0.00067293	0	22.8609	4	2	1463.71	2926.41	1.02647	101.145	38111	38111	MS2	10/336	Obvb02012.raw
	High	QTTQVAQPAQTQATTSYTSNVSGSEAAAK	Unambiguous	1	1	41583909		CID	1	0	1	1	0	0.000468888	31.59	0.000691783	0	13.8559	3	3	976.141	2926.41	2.5027	135.024	50624	50624	MS2	26/336	Obvb02012.raw
	High	YQLSASYLGGDYSAANQER	Unambiguous	3	2	262398376;41583909		CID	1	0	1	1	0	1.66884e-06	31.54	0.000699794	0	41.4817	5	3	698.325	2092.96	1.53322	106.847	40246	40246	MS2	9/212	Obvb02012.raw
	High	YQLSASYLGGDYSAANQER	Unambiguous	3	2	262398376;41583909		CID	1	0	1	1	0	7.23842e-06	31.54	0.000699794	0	53.8624	7	3	698.326	2092.96	2.40808	131.112	49206	49206	MS2	16/212	Obvb02012.raw
	High	QAPVASTQQTTQVQAPVQQK	Unambiguous	1	1	41583909		CID	1	0	1	1	0	1.39473e-05	31.51	0.000776949	0	18.5099	1	3	713.379	2138.12	0.79415	74.1425	27898	27898	MS2	14/228	Obvb02012.raw
	High	QTTQVAQPAQTQATTSYTSNVSGSEAAAK	Unambiguous	1	1	41583909		CID	1	0	1	1	0	4.26851e-05	31.45	0.000714447	0	25.1327	2	3	976.141	2926.41	2.18985	96.2614	36285	36285	MS2	23/336	Obvb02012.raw
	High	YTVEGGNAASAQVATPVAPQAQAPVQQVQPQTTVQAPVQK	Unambiguous	1	1	41583909		CID	1	0	1	1	0	0.000153155	31.44	0.000716094	0	7.80433	0	4	1015.28	4058.1	2.48134	121.98	45884	45884	MS2	15/444	Obvb02012.raw
	High	WYDLGANQWIMAK	Unambiguous	2	2	41583909;262398375		CID	1	0	1	1	0	1.54146e-05	31.32	0.00143891	0	39.3644	8	2	798.391	1595.77	3.85264	189.35	69128	69128	MS2	9/120	Obvb02012.raw
	High	QAPVASTQQTTQVQAPVQQK	Unambiguous	1	1	41583909		CID	1	0	1	1	0	4.72912e-06	31.2	0.000756781	0	22.1788	5	3	713.379	2138.12	1.65053	91.5973	34535	34535	MS2	10/228	Obvb02012.raw
	High	QTTQVAQPAQTQATTSYTSNVSGSEAAAK	Unambiguous	1	1	41583909		CID	1	0	1	1	0	4.04182e-05	31.14	0.000767308	0	51.6197	7	2	1463.71	2926.41	2.02759	117.98	44405	44405	MS2	8/336	Obvb02012.raw
	High	QQTAVQAQAPK	Unambiguous	1	1	41583909		CID	1	0	1	1	0	0.000534779	31.1	0.000776247	0	56.699	7	3	390.547	1169.63	0.149871	30.9703	10934	10934	MS2	11/120	Obvb02012.raw
	High	QAPVASTQQTTQVQAPVQQK	Unambiguous	1	1	41583909		CID	1	0	1	1	0	7.32533e-05	31.03	0.000828303	0	43.5927	7	3	713.378	2138.12	0.194681	91.5219	34506	34506	MS2	15/228	Obvb02012.raw
	High	QAPVASTQQTTQVQAPVQQK	Unambiguous	1	1	41583909		CID	1	0	1	1	0	1.96058e-06	31.02	0.000790679	0	74.7465	22	2	1069.57	2138.12	1.39991	96.4171	36344	36344	MS2	13/228	Obvb02012.raw
	High	QTTQVAQPAQTQATTSYTSNVSGSEAAAK	Unambiguous	1	1	41583909		CID	1	0	1	1	0	6.25353e-05	31.02	0.000788806	0	16.41	1	3	976.142	2926.41	2.75298	91.0277	34319	34319	MS2	27/336	Obvb02012.raw
	High	QTTQVAQPAQTQATTSYTSNVSGSEAAAK	Unambiguous	1	1	41583909		CID	1	0	1	1	0	4.50338e-07	30.98	0.000796104	0	12.1049	2	3	976.141	2926.41	1.62672	115.838	43613	43613	MS2	30/336	Obvb02012.raw
	High	QTTQVAQPAQTQATTSYTSNVSGSEAAAK	Unambiguous	1	1	41583909		CID	1	0	1	1	0	0.000100425	30.95	0.000801623	0	44.7479	11	2	1463.71	2926.41	1.61046	120.929	45497	45497	MS2	19/336	Obvb02012.raw
	High	QTTQVAQPAQTQATTSYTSNVSGSEAAAK	Unambiguous	1	1	41583909		CID	1	0	1	1	0	0.000101875	30.92	0.000807179	0	13.3247	3	2	1463.71	2926.41	1.94417	99.0222	37312	37312	MS2	8/336	Obvb02012.raw
	High	QTTQVAQPAQTQATTSYTSNVSGSEAAAK	Unambiguous	1	1	41583909		CID	1	0	1	1	0	0.000158522	30.91	0.00080904	0	15.9876	2	2	1463.71	2926.41	2.44473	102.435	38605	38605	MS2	11/336	Obvb02012.raw
	High	QTTQVAQPAQTQATTSYTSNVSGSEAAAK	Unambiguous	1	1	41583909		CID	1	0	1	1	0	5.50254e-06	30.89	0.000812774	0	26.7603	5	2	1463.71	2926.41	2.3613	105.677	39808	39808	MS2	9/336	Obvb02012.raw
	High	QTTQVAQPAQTQATTSYTSNVSGSEAAAK	Unambiguous	1	1	41583909		CID	1	0	1	1	0	6.91092e-05	30.88	0.000814648	0	38.5617	5	3	976.142	2926.41	3.37868	143.5	53680	53680	MS2	23/336	Obvb02012.raw
	High	QTTQVAQPAQTQATTSYTSNVSGSEAAAK	Unambiguous	1	1	41583909		CID	1	0	1	1	0	2.60742e-05	30.85	0.000820295	0	40.5403	11	2	1463.71	2926.41	2.77843	102.152	38496	38496	MS2	12/336	Obvb02012.raw
	High	QTTQVAQPAQTQATTSYTSNVSGSEAAAK	Unambiguous	1	1	41583909		CID	1	0	1	1	0	0.00029949	30.72	0.00084522	0	29.516	5	2	1463.71	2926.41	2.695	107.264	40400	40400	MS2	10/336	Obvb02012.raw
	High	QTTQVAQPAQTQATTSYTSNVSGSEAAAK	Unambiguous	1	1	41583909		CID	1	0	1	1	0	3.39701e-05	30.68	0.000853041	0	3.35461	0	3	976.141	2926.41	2.18985	80.6593	30376	30376	MS2	27/336	Obvb02012.raw
	High	YQLSASYLGGDYSAANQER	Unambiguous	3	2	262398376;41583909		CID	1	0	1	1	0	5.04393e-05	30.64	0.000860934	0	55.0643	10	3	698.325	2092.96	1.70819	133.454	50054	50054	MS2	16/212	Obvb02012.raw
	High	QAPVASTQQTTQVQAPVQQK	Unambiguous	1	1	41583909		CID	1	0	1	1	0	4.44325e-05	30.57	0.000877001	0	29.1321	10	3	713.379	2138.12	1.47926	96.7158	36454	36454	MS2	10/228	Obvb02012.raw
	High	QTTQVAQPAQTQATTSYTSNVSGSEAAAK	Unambiguous	1	1	41583909		CID	1	0	1	1	0	0.000142633	30.56	0.00087694	0	5.98643	0	3	976.141	2926.41	1.68929	92.9248	35036	35036	MS2	26/336	Obvb02012.raw
	High	TAYDVmGNKWYDLGANQWIMAK	Unambiguous	1	1	41583909	M6(Oxidation)	CID	1	0	1	1	0	3.03743e-05	30.47	0.000895303	1	34.1429	19	3	864.41	2591.21	3.52872	159.036	58954	58954	MS2	10/224	Obvb02012.raw
	High	QTTQVAQPAQTQATTSYTSNVSGSEAAAK	Unambiguous	1	1	41583909		CID	1	0	1	1	0	5.87363e-05	30.46	0.000897367	0	18.103	1	2	1463.71	2926.41	1.94417	87.0983	32833	32833	MS2	11/336	Obvb02012.raw
	High	QTTQVAQPAQTQATTSYTSNVSGSEAAAK	Unambiguous	1	1	41583909		CID	1	0	1	1	0	5.56884e-05	30.41	0.000907758	0	8.82699	1	3	976.141	2926.41	1.75186	105.188	39628	39628	MS2	33/336	Obvb02012.raw
	High	YTVEGGNAASAQVATPVAPQAQAPVQQVQPQTTVQAPVQK	Unambiguous	1	1	41583909		CID	1	0	1	1	0	0.000345132	30.4	0.00090985	0	18.135	2	3	1353.37	4058.11	3.16146	139.609	52286	52286	MS2	7/444	Obvb02012.raw
	High	QAPVASTQQTTQVQAPVQQK	Unambiguous	1	1	41583909		CID	1	0	1	1	0	7.20834e-06	30.37	0.00101017	0	23.7067	2	3	713.379	2138.12	0.965427	77.1654	29051	29051	MS2	22/228	Obvb02012.raw
	High	WYDLGANQWIMAK	Unambiguous	2	2	41583909;262398375		CID	1	0	1	1	0	4.21896e-06	30.33	0.00171464	0	35.0643	69	2	798.391	1595.78	5.00007	188.215	68754	68754	MS2	13/120	Obvb02012.raw
	High	QTTQVAQPAQTQATTSYTSNVSGSEAAAK	Unambiguous	1	1	41583909		CID	1	0	1	1	0	2.97341e-06	30.29	0.00093319	0	24.1168	3	3	976.141	2926.41	2.5027	122.761	46172	46172	MS2	32/336	Obvb02012.raw
	High	QTTQVAQPAQTQATTSYTSNVSGSEAAAK	Unambiguous	1	1	41583909		CID	1	0	1	1	0	7.82494e-05	30.19	0.000954927	0	22.8316	1	2	1463.71	2926.41	2.11102	83.7544	31558	31558	MS2	12/336	Obvb02012.raw
	High	VADNYVK	Unambiguous	4	3	262398376;41583909;262398375		CID	1	0	1	1	0	0.00159355	30.16	0.00192766	0	5.14699	0	2	404.714	808.421	0.903732	28.9391	10144	10144	MS2	5/60	Obvb02012.raw
	High	QTTQVAQPAQTQATTSYTSNVSGSEAAAK	Unambiguous	1	1	41583909		CID	1	0	1	1	0	0.00080303	30.16	0.000961546	0	26.0931	2	2	1463.71	2926.41	2.3613	94.4136	35596	35596	MS2	12/336	Obvb02012.raw
	High	QTTQVAQPAQTQATTSYTSNVSGSEAAAK	Unambiguous	1	1	41583909		CID	1	0	1	1	0	3.14404e-06	30.07	0.00098168	0	11.7208	3	3	976.141	2926.41	2.00214	123.415	46415	46415	MS2	24/336	Obvb02012.raw
	High	QTTQVAQPAQTQATTSYTSNVSGSEAAAK	Unambiguous	1	1	41583909		CID	1	0	1	1	0	1.31226e-05	29.99	0.000999931	0	8.21528	3	2	1463.71	2926.41	0.943046	92.766	34975	34975	MS2	16/336	Obvb02012.raw
	High	WYDLGANQWImAK	Unambiguous	2	2	41583909;262398375	M11(Oxidation)	CID	1	0	1	1	0	8.20603e-05	29.95	0.00101158	0	54.7146	19	2	806.388	1611.77	4.01559	146.31	54663	54663	MS2	8/120	Obvb02012.raw
	High	TAYDVMGNKWYDLGANQWImAK	Unambiguous	1	1	41583909	M20(Oxidation)	CID	1	0	1	1	0	1.60567e-05	29.95	0.00101158	1	58.2371	31	3	864.41	2591.22	4.23536	164.988	60971	60971	MS2	15/224	Obvb02012.raw
	High	QAPVASTQQTTQVQAPVQQK	Unambiguous	1	1	41583909		CID	1	0	1	1	0	1.66736e-05	29.93	0.00111787	0	58.8026	36	2	1069.57	2138.12	1.28572	92.9593	35050	35050	MS2	10/228	Obvb02012.raw
	High	QAPVASTQQTTQVQAPVQQK	Unambiguous	1	1	41583909		CID	1	0	1	1	0	5.95504e-06	29.91	0.00112303	0	50.2087	9	3	713.379	2138.12	1.22234	97.8193	36869	36869	MS2	15/228	Obvb02012.raw
	High	QTTQVAQPAQTQATTSYTSNVSGSEAAAK	Unambiguous	1	1	41583909		CID	1	0	1	1	0	4.33235e-05	29.91	0.00101852	0	18.9854	6	4	732.357	2926.41	1.14242	81.6501	30757	30757	MS2	27/336	Obvb02012.raw
	High	QTTQVAQPAQTQATTSYTSNVSGSEAAAK	Unambiguous	1	1	41583909		CID	1	0	1	1	0	0.000123667	29.9	0.00102087	0	27.8078	2	3	976.141	2926.41	2.18985	95.0538	35838	35838	MS2	18/336	Obvb02012.raw
	High	QTTQVAQPAQTQATTSYTSNVSGSEAAAK	Unambiguous	1	1	41583909		CID	1	0	1	1	0	1.92595e-05	29.81	0.00104225	0	40.2884	3	2	1463.71	2926.42	5.11437	94.7228	35713	35713	MS2	15/336	Obvb02012.raw
	High	QTTQVAQPAQTQATTSYTSNVSGSEAAAK	Unambiguous	1	1	41583909		CID	1	0	1	1	0	4.98061e-06	29.79	0.00104706	0	9.84688	2	3	976.141	2926.41	2.12728	117.052	44060	44060	MS2	29/336	Obvb02012.raw
	High	QAPVASTQQTTQVQAPVQQK	Unambiguous	1	1	41583909		CID	1	0	1	1	0	7.00314e-05	29.77	0.00105189	0	30.3246	2	3	713.38	2138.12	2.07872	76.8782	28939	28939	MS2	13/228	Obvb02012.raw
	High	QAPVASTQQTTQVQAPVQQK	Unambiguous	1	1	41583909		CID	1	0	1	1	0	6.36379e-05	29.74	0.00105918	0	22.3341	4	3	713.38	2138.12	1.82181	89.2131	33633	33633	MS2	20/228	Obvb02012.raw
	High	QTTQVAQPAQTQATTSYTSNVSGSEAAAK	Unambiguous	1	1	41583909		CID	1	0	1	1	0	1.07026e-05	29.68	0.00107392	0	11.1975	1	3	976.141	2926.41	1.877	101.102	38095	38095	MS2	28/336	Obvb02012.raw
	High	WYDLGANQWImAK	Unambiguous	2	2	41583909;262398375	M11(Oxidation)	CID	1	0	1	1	0	6.47759e-05	29.66	0.00108143	0	37.1386	24	3	537.928	1611.77	4.61314	149.737	55817	55817	MS2	13/120	Obvb02012.raw
	High	QQTTQVQQAKPATPAASQQASAQPAQAQTK	Unambiguous	1	1	41583909		CID	1	0	1	1	0	1.34749e-06	29.65	0.00119232	0	33.3893	12	3	1031.53	3092.57	0.0606104	51.9753	19329	19329	MS2	11/348	Obvb02012.raw
	High	QTTQVAQPAQTQATTSYTSNVSGSEAAAK	Unambiguous	1	1	41583909		CID	1	0	1	1	0	0.000316595	29.59	0.0010964	0	30.6174	2	2	1463.71	2926.41	1.52703	96.0102	36191	36191	MS2	13/336	Obvb02012.raw
	High	QQTTQVQQAKPATPAASQQASAQPAQAQTK	Unambiguous	1	1	41583909		CID	1	0	1	1	0	5.95359e-05	29.56	0.00121729	0	3.36854	0	4	773.899	3092.58	1.14174	53.0428	19738	19738	MS2	17/348	Obvb02012.raw
	High	QTTQVAQPAQTQATTSYTSNVSGSEAAAK	Unambiguous	1	1	41583909		CID	1	0	1	1	0	1.89746e-05	29.46	0.00112972	0	3.50109	0	3	976.141	2926.41	1.56415	82.7965	31189	31189	MS2	25/336	Obvb02012.raw
	High	QTTQVAQPAQTQATTSYTSNVSGSEAAAK	Unambiguous	1	1	41583909		CID	1	0	1	1	0	1.30245e-05	29.25	0.00118569	0	26.2299	5	2	1463.71	2926.41	2.19445	105.984	39921	39921	MS2	13/336	Obvb02012.raw
	High	WYDLGANQWImAK	Unambiguous	2	2	41583909;262398375	M11(Oxidation)	CID	1	0	1	1	0	0.000100678	29.16	0.00121051	0	68.1421	20	2	806.389	1611.77	5.30311	148.477	55395	55395	MS2	10/120	Obvb02012.raw
	High	YQLSASYLGGDYSAANQER	Unambiguous	3	2	262398376;41583909		CID	1	0	1	1	0	2.20431e-07	29.15	0.00121331	0	74.5313	6	3	698.325	2092.96	1.97065	105.041	39575	39575	MS2	18/212	Obvb02012.raw
	High	TAYDVmGNKWYDLGANQWIMAK	Unambiguous	1	1	41583909	M6(Oxidation)	CID	1	0	1	1	0	4.52224e-05	29.13	0.0012218	1	48.8649	36	3	864.411	2591.22	4.73	166.378	61440	61440	MS2	17/224	Obvb02012.raw
	High	QTTQVAQPAQTQATTSYTSNVSGSEAAAK	Unambiguous	1	1	41583909		CID	1	0	1	1	0	0.000217426	29.09	0.00123018	0	39.4924	9	2	1463.71	2926.42	4.2801	124.828	46936	46936	MS2	10/336	Obvb02012.raw
	High	YGSWTGAQK	Unambiguous	2	2	41583909;262398375		CID	1	0	1	1	0	0.0012022	29.07	0.00130074	0	21.8049	1	2	499.241	997.475	0.79665	46.5876	17194	17194	MS2	5/68	Obvb02012.raw
	High	QAPVASTQQTTQVQAPVQQK	Unambiguous	1	1	41583909		CID	1	0	1	1	0	6.54047e-06	29.04	0.00124738	0	33.907	4	3	713.379	2138.12	1.47926	81.7579	30797	30797	MS2	8/228	Obvb02012.raw
	High	QTTQVAQPAQTQATTSYTSNVSGSEAAAK	Unambiguous	1	1	41583909		CID	1	0	1	1	0	0.000927828	29	0.00125594	0	16.5128	0	3	976.14	2926.41	1.12616	86.8868	32752	32752	MS2	18/336	Obvb02012.raw
	High	QTTQVAQPAQTQATTSYTSNVSGSEAAAK	Unambiguous	1	1	41583909		CID	1	0	1	1	0	2.92943e-05	28.9	0.0012852	0	16.3959	3	2	1463.71	2926.41	3.11214	95.7943	36112	36112	MS2	23/336	Obvb02012.raw
	High	QAPVASTQQTTQVQAPVQQK	Unambiguous	1	1	41583909		CID	1	0	1	1	0	1.76187e-05	28.89	0.00129122	0	52.3881	1	2	1069.57	2138.12	1.62828	72.2116	27164	27164	MS2	21/228	Obvb02012.raw
	High	YTVEGGNAASAQVATPVAPQAQAPVQQVQPQTTVQAPVQK	Unambiguous	1	1	41583909		CID	1	0	1	1	0	1.31741e-05	28.76	0.0013273	0	8.08588	0	5	812.426	4058.1	2.02681	117.446	44204	44204	MS2	27/444	Obvb02012.raw
	High	QTTQVAQPAQTQATTSYTSNVSGSEAAAK	Unambiguous	1	1	41583909		CID	1	0	1	1	0	4.82281e-06	28.68	0.00135198	0	33.8566	3	3	976.142	2926.41	2.56527	129.221	48527	48527	MS2	23/336	Obvb02012.raw
	High	YQLSASYLGGDYSAANQER	Unambiguous	3	2	262398376;41583909		CID	1	0	1	1	0	7.40876e-07	28.67	0.0013551	0	82.7566	11	3	698.325	2092.96	1.79568	133.407	50037	50037	MS2	13/212	Obvb02012.raw
	High	YTVEGGNAASAQVATPVAPQAQAPVQQVQPQTTVQAPVQK	Unambiguous	1	1	41583909		CID	1	0	1	1	0	0.00042849	28.67	0.0013551	0	6.51123	0	4	1015.28	4058.1	2.00005	124.239	46716	46716	MS2	18/444	Obvb02012.raw
	High	QTTQVAQPAQTQATTSYTSNVSGSEAAAK	Unambiguous	1	1	41583909		CID	1	0	1	1	0	0.000161952	28.64	0.00136449	0	25.0764	2	2	1463.71	2926.41	2.61158	88.4155	33332	33332	MS2	7/336	Obvb02012.raw
	High	YQLSASYLGGDYSAANQER	Unambiguous	3	2	262398376;41583909		CID	1	0	1	1	0	1.41153e-05	28.64	0.00136449	0	58.8955	30	3	698.327	2092.97	4.42026	152.804	56866	56866	MS2	22/212	Obvb02012.raw
	High	QAPVASTQQTTQVQAPVQQK	Unambiguous	1	1	41583909		CID	1	0	1	1	0	6.92894e-06	28.62	0.00137079	0	52.4805	21	3	713.379	2138.12	1.65053	97.1415	36614	36614	MS2	13/228	Obvb02012.raw
	High	YTVEGGNAASAQVATPVAPQAQAPVQQVQPQTTVQAPVQK	Unambiguous	1	1	41583909		CID	1	0	1	1	0	8.03811e-05	28.62	0.00137079	0	6.5174	2	3	1353.37	4058.1	2.34929	109.332	41183	41183	MS2	19/444	Obvb02012.raw
	High	QTTQVAQPAQTQATTSYTSNVSGSEAAAK	Unambiguous	1	1	41583909		CID	1	0	1	1	0	0.000792533	28.52	0.00140272	0	45.5916	5	2	1463.71	2926.41	3.11214	106.455	40098	40098	MS2	17/336	Obvb02012.raw
	High	TAYDVmGNKWYDLGANQWIMAK	Unambiguous	1	1	41583909	M6(Oxidation)	CID	1	0	1	1	0	2.05847e-05	28.5	0.00141254	1	63.8596	29	3	864.411	2591.22	5.29531	160.016	59280	59280	MS2	15/224	Obvb02012.raw
	High	QQTTQVQQAKPATPAASQQASAQPAQAQTK	Unambiguous	1	1	41583909		CID	1	0	1	1	0	0.000132975	28.48	0.00156096	0	3.68655	0	3	1031.53	3092.58	1.00794	42.7458	15671	15671	MS2	18/348	Obvb02012.raw
	High	QQTTQVQQAKPATPAASQQASAQPAQAQTK	Unambiguous	1	1	41583909		CID	1	0	1	1	0	1.58892e-05	28.45	0.00157178	0	37.4923	3	3	1031.53	3092.57	0.415859	45.0415	16583	16583	MS2	27/348	Obvb02012.raw
	High	QAPVASTQQTTQVQAPVQQK	Unambiguous	1	1	41583909		CID	1	0	1	1	0	4.41268e-05	28.41	0.0014387	0	14.0188	1	3	713.379	2138.12	1.73617	76.3745	28748	28748	MS2	16/228	Obvb02012.raw
	High	QAPVASTQQTTQVQAPVQQK	Unambiguous	1	1	41583909		CID	1	0	1	1	0	5.79423e-06	28.4	0.00144544	0	23.8673	8	3	713.379	2138.12	1.39362	98.9838	37298	37298	MS2	9/228	Obvb02012.raw
	High	QAPVASTQQTTQVQAPVQQK	Unambiguous	1	1	41583909		CID	1	0	1	1	0	3.74185e-06	28.36	0.0016047	0	35.3758	3	3	713.379	2138.12	1.1367	81.2933	30620	30620	MS2	10/228	Obvb02012.raw
	High	QTTQVAQPAQTQATTSYTSNVSGSEAAAK	Unambiguous	1	1	41583909		CID	1	0	1	1	0	3.35789e-05	28.33	0.00146545	0	52.306	9	3	976.143	2926.41	3.81667	160.854	59563	59563	MS2	24/336	Obvb02012.raw
	High	QQTAVQAQAPK	Unambiguous	1	1	41583909		CID	1	0	1	1	0	0.00016642	28.27	0.00148583	0	80.2703	10	3	390.547	1169.63	0.384697	30.5629	10772	10772	MS2	11/120	Obvb02012.raw
	High	QTTQVAQPAQTQATTSYTSNVSGSEAAAK	Unambiguous	1	1	41583909		CID	1	0	1	1	0	2.98537e-06	28.23	0.00149958	0	33.9788	5	3	976.143	2926.41	4.06694	143.64	53731	53731	MS2	24/336	Obvb02012.raw
	High	YQLSASYLGGDYSAANQER	Unambiguous	3	2	262398376;41583909		CID	1	0	1	1	0	2.72114e-05	28.18	0.00151695	0	30.7107	2	3	698.325	2092.96	1.53322	125.638	47231	47231	MS2	10/212	Obvb02012.raw
	High	YQLSASYLGGDYSAANQER	Unambiguous	3	2	262398376;41583909		CID	1	0	1	1	0	4.49017e-07	28.15	0.00191386	0	48.3101	27	3	698.328	2092.97	5.64505	149.723	55812	55812	MS2	20/212	Obvb02012.raw
	High	QTTQVAQPAQTQATTSYTSNVSGSEAAAK	Unambiguous	1	1	41583909		CID	1	0	1	1	0	1.96608e-05	28.15	0.00152746	0	6.42	2	3	976.142	2926.41	2.56527	119.775	45068	45068	MS2	28/336	Obvb02012.raw
	High	QTTQVAQPAQTQATTSYTSNVSGSEAAAK	Unambiguous	1	1	41583909		CID	1	0	1	1	0	7.33254e-05	28.12	0.00153805	0	20.0101	7	2	1463.71	2926.41	1.94417	113.754	42835	42835	MS2	12/336	Obvb02012.raw
	High	QTTQVAQPAQTQATTSYTSNVSGSEAAAK	Unambiguous	1	1	41583909		CID	1	0	1	1	0	5.9734e-05	28.08	0.00155228	0	33.6756	10	2	1463.71	2926.41	1.69389	115.681	43556	43556	MS2	8/336	Obvb02012.raw
	High	YQLSASYLGGDYSAANQER	Unambiguous	3	2	262398376;41583909		CID	1	0	1	1	0	4.71846e-05	28.06	0.00155944	0	42.458	5	3	698.325	2092.96	1.79568	108.073	40705	40705	MS2	13/212	Obvb02012.raw
	High	QTTQVAQPAQTQATTSYTSNVSGSEAAAK	Unambiguous	1	1	41583909		CID	1	0	1	1	0	0.000353481	28.05	0.00156304	0	10.1919	3	2	1463.71	2926.41	2.19445	99.6548	37549	37549	MS2	13/336	Obvb02012.raw
	High	YQLSASYLGGDYSAANQER	Unambiguous	3	2	262398376;41583909		CID	1	0	1	1	0	1.84531e-05	27.99	0.00158478	0	42.3824	18	3	698.327	2092.97	3.80786	155.825	57857	57857	MS2	16/212	Obvb02012.raw
	High	QTTQVAQPAQTQATTSYTSNVSGSEAAAK	Unambiguous	1	1	41583909		CID	1	0	1	1	0	0.000207087	27.97	0.0015921	0	33.4752	6	2	1463.71	2926.41	3.02871	109.554	41267	41267	MS2	7/336	Obvb02012.raw
	High	QTTQVAQPAQTQATTSYTSNVSGSEAAAK	Unambiguous	1	1	41583909		CID	1	0	1	1	0	7.21601e-05	27.96	0.00159577	0	38.3413	28	2	1463.71	2926.41	3.52927	144.403	54008	54008	MS2	12/336	Obvb02012.raw
	High	QAPVASTQQTTQVQAPVQQK	Unambiguous	1	1	41583909		CID	1	0	1	1	0	2.34477e-05	27.89	0.00162555	0	23.4778	0	3	713.379	2138.12	1.39362	69.3423	26051	26051	MS2	12/228	Obvb02012.raw
	High	QAPVASTQQTTQVQAPVQQK	Unambiguous	1	1	41583909		CID	1	0	1	1	0	0.000232749	27.88	0.00179223	0	30.8995	2	3	713.379	2138.12	1.30798	76.6704	28860	28860	MS2	13/228	Obvb02012.raw
	High	QAPVASTQQTTQVQAPVQQK	Unambiguous	1	1	41583909		CID	1	0	1	1	0	9.35071e-06	27.86	0.0018005	0	33.1239	10	3	713.379	2138.12	1.05106	98.8653	37256	37256	MS2	9/228	Obvb02012.raw
	High	QAPVASTQQTTQVQAPVQQK	Unambiguous	1	1	41583909		CID	1	0	1	1	0	4.83914e-05	27.79	0.00165947	0	42.8369	5	3	713.379	2138.12	1.65053	81.6921	30773	30773	MS2	9/228	Obvb02012.raw
	High	QTTQVAQPAQTQATTSYTSNVSGSEAAAK	Unambiguous	1	1	41583909		CID	1	0	1	1	0	1.39169e-05	27.78	0.0016633	0	37.0399	10	2	1463.71	2926.41	1.52703	110.679	41689	41689	MS2	11/336	Obvb02012.raw
	High	QTTQVAQPAQTQATTSYTSNVSGSEAAAK	Unambiguous	1	1	41583909		CID	1	0	1	1	0	4.12039e-05	27.76	0.00167098	0	7.50151	1	3	976.14	2926.41	1.2513	108.952	41039	41039	MS2	22/336	Obvb02012.raw
	High	YQLSASYLGGDYSAANQER	Unambiguous	3	2	262398376;41583909		CID	1	0	1	1	0	0.000190947	27.76	0.00192618	0	43.3397	17	3	698.329	2092.97	6.86985	155.337	57695	57695	MS2	10/212	Obvb02012.raw
	High	QTTQVAQPAQTQATTSYTSNVSGSEAAAK	Unambiguous	1	1	41583909		CID	1	0	1	1	0	1.48952e-05	27.73	0.00168256	0	13.7373	3	3	976.141	2926.41	2.5027	120.301	45263	45263	MS2	27/336	Obvb02012.raw
	High	YQLSASYLGGDYSAANQER	Unambiguous	3	2	262398376;41583909		CID	1	0	1	1	0	1.32293e-05	27.69	0.00169813	0	57.4726	17	3	698.326	2092.96	3.5454	144.85	54166	54166	MS2	23/212	Obvb02012.raw
	High	QAPVASTQQTTQVQAPVQQK	Unambiguous	1	1	41583909		CID	1	0	1	1	0	2.98204e-05	27.66	0.00188535	0	45.5343	1	3	713.379	2138.12	1.30798	72.9514	27442	27442	MS2	18/228	Obvb02012.raw
	High	QTTQVAQPAQTQATTSYTSNVSGSEAAAK	Unambiguous	1	1	41583909		CID	1	0	1	1	0	4.89777e-05	27.64	0.00171779	0	23.6169	4	3	976.141	2926.41	2.06471	134.488	50432	50432	MS2	23/336	Obvb02012.raw
	High	QTTQVAQPAQTQATTSYTSNVSGSEAAAK	Unambiguous	1	1	41583909		CID	1	0	1	1	0	5.40057e-05	27.61	0.0017297	0	8.93237	2	3	976.141	2926.41	1.56415	108.445	40848	40848	MS2	20/336	Obvb02012.raw
	High	QTTQVAQPAQTQATTSYTSNVSGSEAAAK	Unambiguous	1	1	41583909		CID	1	0	1	1	0	3.9853e-05	27.55	0.00175376	0	39.6745	8	2	1463.71	2926.41	2.44473	112.814	42483	42483	MS2	9/336	Obvb02012.raw
	High	YTVEGGNAASAQVATPVAPQAQAPVQQVQPQTTVQAPVQK	Unambiguous	1	1	41583909		CID	1	0	1	1	0	0.000679259	27.43	0.00180289	0	5.71751	0	4	1015.28	4058.11	2.96263	121.891	45852	45852	MS2	26/444	Obvb02012.raw
	High	YQLSASYLGGDYSAANQER	Unambiguous	3	2	262398376;41583909		CID	1	0	1	1	0	4.63008e-05	27.41	0.00181121	0	67.3834	39	3	698.327	2092.97	4.50774	154.921	57558	57558	MS2	16/212	Obvb02012.raw
	High	QTTQVAQPAQTQATTSYTSNVSGSEAAAK	Unambiguous	1	1	41583909		CID	1	0	1	1	0	6.48884e-06	27.38	0.00182377	0	18.3757	8	3	976.141	2926.41	1.877	65.4611	24566	24566	MS2	19/336	Obvb02012.raw
	High	QTTQVAQPAQTQATTSYTSNVSGSEAAAK	Unambiguous	1	1	41583909		CID	1	0	1	1	0	0.00180886	27.37	0.00182797	0	29.6959	4	2	1463.71	2926.4	0.525913	106.028	39938	39938	MS2	10/336	Obvb02012.raw
	High	YTVEGGNAASAQVATPVAPQAQAPVQQVQPQTTVQAPVQK	Unambiguous	1	1	41583909		CID	1	0	1	1	0	0.000301633	27.36	0.00183219	0	3.61615	0	4	1015.28	4058.1	2.42118	118.043	44428	44428	MS2	20/444	Obvb02012.raw
	High	QTTQVAQPAQTQATTSYTSNVSGSEAAAK	Unambiguous	1	1	41583909		CID	1	0	1	1	0	1.21152e-05	27.3	0.00185768	0	19.9502	3	3	976.141	2926.41	1.75186	138.946	52045	52045	MS2	25/336	Obvb02012.raw
	High	QTTQVAQPAQTQATTSYTSNVSGSEAAAK	Unambiguous	1	1	41583909		CID	1	0	1	1	0	0.000119918	27.25	0.00187919	0	28.2981	4	3	976.141	2926.41	2.06471	129.531	48638	48638	MS2	18/336	Obvb02012.raw
	High	QTTQVAQPAQTQATTSYTSNVSGSEAAAK	Unambiguous	1	1	41583909		CID	1	0	1	1	0	1.07431e-06	27.17	0.00191412	0	29.345	3	4	732.357	2926.41	1.47613	81.4719	30689	30689	MS2	18/336	Obvb02012.raw
	High	QTTQVAQPAQTQATTSYTSNVSGSEAAAK	Unambiguous	1	1	41583909		CID	1	0	1	1	0	4.61011e-05	27.12	0.00193629	0	11.3201	1	2	1463.71	2926.41	1.94417	80.2004	30201	30201	MS2	12/336	Obvb02012.raw
	High	QTTQVAQPAQTQATTSYTSNVSGSEAAAK	Unambiguous	1	1	41583909		CID	1	0	1	1	0	7.37129e-05	27.07	0.00195871	0	34.7054	1	2	1463.71	2926.41	3.19556	86.3019	32529	32529	MS2	11/336	Obvb02012.raw
	High	QTTQVAQPAQTQATTSYTSNVSGSEAAAK	Unambiguous	1	1	41583909		CID	1	0	1	1	0	3.70503e-05	27.05	0.00196775	0	13.8359	0	3	976.141	2926.41	1.75186	85.513	32227	32227	MS2	20/336	Obvb02012.raw
	High	YQLSASYLGGDYSAANQER	Unambiguous	3	2	262398376;41583909		CID	1	0	1	1	0	6.45376e-05	26.97	0.00200433	0	46.2473	17	3	698.327	2092.97	4.07031	152.535	56774	56774	MS2	16/212	Obvb02012.raw
	High	QTTQVAQPAQTQATTSYTSNVSGSEAAAK	Unambiguous	1	1	41583909		CID	1	0	1	1	0	2.70497e-05	26.91	0.00203222	0	16.1276	1	2	1463.71	2926.41	1.94417	87.5577	33007	33007	MS2	26/336	Obvb02012.raw
	High	YQLSASYLGGDYSAANQER	Unambiguous	3	2	262398376;41583909		CID	1	0	1	1	0	2.1079e-05	26.84	0.00206524	0	41.3159	50	3	698.327	2092.97	4.1578	177.387	65090	65090	MS2	16/212	Obvb02012.raw
	High	QTTQVAQPAQTQATTSYTSNVSGSEAAAK	Unambiguous	1	1	41583909		CID	1	0	1	1	0	0.000375851	26.75	0.00210848	0	54.2305	8	3	976.145	2926.42	5.81889	148.563	55422	55422	MS2	26/336	Obvb02012.raw
	High	QAPVASTQQTTQVQAPVQQK	Unambiguous	1	1	41583909		CID	1	0	1	1	0	9.04979e-05	26.71	0.00234635	0	14.4554	3	3	713.379	2138.12	1.05106	89.5958	33778	33778	MS2	15/228	Obvb02012.raw
	High	QTTQVAQPAQTQATTSYTSNVSGSEAAAK	Unambiguous	1	1	41583909		CID	1	0	1	1	0	0.000101394	26.7	0.0021329	0	10.9351	2	2	1463.71	2926.41	1.94417	89.672	33807	33807	MS2	21/336	Obvb02012.raw
	High	YTVEGGNAASAQVATPVAPQAQAPVQQVQPQTTVQAPVQK	Unambiguous	1	1	41583909		CID	1	0	1	1	0	2.14393e-05	26.67	0.00214768	0	7.89893	0	5	812.427	4058.1	2.40282	117.312	44156	44156	MS2	25/444	Obvb02012.raw
	High	WYDLGANQWImAK	Unambiguous	2	2	41583909;262398375	M11(Oxidation)	CID	1	0	1	1	0	0.000148275	26.62	0.00217771	0	60.0487	22	3	537.928	1611.77	4.38593	149.228	55643	55643	MS2	11/120	Obvb02012.raw
	High	QTTQVAQPAQTQATTSYTSNVSGSEAAAK	Unambiguous	1	1	41583909		CID	1	0	1	1	0	3.90485e-05	26.6	0.00218258	0	14.6159	5	2	1463.71	2926.41	2.19445	105.9	39890	39890	MS2	9/336	Obvb02012.raw
	High	QAPVASTQQTTQVQAPVQQK	Unambiguous	1	1	41583909		CID	1	0	1	1	0	2.26382e-05	26.56	0.00220277	0	46.5602	12	3	713.38	2138.13	2.42128	93.2582	35162	35162	MS2	9/228	Obvb02012.raw
	High	QTTQVAQPAQTQATTSYTSNVSGSEAAAK	Unambiguous	1	1	41583909		CID	1	0	1	1	0	0.000187113	26.56	0.00220277	0	13.0453	2	2	1463.71	2926.41	2.27787	99.5302	37504	37504	MS2	12/336	Obvb02012.raw
	High	QTTQVAQPAQTQATTSYTSNVSGSEAAAK	Unambiguous	1	1	41583909		CID	1	0	1	1	0	0.000120975	26.52	0.00222316	0	22.0285	3	3	976.141	2926.41	2.31499	67.3066	25276	25276	MS2	18/336	Obvb02012.raw
	High	YQLSASYLGGDYSAANQER	Unambiguous	3	2	262398376;41583909		CID	1	0	1	1	0	4.8268e-05	26.5	0.00223342	0	43.3081	70	3	698.327	2092.97	5.03266	148.892	55530	55530	MS2	18/212	Obvb02012.raw
	High	QAPVASTQQTTQVQAPVQQK	Unambiguous	1	1	41583909		CID	1	0	1	1	0	0.000149892	26.4	0.00251995	0	38.8895	1	2	1069.57	2138.12	1.28572	73.9363	27819	27819	MS2	20/228	Obvb02012.raw
	High	QTTQVAQPAQTQATTSYTSNVSGSEAAAK	Unambiguous	1	1	41583909		CID	1	0	1	1	0	0.000596113	26.4	0.00228544	0	11.9483	3	3	976.141	2926.41	2.00214	129.397	48590	48590	MS2	19/336	Obvb02012.raw
	High	YQLSASYLGGDYSAANQER	Unambiguous	3	2	262398376;41583909		CID	1	0	1	1	0	3.70744e-05	26.36	0.00230659	0	52.0172	33	3	698.327	2092.97	4.59523	159.119	58979	58979	MS2	8/212	Obvb02012.raw
	High	QTTQVAQPAQTQATTSYTSNVSGSEAAAK	Unambiguous	1	1	41583909		CID	1	0	1	1	0	8.31737e-05	26.24	0.00237121	0	51.7801	9	3	976.146	2926.42	7.19542	179.816	65898	65898	MS2	21/336	Obvb02012.raw
	High	QTTQVAQPAQTQATTSYTSNVSGSEAAAK	Unambiguous	1	1	41583909		CID	1	0	1	1	0	6.20661e-05	26.21	0.00238765	0	26.0057	4	3	976.14	2926.41	1.00102	139.177	52129	52129	MS2	24/336	Obvb02012.raw
	High	QTTQVAQPAQTQATTSYTSNVSGSEAAAK	Unambiguous	1	1	41583909		CID	1	0	1	1	0	2.19831e-05	26.2	0.00239315	0	25.7408	2	2	1463.71	2926.41	2.02759	88.6971	33438	33438	MS2	9/336	Obvb02012.raw
	High	QAPVASTQQTTQVQAPVQQK	Unambiguous	1	1	41583909		CID	1	0	1	1	0	1.05799e-05	26.18	0.0026509	0	67.5986	6	3	713.379	2138.12	1.22234	91.4661	34484	34484	MS2	13/228	Obvb02012.raw
	High	QTTQVAQPAQTQATTSYTSNVSGSEAAAK	Unambiguous	1	1	41583909		CID	1	0	1	1	0	1.45316e-05	26.13	0.00243204	0	13.1952	2	3	976.141	2926.41	1.75186	128.555	48285	48285	MS2	26/336	Obvb02012.raw
	High	QTTQVAQPAQTQATTSYTSNVSGSEAAAK	Unambiguous	1	1	41583909		CID	1	0	1	1	0	0.000511426	26.1	0.00244889	0	47.3593	7	2	1463.71	2926.41	3.61269	100.605	37909	37909	MS2	12/336	Obvb02012.raw
	High	YTVEGGNAASAQVATPVAPQAQAPVQQVQPQTTVQAPVQK	Unambiguous	1	1	41583909		CID	1	0	1	1	0	8.68831e-06	26.08	0.0024602	0	8.8516	0	5	812.427	4058.1	2.25242	117.617	44268	44268	MS2	12/444	Obvb02012.raw
	High	QTTQVAQPAQTQATTSYTSNVSGSEAAAK	Unambiguous	1	1	41583909		CID	1	0	1	1	0	1.95009e-05	26.07	0.00246587	0	30.108	19	2	1463.71	2926.42	6.53261	189.207	69084	69084	MS2	13/336	Obvb02012.raw
	High	QTTQVAQPAQTQATTSYTSNVSGSEAAAK	Unambiguous	1	1	41583909		CID	1	0	1	1	0	0.000454729	26.02	0.00249442	0	30.5725	3	3	976.146	2926.42	7.6334	129.043	48461	48461	MS2	20/336	Obvb02012.raw
	High	QTTQVAQPAQTQATTSYTSNVSGSEAAAK	Unambiguous	1	1	41583909		CID	1	0	1	1	0	7.17335e-05	25.96	0.00252912	0	24.9668	2	2	1463.71	2926.41	3.27899	88.3631	33312	33312	MS2	19/336	Obvb02012.raw
	High	QTTQVAQPAQTQATTSYTSNVSGSEAAAK	Unambiguous	1	1	41583909		CID	1	0	1	1	0	0.000111815	25.95	0.00253495	0	41.1076	7	3	976.144	2926.42	4.94292	183.299	67066	67066	MS2	18/336	Obvb02012.raw
	High	QQTTQVQQAKPATPAASQQASAQPAQAQTK	Unambiguous	1	1	41583909		CID	1	0	1	1	0	0.0018151	25.94	0.00280151	0	14.9465	1	2	1546.79	3092.57	0.95308	52.5022	19531	19531	MS2	8/348	Obvb02012.raw
	High	QTTQVAQPAQTQATTSYTSNVSGSEAAAK	Unambiguous	1	1	41583909		CID	1	0	1	1	0	8.60898e-05	25.88	0.00257614	0	38.8065	7	2	1463.71	2926.41	2.19445	110.627	41669	41669	MS2	8/336	Obvb02012.raw
	High	QAPVASTQQTTQVQAPVQQK	Unambiguous	1	1	41583909		CID	1	0	1	1	0	8.01192e-06	25.87	0.00284703	0	41.6234	4	3	713.379	2138.12	1.30798	89.4719	33731	33731	MS2	15/228	Obvb02012.raw
	High	YQLSASYLGGDYSAANQER	Unambiguous	3	2	262398376;41583909		CID	1	0	1	1	0	1.91288e-05	25.84	0.00259998	0	49.6965	9	3	698.325	2092.96	1.6207	130.485	48981	48981	MS2	21/212	Obvb02012.raw
	High	QQTTQVQQAKPATPAASQQASAQPAQAQTK	Unambiguous	1	1	41583909		CID	1	0	1	1	0	0.000443269	25.8	0.00289329	0	16.1927	0	2	1546.79	3092.58	1.3478	52.7501	19626	19626	MS2	12/348	Obvb02012.raw
	High	QTTQVAQPAQTQATTSYTSNVSGSEAAAK	Unambiguous	1	1	41583909		CID	1	0	1	1	0	0.000110898	25.78	0.00263615	0	52.3522	11	2	1463.71	2926.41	2.44473	123.476	46438	46438	MS2	13/336	Obvb02012.raw
	High	QAPVASTQQTTQVQAPVQQK	Unambiguous	1	1	41583909		CID	1	0	1	1	0	4.93482e-06	25.72	0.00267282	0	35.2429	9	2	1069.57	2138.13	2.54175	91.6496	34555	34555	MS2	16/228	Obvb02012.raw
	High	QTTQVAQPAQTQATTSYTSNVSGSEAAAK	Unambiguous	1	1	41583909		CID	1	0	1	1	0	3.28782e-05	25.67	0.00270377	0	48.7138	13	2	1463.71	2926.41	2.52815	128.762	48362	48362	MS2	22/336	Obvb02012.raw
	High	QTTQVAQPAQTQATTSYTSNVSGSEAAAK	Unambiguous	1	1	41583909		CID	1	0	1	1	0	3.1498e-05	25.55	0.00277952	0	36.7495	5	3	976.145	2926.42	6.13174	144.29	53967	53967	MS2	23/336	Obvb02012.raw
	High	QTTQVAQPAQTQATTSYTSNVSGSEAAAK	Unambiguous	1	1	41583909		CID	1	0	1	1	0	0.000194562	25.54	0.00278593	0	32.7676	3	3	976.142	2926.41	2.62784	138.556	51902	51902	MS2	19/336	Obvb02012.raw
	High	QTTQVAQPAQTQATTSYTSNVSGSEAAAK	Unambiguous	1	1	41583909		CID	1	0	1	1	0	0.000634974	25.46	0.00283772	0	7.4514	2	3	976.14	2926.41	1.00102	115.321	43420	43420	MS2	24/336	Obvb02012.raw
	High	YTVEGGNAASAQVATPVAPQAQAPVQQVQPQTTVQAPVQK	Unambiguous	1	1	41583909		CID	1	0	1	1	0	0.000468264	25.43	0.00285739	0	3.37737	0	4	1015.28	4058.1	2.60166	119.862	45100	45100	MS2	19/444	Obvb02012.raw
	High	QTTQVAQPAQTQATTSYTSNVSGSEAAAK	Unambiguous	1	1	41583909		CID	1	0	1	1	0	0.000340186	25.34	0.00291723	0	4.90918	2	3	976.14	2926.4	0.688171	113.394	42701	42701	MS2	17/336	Obvb02012.raw
	High	QAPVASTQQTTQVQAPVQQK	Unambiguous	1	1	41583909		CID	1	0	1	1	0	3.18284e-06	25.24	0.00299226	0	32.2005	2	3	713.379	2138.12	1.56489	80.7106	30396	30396	MS2	14/228	Obvb02012.raw
	High	QTTQVAQPAQTQATTSYTSNVSGSEAAAK	Unambiguous	1	1	41583909		CID	1	0	1	1	0	6.03943e-05	25.23	0.00299206	0	15.3803	2	2	1463.71	2926.41	1.19333	90.9058	34272	34272	MS2	7/336	Obvb02012.raw
	High	QQTTQVQQAKPATPAASQQASAQPAQAQTK	Unambiguous	1	1	41583909		CID	1	0	1	1	0	0.000214221	25.19	0.00302691	0	42.1751	3	5	619.322	3092.58	2.20314	53.1013	19761	19761	MS2	17/348	Obvb02012.raw
	High	YQLSASYLGGDYSAANQER	Unambiguous	3	2	262398376;41583909		CID	1	0	1	1	0	0.000131833	25.13	0.00306175	0	42.8289	47	3	698.327	2092.97	4.24528	171.725	63219	63219	MS2	13/212	Obvb02012.raw
	High	QAPVASTQQTTQVQAPVQQK	Unambiguous	1	1	41583909		CID	1	0	1	1	0	7.53588e-05	25.1	0.0030903	0	13.2701	2	3	713.379	2138.12	1.39362	86.5089	32608	32608	MS2	17/228	Obvb02012.raw
	High	QTTQVAQPAQTQATTSYTSNVSGSEAAAK	Unambiguous	1	1	41583909		CID	1	0	1	1	0	2.79e-05	25.08	0.00309721	0	80.9577	5	3	976.143	2926.42	4.31722	147.005	54898	54898	MS2	21/336	Obvb02012.raw
	High	QAPVASTQQTTQVQAPVQQK	Unambiguous	1	1	41583909		CID	1	0	1	1	0	5.80767e-05	25.06	0.00343078	0	48.8744	5	3	713.379	2138.12	0.879788	82.6509	31134	31134	MS2	11/228	Obvb02012.raw
	High	YQLSASYLGGDYSAANQER	Unambiguous	3	2	262398376;41583909		CID	1	0	1	1	0	1.66109e-05	25.06	0.0031115	0	46.983	7	3	698.326	2092.96	2.32059	129.676	48691	48691	MS2	17/212	Obvb02012.raw
	High	QQTTQVQQAKPATPAASQQASAQPAQAQTK	Unambiguous	1	1	41583909		CID	1	0	1	1	0	6.55182e-05	25.05	0.00311867	0	28.359	6	3	1031.53	3092.59	5.03407	64.7956	24309	24309	MS2	18/348	Obvb02012.raw
	High	YTVEGGNAASAQVATPVAPQAQAPVQQVQPQTTVQAPVQK	Unambiguous	1	1	41583909		CID	1	0	1	1	0	2.59128e-05	25.02	0.00314029	0	44.5652	3	6	677.192	4058.11	4.91123	117.674	44290	44290	MS2	17/444	Obvb02012.raw
	High	QTTQVAQPAQTQATTSYTSNVSGSEAAAK	Unambiguous	1	1	41583909		CID	1	0	1	1	0	8.18897e-06	24.99	0.00316206	0	64.4735	12	3	976.144	2926.42	5.06806	157.86	58569	58569	MS2	13/336	Obvb02012.raw
	High	QTTQVAQPAQTQATTSYTSNVSGSEAAAK	Unambiguous	1	1	41583909		CID	1	0	1	1	0	0.00122194	24.92	0.00321344	0	10.8505	2	4	732.357	2926.41	1.059	80.7054	30394	30394	MS2	23/336	Obvb02012.raw
	High	QAPVASTQQTTQVQAPVQQK	Unambiguous	1	1	41583909		CID	1	0	1	1	0	0.000178337	24.87	0.0035842	0	50.9656	9	3	713.379	2138.12	0.79415	102.538	38645	38645	MS2	15/228	Obvb02012.raw
	High	YQLSASYLGGDYSAANQER	Unambiguous	3	2	262398376;41583909		CID	1	0	1	1	0	3.68575e-06	24.84	0.00327318	0	77.6045	5	3	698.326	2092.96	2.49557	136.072	51000	51000	MS2	21/212	Obvb02012.raw
	High	QTTQVAQPAQTQATTSYTSNVSGSEAAAK	Unambiguous	1	1	41583909		CID	1	0	1	1	0	9.43333e-05	24.77	0.00332637	0	0	10	3	976.141	2926.41	1.68929	68.6769	25798	25798	MS2	17/336	Obvb02012.raw
	High	QTTQVAQPAQTQATTSYTSNVSGSEAAAK	Unambiguous	1	1	41583909		CID	1	0	1	1	0	0.000337156	24.77	0.00332637	0	30.0169	4	2	1463.71	2926.41	2.44473	93.2316	35151	35151	MS2	8/336	Obvb02012.raw
	High	QAPVASTQQTTQVQAPVQQK	Unambiguous	1	1	41583909		CID	1	0	1	1	0	0.000146229	24.73	0.00370163	0	35.5933	1	2	1069.56	2138.12	0.7148	74.1058	27884	27884	MS2	12/228	Obvb02012.raw
	High	QAPVASTQQTTQVQAPVQQK	Unambiguous	1	1	41583909		CID	1	0	1	1	0	4.01745e-06	24.73	0.00370163	0	66.4701	6	2	1069.56	2138.12	0.943169	85.7843	32331	32331	MS2	20/228	Obvb02012.raw
	High	QAPVASTQQTTQVQAPVQQK	Unambiguous	1	1	41583909		CID	1	0	1	1	0	6.72295e-05	24.65	0.00342768	0	27.2292	7	3	713.379	2138.12	1.47926	92.3291	34810	34810	MS2	16/228	Obvb02012.raw
	High	YTVEGGNAASAQVATPVAPQAQAPVQQVQPQTTVQAPVQK	Unambiguous	1	1	41583909		CID	1	0	1	1	0	0.000167933	24.62	0.00344326	0	12.0474	1	4	1015.28	4058.1	2.36101	138.114	51741	51741	MS2	31/444	Obvb02012.raw
	High	QAPVASTQQTTQVQAPVQQK	Unambiguous	1	1	41583909		CID	1	0	1	1	0	4.5601e-05	24.59	0.0038229	0	41.967	1	3	713.379	2138.12	0.79415	73.6927	27723	27723	MS2	19/228	Obvb02012.raw
	High	YQLSASYLGGDYSAANQER	Unambiguous	3	2	262398376;41583909		CID	1	0	1	1	0	0.000142994	24.54	0.00350728	0	47.6489	32	3	698.326	2092.96	3.63288	174.735	64202	64202	MS2	16/212	Obvb02012.raw
	High	QTTQVAQPAQTQATTSYTSNVSGSEAAAK	Unambiguous	1	1	41583909		CID	1	0	1	1	0	0.000121103	24.5	0.00353973	0	19.2905	2	3	976.144	2926.42	5.06806	97.3355	36687	36687	MS2	23/336	Obvb02012.raw
	High	QTTQVAQPAQTQATTSYTSNVSGSEAAAK	Unambiguous	1	1	41583909		CID	1	0	1	1	0	0.000134095	24.47	0.00356427	0	30.8324	3	3	976.141	2926.41	1.56415	121.589	45741	45741	MS2	19/336	Obvb02012.raw
	High	QQTTQVQQAKPATPAASQQASAQPAQAQTK	Unambiguous	1	1	41583909		CID	1	0	1	1	0	0.000628098	24.46	0.00393906	0	1.0748	1	3	1031.53	3092.58	1.12636	42.5416	15591	15591	MS2	18/348	Obvb02012.raw
	High	QTTQVAQPAQTQATTSYTSNVSGSEAAAK	Unambiguous	1	1	41583909		CID	1	0	1	1	0	0.000745591	24.38	0.0036389	0	8.60207	0	2	1463.71	2926.41	2.02759	81.2832	30616	30616	MS2	10/336	Obvb02012.raw
	High	QTTQVAQPAQTQATTSYTSNVSGSEAAAK	Unambiguous	1	1	41583909		CID	1	0	1	1	0	0.00127917	24.38	0.0036389	0	37.1092	4	3	976.143	2926.41	4.06694	145.828	54498	54498	MS2	25/336	Obvb02012.raw
	High	QAPVASTQQTTQVQAPVQQK	Unambiguous	1	1	41583909		CID	1	0	1	1	0	3.05006e-06	24.37	0.00365595	0	39.4755	9	3	713.379	2138.12	1.56489	96.549	36393	36393	MS2	16/228	Obvb02012.raw
	High	QTTQVAQPAQTQATTSYTSNVSGSEAAAK	Unambiguous	1	1	41583909		CID	1	0	1	1	0	0.000187988	24.36	0.0036557	0	42.7048	11	2	1463.71	2926.41	3.19556	115.86	43622	43622	MS2	12/336	Obvb02012.raw
	High	QAPVASTQQTTQVQAPVQQK	Unambiguous	1	1	41583909		CID	1	0	1	1	0	1.72252e-05	24.34	0.00367257	0	29.951	6	3	713.38	2138.12	2.16436	93.9992	35441	35441	MS2	17/228	Obvb02012.raw
	High	YTVEGGNAASAQVATPVAPQAQAPVQQVQPQTTVQAPVQK	Unambiguous	1	1	41583909		CID	1	0	1	1	0	0.000866708	24.3	0.00370655	0	5.88349	0	4	1015.28	4058.1	1.69924	124.586	46845	46845	MS2	30/444	Obvb02012.raw
	High	QTTQVAQPAQTQATTSYTSNVSGSEAAAK	Unambiguous	1	1	41583909		CID	1	0	1	1	0	5.30884e-05	24.15	0.00383681	0	9.33724	1	3	976.141	2926.41	1.877	106.95	40284	40284	MS2	23/336	Obvb02012.raw
	High	QTTQVAQPAQTQATTSYTSNVSGSEAAAK	Unambiguous	1	1	41583909		CID	1	0	1	1	0	2.24084e-05	24.14	0.00384565	0	46.3294	4	3	976.142	2926.41	3.44125	143.934	53839	53839	MS2	19/336	Obvb02012.raw
	High	QTTQVAQPAQTQATTSYTSNVSGSEAAAK	Unambiguous	1	1	41583909		CID	1	0	1	1	0	0.00128404	24.09	0.00389018	0	30.447	3	3	976.14	2926.41	1.37644	80.1158	30169	30169	MS2	27/336	Obvb02012.raw
	High	QTTQVAQPAQTQATTSYTSNVSGSEAAAK	Unambiguous	1	1	41583909		CID	1	0	1	1	0	3.93255e-05	24.08	0.00389915	0	37.4501	10	2	1463.71	2926.41	1.94417	113.464	42728	42728	MS2	20/336	Obvb02012.raw
	High	QAPVASTQQTTQVQAPVQQK	Unambiguous	1	1	41583909		CID	1	0	1	1	0	7.22842e-05	24	0.00397164	0	34.1983	1	3	713.38	2138.12	1.82181	75.3658	28362	28362	MS2	17/228	Obvb02012.raw
	High	QTTQVAQPAQTQATTSYTSNVSGSEAAAK	Unambiguous	1	1	41583909		CID	1	0	1	1	0	0.000182105	24	0.00397164	0	64.1658	8	3	976.143	2926.42	4.5675	157.726	58522	58522	MS2	17/336	Obvb02012.raw
	High	QTTQVAQPAQTQATTSYTSNVSGSEAAAK	Unambiguous	1	1	41583909		CID	1	0	1	1	0	0.000399185	23.98	0.00398997	0	36.4834	1	2	1463.71	2926.41	1.61046	87.3094	32913	32913	MS2	13/336	Obvb02012.raw
	High	TAYDVMGNK	Unambiguous	1	1	41583909		CID	1	0	1	1	0	0.000720976	23.89	0.00407352	0	79.9499	6	2	499.735	998.462	0.822662	58.6745	21933	21933	MS2	9/68	Obvb02012.raw
	High	QTTQVAQPAQTQATTSYTSNVSGSEAAAK	Unambiguous	1	1	41583909		CID	1	0	1	1	0	6.28953e-06	23.79	0.00416841	0	66.2496	24	3	976.141	2926.41	1.62672	162.542	60136	60136	MS2	32/336	Obvb02012.raw
	High	QAPVASTQQTTQVQAPVQQK	Unambiguous	1	1	41583909		CID	1	0	1	1	0	0.000144951	23.77	0.00419759	0	52.3588	11	3	713.379	2138.12	1.56489	98.0008	36936	36936	MS2	16/228	Obvb02012.raw
	High	QTTQVAQPAQTQATTSYTSNVSGSEAAAK	Unambiguous	1	1	41583909		CID	1	0	1	1	0	0.000143017	23.69	0.0042655	0	7.62264	2	3	976.14	2926.41	1.43901	111.983	42174	42174	MS2	23/336	Obvb02012.raw
	High	QAPVASTQQTTQVQAPVQQK	Unambiguous	1	1	41583909		CID	1	0	1	1	0	6.12828e-05	23.57	0.004385	0	31.0917	9	3	713.38	2138.13	2.93511	97.381	36705	36705	MS2	10/228	Obvb02012.raw
	High	QAPVASTQQTTQVQAPVQQK	Unambiguous	1	1	41583909		CID	1	0	1	1	0	0.000116554	23.5	0.00446684	0	39.0764	4	3	713.379	2138.12	1.39362	95.1018	35856	35856	MS2	15/228	Obvb02012.raw
	High	QTTQVAQPAQTQATTSYTSNVSGSEAAAK	Unambiguous	1	1	41583909		CID	1	0	1	1	0	1.25738e-05	23.48	0.00447682	0	19.0963	3	4	732.357	2926.4	0.808717	81.1608	30569	30569	MS2	23/336	Obvb02012.raw
	High	QTTQVAQPAQTQATTSYTSNVSGSEAAAK	Unambiguous	1	1	41583909		CID	1	0	1	1	0	2.72898e-05	23.45	0.00450786	0	14.0686	1	3	976.141	2926.41	1.68929	72.1673	27147	27147	MS2	24/336	Obvb02012.raw
	High	QAPVASTQQTTQVQAPVQQK	Unambiguous	1	1	41583909		CID	1	0	1	1	0	1.61512e-05	23.36	0.00507449	0	31.8716	3	3	713.379	2138.12	1.22234	81.2113	30589	30589	MS2	12/228	Obvb02012.raw
	High	QTTQVAQPAQTQATTSYTSNVSGSEAAAK	Unambiguous	1	1	41583909		CID	1	0	1	1	0	0.000169375	23.36	0.00460225	0	51.04	11	3	976.143	2926.42	4.44236	162.152	60008	60008	MS2	18/336	Obvb02012.raw
	High	YQLSASYLGGDYSAANQER	Unambiguous	3	2	262398376;41583909		CID	1	0	1	1	0	2.92926e-05	23.35	0.00461286	0	47.5744	23	3	698.326	2092.96	3.19545	155.193	57645	57645	MS2	20/212	Obvb02012.raw
	High	QTTQVAQPAQTQATTSYTSNVSGSEAAAK	Unambiguous	1	1	41583909		CID	1	0	1	1	0	1.17115e-05	23.35	0.00461286	0	21.8502	3	3	976.142	2926.41	2.75298	128.026	48093	48093	MS2	21/336	Obvb02012.raw
	High	QTTQVAQPAQTQATTSYTSNVSGSEAAAK	Unambiguous	1	1	41583909		CID	1	0	1	1	0	7.11587e-05	23.32	0.00464483	0	50.5692	6	2	1463.71	2926.41	1.02647	99.7951	37602	37602	MS2	10/336	Obvb02012.raw
	High	QTTQVAQPAQTQATTSYTSNVSGSEAAAK	Unambiguous	1	1	41583909		CID	1	0	1	1	0	0.000427008	23.29	0.00467703	0	13.8186	1	2	1463.71	2926.41	2.3613	83.2524	31365	31365	MS2	11/336	Obvb02012.raw
	High	QAPVASTQQTTQVQAPVQQK	Unambiguous	1	1	41583909		CID	1	0	1	1	0	0.000141055	23.27	0.00470977	0	56.4684	1	2	1069.57	2138.12	1.51409	72.3739	27227	27227	MS2	11/228	Obvb02012.raw
	High	QTTQVAQPAQTQATTSYTSNVSGSEAAAK	Unambiguous	1	1	41583909		CID	1	0	1	1	0	0.000463139	23.24	0.00473119	0	29.9785	2	2	1463.71	2926.41	1.44361	89.4197	33711	33711	MS2	9/336	Obvb02012.raw
	High	QAPVASTQQTTQVQAPVQQK	Unambiguous	1	1	41583909		CID	1	0	1	1	0	8.14037e-05	23.23	0.00499102	0	17.6074	2	3	713.379	2138.12	0.537235	77.9197	29337	29337	MS2	14/228	Obvb02012.raw
	High	QAPVASTQQTTQVQAPVQQK	Unambiguous	1	1	41583909		CID	1	0	1	1	0	0.00127428	23.23	0.00475335	0	28.6888	1	2	1069.57	2138.12	1.39991	74.694	28107	28107	MS2	20/228	Obvb02012.raw
	High	QAPVASTQQTTQVQAPVQQK	Unambiguous	1	1	41583909		CID	1	0	1	1	0	0.00039115	23.17	0.00530143	0	70.5092	5	3	713.379	2138.12	1.22234	90.035	33944	33944	MS2	12/228	Obvb02012.raw
	High	QQTTQVQQAKPATPAASQQASAQPAQAQTK	Unambiguous	1	1	41583909		CID	1	0	1	1	0	0.000521785	23.09	0.00539999	0	4.49478	0	3	1031.53	3092.58	1.36319	42.6261	15624	15624	MS2	23/348	Obvb02012.raw
	High	QTTQVAQPAQTQATTSYTSNVSGSEAAAK	Unambiguous	1	1	41583909		CID	1	0	1	1	0	1.49786e-05	23.09	0.00489745	0	35.6551	4	3	976.142	2926.41	3.25354	142.828	53438	53438	MS2	19/336	Obvb02012.raw
	High	QAPVASTQQTTQVQAPVQQK	Unambiguous	1	1	41583909		CID	1	0	1	1	0	2.1707e-06	23.07	0.00542491	0	33.7185	1	3	713.379	2138.12	0.965427	75.5405	28430	28430	MS2	19/228	Obvb02012.raw
	High	YTVEGGNAASAQVATPVAPQAQAPVQQVQPQTTVQAPVQK	Unambiguous	1	1	41583909		CID	1	0	1	1	0	0.00151994	23.06	0.0049314	0	16.6042	1	4	1015.28	4058.1	2.36101	132.685	49773	49773	MS2	12/444	Obvb02012.raw
	High	QTTQVAQPAQTQATTSYTSNVSGSEAAAK	Unambiguous	1	1	41583909		CID	1	0	1	1	0	0.000506977	23.04	0.00495416	0	15.3742	4	2	1463.71	2926.41	1.77731	102.188	38510	38510	MS2	19/336	Obvb02012.raw
	High	QQTAVQAQAPK	Unambiguous	1	1	41583909		CID	1	0	1	1	0	8.4834e-05	22.97	0.00503466	0	58.5366	1	3	390.548	1169.63	0.776072	18.4672	5986	5986	MS2	11/120	Obvb02012.raw
	High	YQLSASYLGGDYSAANQER	Unambiguous	3	2	262398376;41583909		CID	1	0	1	1	0	8.33192e-05	22.95	0.0050579	0	30.7344	5	3	698.325	2092.96	1.44573	107.87	40628	40628	MS2	13/212	Obvb02012.raw
	High	QTTQVAQPAQTQATTSYTSNVSGSEAAAK	Unambiguous	1	1	41583909		CID	1	0	1	1	0	0.000494848	22.93	0.00508124	0	46.9353	9	3	976.145	2926.42	5.81889	152.75	56847	56847	MS2	23/336	Obvb02012.raw
	High	QAPVASTQQTTQVQAPVQQK	Unambiguous	1	1	41583909		CID	1	0	1	1	0	4.73095e-05	22.88	0.00514008	0	45.161	10	2	1069.57	2138.12	1.74246	84.8894	31990	31990	MS2	10/228	Obvb02012.raw
	High	QTTQVAQPAQTQATTSYTSNVSGSEAAAK	Unambiguous	1	1	41583909		CID	1	0	1	1	0	3.63215e-05	22.82	0.00521159	0	49.9759	8	2	1463.71	2926.41	1.61046	93.4893	35249	35249	MS2	11/336	Obvb02012.raw
	High	QQTTQVQQAKPATPAASQQASAQPAQAQTK	Unambiguous	1	1	41583909		CID	1	0	1	1	0	0.00115157	22.78	0.00579953	0	14.0021	1	2	1546.79	3092.58	1.58463	53.5952	19952	19952	MS2	12/348	Obvb02012.raw
	High	QAPVASTQQTTQVQAPVQQK	Unambiguous	1	1	41583909		CID	1	0	1	1	0	4.05604e-05	22.78	0.0052723	0	38.5991	16	2	1069.57	2138.12	1.62828	90.4613	34107	34107	MS2	11/228	Obvb02012.raw
	High	QAPVASTQQTTQVQAPVQQK	Unambiguous	1	1	41583909		CID	1	0	1	1	0	0.000720093	22.77	0.0058129	0	40.044	1	3	713.379	2138.12	1.30798	73.2697	27562	27562	MS2	13/228	Obvb02012.raw
	High	QTTQVAQPAQTQATTSYTSNVSGSEAAAK	Unambiguous	1	1	41583909		CID	1	0	1	1	0	0.000578909	22.63	0.00544465	0	18.1424	6	2	1463.71	2926.41	2.61158	95.1068	35858	35858	MS2	12/336	Obvb02012.raw
	High	QTTQVAQPAQTQATTSYTSNVSGSEAAAK	Unambiguous	1	1	41583909		CID	1	0	1	1	0	0.00021178	22.57	0.00552039	0	51.6375	12	2	1463.71	2926.41	0.943046	115.261	43399	43399	MS2	13/336	Obvb02012.raw
	High	QTTQVAQPAQTQATTSYTSNVSGSEAAAK	Unambiguous	1	1	41583909		CID	1	0	1	1	0	2.7396e-05	22.56	0.00553312	0	10.3704	1	3	976.141	2926.41	1.75186	103.971	39181	39181	MS2	20/336	Obvb02012.raw
	High	QTTQVAQPAQTQATTSYTSNVSGSEAAAK	Unambiguous	1	1	41583909		CID	1	0	1	1	0	6.11154e-05	22.56	0.00553312	0	27.4759	4	2	1463.71	2926.41	2.19445	100.46	37854	37854	MS2	6/336	Obvb02012.raw
	High	QTTQVAQPAQTQATTSYTSNVSGSEAAAK	Unambiguous	1	1	41583909		CID	1	0	1	1	0	0.00049008	22.55	0.00554587	0	28.9971	2	3	976.141	2926.41	1.81443	98.4088	37086	37086	MS2	21/336	Obvb02012.raw
	High	QAPVASTQQTTQVQAPVQQK	Unambiguous	1	1	41583909		CID	1	0	1	1	0	0.000212343	22.49	0.00562302	0	53.506	6	3	713.38	2138.12	1.82181	105.297	39669	39669	MS2	15/228	Obvb02012.raw
	High	QTTQVAQPAQTQATTSYTSNVSGSEAAAK	Unambiguous	1	1	41583909		CID	1	0	1	1	0	4.98322e-06	22.48	0.00563599	0	60.783	9	3	976.144	2926.42	4.94292	161.61	59824	59824	MS2	26/336	Obvb02012.raw
	High	QQTTQVQQAKPATPAASQQASAQPAQAQTK	Unambiguous	1	1	41583909		CID	1	0	1	1	0	0.000172659	22.47	0.00622863	0	4.92812	0	3	1031.53	3092.58	1.00794	43.1842	15848	15848	MS2	15/348	Obvb02012.raw
	High	QTTQVAQPAQTQATTSYTSNVSGSEAAAK	Unambiguous	1	1	41583909		CID	1	0	1	1	0	5.86415e-05	22.46	0.005662	0	25.753	2	2	1463.71	2926.41	2.11102	90.5658	34145	34145	MS2	22/336	Obvb02012.raw
	High	WYDLGANQWImAK	Unambiguous	2	2	41583909;262398375	M11(Oxidation)	CID	1	0	1	1	0	1.69143e-05	22.42	0.00572796	0	35.7395	23	3	537.928	1611.77	4.84034	149.307	55670	55670	MS2	7/120	Obvb02012.raw
	High	QTTQVAQPAQTQATTSYTSNVSGSEAAAK	Unambiguous	1	1	41583909		CID	1	0	1	1	0	0.000780802	22.41	0.00572756	0	19.3092	3	3	976.141	2926.41	2.18985	132.555	49726	49726	MS2	21/336	Obvb02012.raw
	High	QTTQVAQPAQTQATTSYTSNVSGSEAAAK	Unambiguous	1	1	41583909		CID	1	0	1	1	0	5.83369e-05	22.41	0.00572756	0	24.4745	23	2	1463.72	2926.42	7.03316	187.917	68665	68665	MS2	8/336	Obvb02012.raw
	High	WYDLGANQWImAK	Unambiguous	2	2	41583909;262398375	M11(Oxidation)	CID	1	0	1	1	0	8.86836e-05	22.36	0.00580764	0	41.1305	74	3	537.928	1611.77	3.8179	150.673	56139	56139	MS2	11/120	Obvb02012.raw
	High	QTTQVAQPAQTQATTSYTSNVSGSEAAAK	Unambiguous	1	1	41583909		CID	1	0	1	1	0	0.00100322	22.15	0.00608093	0	10.7545	1	3	976.141	2926.41	1.93957	110.484	41615	41615	MS2	23/336	Obvb02012.raw
	High	QAPVASTQQTTQVQAPVQQK	Unambiguous	1	1	41583909		CID	1	0	1	1	0	5.64561e-06	22.11	0.00615177	0	47.7162	6	2	1069.57	2138.12	1.51409	89.7287	33829	33829	MS2	17/228	Obvb02012.raw
	High	YTVEGGNAASAQVATPVAPQAQAPVQQVQPQTTVQAPVQK	Unambiguous	1	1	41583909		CID	1	0	1	1	0	0.000237829	22	0.00629463	0	38.189	2	4	1015.28	4058.1	0.375694	138.861	52013	52013	MS2	27/444	Obvb02012.raw
	High	QTTQVAQPAQTQATTSYTSNVSGSEAAAK	Unambiguous	1	1	41583909		CID	1	0	1	1	0	1.7966e-05	21.97	0.00633826	0	47.829	10	3	976.144	2926.42	4.75521	157.582	58473	58473	MS2	21/336	Obvb02012.raw
	High	QAPVASTQQTTQVQAPVQQK	Unambiguous	1	1	41583909		CID	1	0	1	1	0	2.81998e-05	21.95	0.0070209	0	52.9048	3	3	713.379	2138.12	1.30798	78.3889	29515	29515	MS2	15/228	Obvb02012.raw
	High	QAPVASTQQTTQVQAPVQQK	Unambiguous	1	1	41583909		CID	1	0	1	1	0	2.31138e-05	21.92	0.00706956	0	54.392	3	3	713.379	2138.12	0.708511	79.9436	30105	30105	MS2	23/228	Obvb02012.raw
	High	QTTQVAQPAQTQATTSYTSNVSGSEAAAK	Unambiguous	1	1	41583909		CID	1	0	1	1	0	4.86738e-05	21.9	0.00644125	0	11.1163	1	3	976.141	2926.41	1.56415	90.5165	34126	34126	MS2	17/336	Obvb02012.raw
	High	YQLSASYLGGDYSAANQER	Unambiguous	3	2	262398376;41583909		CID	1	0	1	1	0	0.000675837	21.9	0.00644125	0	55.8982	15	3	698.327	2092.97	4.07031	147.303	55003	55003	MS2	14/212	Obvb02012.raw
	High	QTTQVAQPAQTQATTSYTSNVSGSEAAAK	Unambiguous	1	1	41583909		CID	1	0	1	1	0	0.000236856	21.86	0.00650085	0	60.3492	5	3	976.145	2926.42	6.25688	186.914	68304	68304	MS2	20/336	Obvb02012.raw
	High	QAPVASTQQTTQVQAPVQQK	Unambiguous	1	1	41583909		CID	1	0	1	1	0	0.000215965	21.84	0.00653085	0	39.4696	6	3	713.379	2138.12	1.65053	90.7775	34224	34224	MS2	22/228	Obvb02012.raw
	High	YQLSASYLGGDYSAANQER	Unambiguous	3	2	262398376;41583909		CID	1	0	1	1	0	0.000192944	21.82	0.006561	0	60.7075	17	3	698.327	2092.97	4.1578	147.777	55161	55161	MS2	16/212	Obvb02012.raw
	High	TAYDVMGNKWYDLGANQWImAK	Unambiguous	1	1	41583909	M20(Oxidation)	CID	1	0	1	1	0	0.000139986	21.78	0.00662171	1	46.5649	19	3	864.41	2591.21	3.45806	164.916	60948	60948	MS2	11/224	Obvb02012.raw
	High	QTTQVAQPAQTQATTSYTSNVSGSEAAAK	Unambiguous	1	1	41583909		CID	1	0	1	1	0	1.35193e-05	21.74	0.00668298	0	3.9405	2	3	976.141	2926.41	1.75186	101.618	38290	38290	MS2	14/336	Obvb02012.raw
	High	QTTQVAQPAQTQATTSYTSNVSGSEAAAK	Unambiguous	1	1	41583909		CID	1	0	1	1	0	8.83882e-07	21.72	0.00671382	0	9.47812	3	3	976.14	2926.41	1.37644	72.4232	27245	27245	MS2	7/336	Obvb02012.raw
	High	QTTQVAQPAQTQATTSYTSNVSGSEAAAK	Unambiguous	1	1	41583909		CID	1	0	1	1	0	0.00044847	21.71	0.0067293	0	14.7581	6	2	1463.71	2926.41	1.52703	97.9756	36926	36926	MS2	10/336	Obvb02012.raw
	High	QAPVASTQQTTQVQAPVQQK	Unambiguous	1	1	41583909		CID	1	0	1	1	0	7.59542e-05	21.69	0.00677642	0	39.0993	4	3	713.379	2138.12	1.47926	81.1447	30564	30564	MS2	20/228	Obvb02012.raw
	High	QTTQVAQPAQTQATTSYTSNVSGSEAAAK	Unambiguous	1	1	41583909		CID	1	0	1	1	0	0.00129605	21.64	0.00683864	0	74.0277	14	3	976.146	2926.42	7.07028	154.529	57428	57428	MS2	23/336	Obvb02012.raw
	High	QTTQVAQPAQTQATTSYTSNVSGSEAAAK	Unambiguous	1	1	41583909		CID	1	0	1	1	0	0.00212111	21.59	0.00691783	0	20.3652	6	2	1463.71	2926.41	3.27899	115.892	43634	43634	MS2	10/336	Obvb02012.raw
	High	QQTTQVQQAKPATPAASQQASAQPAQAQTK	Unambiguous	1	1	41583909		CID	1	0	1	1	0	3.83941e-06	21.51	0.00776949	0	5.12079	0	4	773.899	3092.58	1.0628	53.5487	19934	19934	MS2	19/348	Obvb02012.raw
	High	QTTQVAQPAQTQATTSYTSNVSGSEAAAK	Unambiguous	1	1	41583909		CID	1	0	1	1	0	0.000118062	21.47	0.00711164	0	33.1056	2	3	976.142	2926.41	2.62784	120.811	45453	45453	MS2	22/336	Obvb02012.raw
	High	YQLSASYLGGDYSAANQER	Unambiguous	3	2	262398376;41583909		CID	1	0	1	1	0	0.000173986	21.45	0.00714447	0	38.0301	3	3	698.325	2092.96	1.6207	108.789	40978	40978	MS2	12/212	Obvb02012.raw
	High	YTVEGGNAASAQVATPVAPQAQAPVQQVQPQTTVQAPVQK	Unambiguous	1	1	41583909		CID	1	0	1	1	0	0.000395725	21.44	0.00716094	0	4.24679	0	4	1015.28	4058.1	2.42118	117.488	44220	44220	MS2	22/444	Obvb02012.raw
	High	QTTQVAQPAQTQATTSYTSNVSGSEAAAK	Unambiguous	1	1	41583909		CID	1	0	1	1	0	0.000183776	21.36	0.00729407	0	16.1544	5	2	1463.71	2926.4	0.275632	100.174	37746	37746	MS2	12/336	Obvb02012.raw
	High	QTTQVAQPAQTQATTSYTSNVSGSEAAAK	Unambiguous	1	1	41583909		CID	1	0	1	1	0	6.63588e-06	21.34	0.00732774	0	54.9344	13	2	1463.71	2926.41	1.19333	118.078	44442	44442	MS2	21/336	Obvb02012.raw
	High	QTTQVAQPAQTQATTSYTSNVSGSEAAAK	Unambiguous	1	1	41583909		CID	1	0	1	1	0	0.000113698	21.33	0.00734463	0	19.5546	2	3	976.141	2926.41	1.81443	111.678	42061	42061	MS2	23/336	Obvb02012.raw
	High	QTTQVAQPAQTQATTSYTSNVSGSEAAAK	Unambiguous	1	1	41583909		CID	1	0	1	1	0	5.88762e-05	21.33	0.00734463	0	11.6379	2	3	976.142	2926.41	2.69041	101.817	38366	38366	MS2	20/336	Obvb02012.raw
	High	YTVEGGNAASAQVATPVAPQAQAPVQQVQPQTTVQAPVQK	Unambiguous	1	1	41583909		CID	1	0	1	1	0	0.000941048	21.31	0.00737853	0	6.98799	0	4	1015.28	4058.11	3.80488	123.628	46493	46493	MS2	26/444	Obvb02012.raw
	High	YQLSASYLGGDYSAANQER	Unambiguous	3	2	262398376;41583909		CID	1	0	1	1	0	0.0005622	21.3	0.00739554	0	61.2835	50	3	698.327	2092.97	4.7702	189.804	69280	69280	MS2	11/212	Obvb02012.raw
	High	QAPVASTQQTTQVQAPVQQK	Unambiguous	1	1	41583909		CID	1	0	1	1	0	6.28982e-05	21.26	0.0074817	0	78.1083	7	3	713.379	2138.12	1.39362	95.4559	35988	35988	MS2	22/228	Obvb02012.raw
	High	QTTQVAQPAQTQATTSYTSNVSGSEAAAK	Unambiguous	1	1	41583909		CID	1	0	1	1	0	1.37769e-05	21.22	0.00753304	0	62.0657	13	3	976.145	2926.42	6.13174	148.344	55351	55351	MS2	19/336	Obvb02012.raw
	High	QAPVASTQQTTQVQAPVQQK	Unambiguous	1	1	41583909		CID	1	0	1	1	0	0.000138025	21.15	0.00844098	0	47.7483	4	3	713.379	2138.12	0.708511	84.6813	31912	31912	MS2	15/228	Obvb02012.raw
	High	QTTQVAQPAQTQATTSYTSNVSGSEAAAK	Unambiguous	1	1	41583909		CID	1	0	1	1	0	7.64767e-05	21.12	0.0077085	0	8.19747	3	3	976.141	2926.41	1.877	133.527	50080	50080	MS2	13/336	Obvb02012.raw
	High	QTTQVAQPAQTQATTSYTSNVSGSEAAAK	Unambiguous	1	1	41583909		CID	1	0	1	1	0	3.29183e-05	21.12	0.0077085	0	59.4339	11	3	976.142	2926.41	3.06583	163.666	60521	60521	MS2	19/336	Obvb02012.raw
	High	TAYDVmGNK	Unambiguous	1	1	41583909	M6(Oxidation)	CID	1	0	1	1	0	0.00166321	21.02	0.00788806	0	54.8773	2	2	507.732	1014.46	0.287013	31.0689	10973	10973	MS2	7/68	Obvb02012.raw
	High	QAPVASTQQTTQVQAPVQQK	Unambiguous	1	1	41583909		CID	1	0	1	1	0	0.000669275	20.94	0.00803471	0	52.8423	11	3	713.38	2138.13	2.67819	105.089	39593	39593	MS2	15/228	Obvb02012.raw
	High	QTTQVAQPAQTQATTSYTSNVSGSEAAAK	Unambiguous	1	1	41583909		CID	1	0	1	1	0	9.98067e-05	20.91	0.0080904	0	59.0398	23	2	1463.71	2926.41	3.19556	145.711	54460	54460	MS2	9/336	Obvb02012.raw
	High	QTTQVAQPAQTQATTSYTSNVSGSEAAAK	Unambiguous	1	1	41583909		CID	1	0	1	1	0	5.12539e-05	20.89	0.00812774	0	28.0826	6	2	1463.71	2926.41	1.86074	106.973	40293	40293	MS2	18/336	Obvb02012.raw
	High	QAPVASTQQTTQVQAPVQQK	Unambiguous	1	1	41583909		CID	1	0	1	1	0	0.000446351	20.86	0.00902387	0	44.365	6	3	713.379	2138.12	0.965427	93.3792	35208	35208	MS2	14/228	Obvb02012.raw
	High	QTTQVAQPAQTQATTSYTSNVSGSEAAAK	Unambiguous	1	1	41583909		CID	1	0	1	1	0	3.04965e-05	20.81	0.00827885	0	7.64991	1	3	976.14	2926.41	0.938452	109.114	41100	41100	MS2	17/336	Obvb02012.raw
	High	QTTQVAQPAQTQATTSYTSNVSGSEAAAK	Unambiguous	1	1	41583909		CID	1	0	1	1	0	0.000752141	20.77	0.00835545	0	26.6727	5	2	1463.71	2926.41	1.02647	110.143	41490	41490	MS2	19/336	Obvb02012.raw
	High	YTVEGGNAASAQVATPVAPQAQAPVQQVQPQTTVQAPVQK	Unambiguous	1	1	41583909		CID	1	0	1	1	0	0.000423366	20.75	0.00839402	0	48.5627	4	4	1015.28	4058.12	5.12842	153.58	57120	57120	MS2	24/444	Obvb02012.raw
	High	QTTQVAQPAQTQATTSYTSNVSGSEAAAK	Unambiguous	1	1	41583909		CID	1	0	1	1	0	0.000131717	20.69	0.00851079	0	33.0616	10	2	1463.71	2926.41	1.94417	103.334	38947	38947	MS2	18/336	Obvb02012.raw
	High	QAPVASTQQTTQVQAPVQQK	Unambiguous	1	1	41583909		CID	1	0	1	1	0	0.000180746	20.68	0.00940573	0	59.3601	10	3	713.379	2138.12	1.1367	104.218	39273	39273	MS2	13/228	Obvb02012.raw
	High	QTTQVAQPAQTQATTSYTSNVSGSEAAAK	Unambiguous	1	1	41583909		CID	1	0	1	1	0	1.93831e-05	20.66	0.00856979	0	44.3964	10	2	1463.71	2926.41	1.44361	133.804	50184	50184	MS2	15/336	Obvb02012.raw
	High	QQTTQVQQAKPATPAASQQASAQPAQAQTK	Unambiguous	1	1	41583909		CID	1	0	1	1	0	0.0016481	20.56	0.00966925	0	1.73259	1	3	1031.53	3092.58	1.24477	41.7383	15272	15272	MS2	17/348	Obvb02012.raw
	High	QAPVASTQQTTQVQAPVQQK	Unambiguous	1	1	41583909		CID	1	0	1	1	0	0.000946514	20.47	0.00895303	0	89.3549	9	3	713.38	2138.12	1.99309	98.0956	36970	36970	MS2	14/228	Obvb02012.raw
	High	QTTQVAQPAQTQATTSYTSNVSGSEAAAK	Unambiguous	1	1	41583909		CID	1	0	1	1	0	0.000308855	20.45	0.00899435	0	13.7686	1	2	1463.71	2926.41	2.19445	85.2212	32117	32117	MS2	6/336	Obvb02012.raw
	High	QTTQVAQPAQTQATTSYTSNVSGSEAAAK	Unambiguous	1	1	41583909		CID	1	0	1	1	0	0.000869642	20.37	0.00916157	0	10.5314	3	4	732.357	2926.4	0.72529	80.3318	30251	30251	MS2	21/336	Obvb02012.raw
	High	QTTQVAQPAQTQATTSYTSNVSGSEAAAK	Unambiguous	1	1	41583909		CID	1	0	1	1	0	8.56976e-05	20.32	0.00926766	0	70.1678	1	2	1463.71	2926.42	6.69946	92.1293	34733	34733	MS2	8/336	Obvb02012.raw
	High	YQLSASYLGGDYSAANQER	Unambiguous	3	2	262398376;41583909		CID	1	0	1	1	0	9.02971e-05	20.26	0.0103608	0	50.2512	124	3	698.328	2092.97	5.20763	153.738	57171	57171	MS2	9/212	Obvb02012.raw
	High	WYDLGANQWImAK	Unambiguous	2	2	41583909;262398375	M11(Oxidation)	CID	1	0	1	1	0	0.000379676	20.24	0.00946237	0	73.4968	25	3	537.928	1611.77	4.27232	149.408	55703	55703	MS2	5/120	Obvb02012.raw
	High	QTTQVAQPAQTQATTSYTSNVSGSEAAAK	Unambiguous	1	1	41583909		CID	1	0	1	1	0	0.000130173	20.24	0.00943996	0	51.3928	10	3	976.143	2926.42	4.37979	156.912	58238	58238	MS2	18/336	Obvb02012.raw
	High	YTVEGGNAASAQVATPVAPQAQAPVQQVQPQTTVQAPVQK	Unambiguous	1	1	41583909		CID	1	0	1	1	0	0.00170107	20.17	0.00959334	0	6.06794	1	4	1015.28	4058.1	2.36101	128.069	48109	48109	MS2	21/444	Obvb02012.raw
	High	QTTQVAQPAQTQATTSYTSNVSGSEAAAK	Unambiguous	1	1	41583909		CID	1	0	1	1	0	3.24914e-05	20.14	0.00965984	0	6.98969	1	3	976.141	2926.41	1.81443	106.232	40015	40015	MS2	18/336	Obvb02012.raw
	High	QAPVASTQQTTQVQAPVQQK	Unambiguous	1	1	41583909		CID	1	0	1	1	0	7.05627e-05	20.13	0.00968211	0	28.4209	12	3	713.38	2138.12	1.99309	92.1596	34745	34745	MS2	14/228	Obvb02012.raw
	High	QTTQVAQPAQTQATTSYTSNVSGSEAAAK	Unambiguous	1	1	41583909		CID	1	0	1	1	0	8.52968e-07	20.13	0.00968211	0	40.872	6	3	976.14	2926.41	1.43901	74.1214	27891	27891	MS2	22/336	Obvb02012.raw
	High	QQTTQVQQAKPATPAASQQASAQPAQAQTK	Unambiguous	1	1	41583909		CID	1	0	1	1	0	0.000113837	20.11	0.0097499	0	44.7554	6	3	1031.53	3092.58	3.37626	63.3334	23741	23741	MS2	9/348	Obvb02012.raw
	High	QTTQVAQPAQTQATTSYTSNVSGSEAAAK	Unambiguous	1	1	41583909		CID	1	0	1	1	0	0.000111319	20.1	0.00974922	0	11.9578	1	3	976.14	2926.41	1.00102	109.966	41423	41423	MS2	23/336	Obvb02012.raw
	High	QTTQVAQPAQTQATTSYTSNVSGSEAAAK	Unambiguous	1	1	41583909		CID	1	0	1	1	0	0.000260419	20.06	0.00983943	0	13.717	3	3	976.141	2926.41	2.12728	71.6247	26942	26942	MS2	23/336	Obvb02012.raw
	High	QTTQVAQPAQTQATTSYTSNVSGSEAAAK	Unambiguous	1	1	41583909		CID	1	0	1	1	0	3.71287e-05	20.05	0.00986211	0	38.9793	4	3	976.143	2926.41	4.19208	142.968	53489	53489	MS2	19/336	Obvb02012.raw
	High	QTTQVAQPAQTQATTSYTSNVSGSEAAAK	Unambiguous	1	1	41583909		CID	1	0	1	1	0	0.000161713	20.04	0.00988485	0	27.7387	4	3	976.143	2926.41	3.62896	134.181	50319	50319	MS2	17/336	Obvb02012.raw
	High	QTTQVAQPAQTQATTSYTSNVSGSEAAAK	Unambiguous	1	1	41583909		CID	1	0	1	1	0	0.000436252	20.04	0.00988485	0	25.5533	1	3	976.146	2926.42	6.82	186.184	68039	68039	MS2	15/336	Obvb02012.raw
	High	QTTQVAQPAQTQATTSYTSNVSGSEAAAK	Unambiguous	1	1	41583909		CID	1	0	1	1	0	0.000282141	19.94	0.0101151	0	72.6174	10	3	976.146	2926.42	7.44569	148.415	55375	55375	MS2	24/336	Obvb02012.raw
	High	QTTQVAQPAQTQATTSYTSNVSGSEAAAK	Unambiguous	1	1	41583909		CID	1	0	1	1	0	7.13035e-07	19.93	0.0101384	0	49.5195	3	3	976.145	2926.42	6.44458	79.3153	29866	29866	MS2	28/336	Obvb02012.raw
	High	YQLSASYLGGDYSAANQER	Unambiguous	3	2	262398376;41583909		CID	1	0	1	1	0	9.6032e-06	19.91	0.0101852	0	51.4673	8	3	698.325	2092.96	1.70819	107.954	40661	40661	MS2	14/212	Obvb02012.raw
	High	QTTQVAQPAQTQATTSYTSNVSGSEAAAK	Unambiguous	1	1	41583909		CID	1	0	1	1	0	0.000577112	19.87	0.0102795	0	31.9168	6	2	1463.71	2926.41	1.52703	111.561	42017	42017	MS2	8/336	Obvb02012.raw
	High	QQTTQVQQAKPATPAASQQASAQPAQAQTK	Unambiguous	1	1	41583909		CID	1	0	1	1	0	9.91684e-05	19.83	0.0114391	0	2.60257	0	4	773.899	3092.58	0.983856	52.589	19563	19563	MS2	8/348	Obvb02012.raw
	High	QTTQVAQPAQTQATTSYTSNVSGSEAAAK	Unambiguous	1	1	41583909		CID	1	0	1	1	0	0.00188944	19.83	0.0103746	0	27.4141	6	2	1463.71	2926.41	2.11102	67.9218	25510	25510	MS2	9/336	Obvb02012.raw
	High	QQTTQVQQAKPATPAASQQASAQPAQAQTK	Unambiguous	1	1	41583909		CID	1	0	1	1	0	0.000434686	19.78	0.0115716	0	2.61829	4	3	1031.53	3092.58	1.4816	43.7119	16059	16059	MS2	19/348	Obvb02012.raw
	High	QTTQVAQPAQTQATTSYTSNVSGSEAAAK	Unambiguous	1	1	41583909		CID	1	0	1	1	0	0.0021257	19.72	0.0106407	0	57.3673	12	3	976.144	2926.42	4.81778	162.607	60158	60158	MS2	23/336	Obvb02012.raw
	High	QAPVASTQQTTQVQAPVQQK	Unambiguous	1	1	41583909		CID	1	0	1	1	0	0.000243541	19.61	0.0120335	0	41.8457	3	3	713.379	2138.12	1.1367	78.6904	29626	29626	MS2	9/228	Obvb02012.raw
	High	QTTQVAQPAQTQATTSYTSNVSGSEAAAK	Unambiguous	1	1	41583909		CID	1	0	1	1	0	1.96553e-06	19.61	0.0109136	0	22.2939	3	3	976.141	2926.41	1.68929	142.016	53149	53149	MS2	10/336	Obvb02012.raw
	High	QTTQVAQPAQTQATTSYTSNVSGSEAAAK	Unambiguous	1	1	41583909		CID	1	0	1	1	0	2.37555e-05	19.53	0.0111165	0	8.67861	3	4	732.358	2926.41	1.97669	80.3915	30275	30275	MS2	17/336	Obvb02012.raw
	High	QTTQVAQPAQTQATTSYTSNVSGSEAAAK	Unambiguous	1	1	41583909		CID	1	0	1	1	0	8.06902e-05	19.51	0.0111679	0	16.0862	1	2	1463.71	2926.41	1.44361	87.7697	33087	33087	MS2	20/336	Obvb02012.raw
	High	QTTQVAQPAQTQATTSYTSNVSGSEAAAK	Unambiguous	1	1	41583909		CID	1	0	1	1	0	0.000438611	19.49	0.0112194	0	40.9745	9	2	1463.71	2926.41	2.02759	116.811	43972	43972	MS2	11/336	Obvb02012.raw
	High	QTTQVAQPAQTQATTSYTSNVSGSEAAAK	Unambiguous	1	1	41583909		CID	1	0	1	1	0	0.000343087	19.47	0.0112712	0	30.2804	2	3	976.141	2926.41	1.93957	98.362	37068	37068	MS2	17/336	Obvb02012.raw
	High	YTVEGGNAASAQVATPVAPQAQAPVQQVQPQTTVQAPVQK	Unambiguous	1	1	41583909		CID	1	0	1	1	0	4.71538e-05	19.46	0.0112972	0	55.5891	4	4	1015.29	4058.12	7.05356	148.404	55371	55371	MS2	12/444	Obvb02012.raw
	High	YTVEGGNAASAQVATPVAPQAQAPVQQVQPQTTVQAPVQK	Unambiguous	1	1	41583909		CID	1	0	1	1	0	0.000676087	19.43	0.0113755	0	9.50501	1	4	1015.28	4058.1	2.30085	112.328	42301	42301	MS2	18/444	Obvb02012.raw
	High	QAPVASTQQTTQVQAPVQQK	Unambiguous	1	1	41583909		CID	1	0	1	1	0	4.11214e-05	19.38	0.012688	0	70.082	5	3	713.379	2138.12	1.30798	82.1942	30960	30960	MS2	15/228	Obvb02012.raw
	High	YTVEGGNAASAQVATPVAPQAQAPVQQVQPQTTVQAPVQK	Unambiguous	1	1	41583909		CID	1	0	1	1	0	0.000762986	19.37	0.0115337	0	14.3046	2	3	1353.37	4058.11	2.98098	116.967	44029	44029	MS2	14/444	Obvb02012.raw
	High	QTTQVAQPAQTQATTSYTSNVSGSEAAAK	Unambiguous	1	1	41583909		CID	1	0	1	1	0	0.000119971	19.34	0.0116137	0	85.5411	7	3	976.144	2926.42	4.69264	151.113	56291	56291	MS2	21/336	Obvb02012.raw
	High	QAPVASTQQTTQVQAPVQQK	Unambiguous	1	1	41583909		CID	1	0	1	1	0	3.2124e-05	19.32	0.011695	0	44.4428	4	3	713.379	2138.12	1.47926	81.0074	30510	30510	MS2	10/228	Obvb02012.raw
	High	QTTQVAQPAQTQATTSYTSNVSGSEAAAK	Unambiguous	1	1	41583909		CID	1	0	1	1	0	6.86754e-05	19.3	0.0117211	0	37.1144	32	2	1463.71	2926.41	3.77955	189.295	69111	69111	MS2	9/336	Obvb02012.raw
	High	YTVEGGNAASAQVATPVAPQAQAPVQQVQPQTTVQAPVQK	Unambiguous	1	1	41583909		CID	1	0	1	1	0	0.000425658	19.27	0.0118024	0	38.5143	1	5	812.427	4058.11	3.07963	120.122	45196	45196	MS2	20/444	Obvb02012.raw
	High	QTTQVAQPAQTQATTSYTSNVSGSEAAAK	Unambiguous	1	1	41583909		CID	1	0	1	1	0	3.71201e-05	19.25	0.0118569	0	57.6552	10	3	976.144	2926.42	4.63007	161.493	59783	59783	MS2	13/336	Obvb02012.raw
	High	QTTQVAQPAQTQATTSYTSNVSGSEAAAK	Unambiguous	1	1	41583909		CID	1	0	1	1	0	0.000140781	19.21	0.0119666	0	15.3174	3	3	976.141	2926.41	2.18985	127.271	47821	47821	MS2	17/336	Obvb02012.raw
	High	QAPVASTQQTTQVQAPVQQK	Unambiguous	1	1	41583909		CID	1	0	1	1	0	0.000127107	19.14	0.0121899	0	41.5911	6	3	713.379	2138.12	1.56489	95.3224	35939	35939	MS2	20/228	Obvb02012.raw
	High	QQTTQVQQAKPATPAASQQASAQPAQAQTK	Unambiguous	1	1	41583909		CID	1	0	1	1	0	0.000499447	19.12	0.0134708	0	84.2899	7	3	1031.53	3092.58	1.4816	63.3791	23759	23759	MS2	15/348	Obvb02012.raw
	High	QTTQVAQPAQTQATTSYTSNVSGSEAAAK	Unambiguous	1	1	41583909		CID	1	0	1	1	0	0.000295608	19.08	0.0123302	0	27.5069	4	2	1463.71	2926.41	3.52927	105.065	39583	39583	MS2	20/336	Obvb02012.raw
	High	YQLSASYLGGDYSAANQER	Unambiguous	3	2	262398376;41583909		CID	1	0	1	1	0	0.000217484	19.08	0.0123302	0	57.7308	6	3	698.325	2092.96	2.23311	127.167	47785	47785	MS2	13/212	Obvb02012.raw
	High	QTTQVAQPAQTQATTSYTSNVSGSEAAAK	Unambiguous	1	1	41583909		CID	1	0	1	1	0	0.000248409	19.06	0.0123871	0	51.2154	2	3	976.146	2926.42	6.88257	186.721	68233	68233	MS2	9/336	Obvb02012.raw
	High	QTTQVAQPAQTQATTSYTSNVSGSEAAAK	Unambiguous	1	1	41583909		CID	1	0	1	1	0	0.000842966	19.04	0.0124443	0	16.6499	5	2	1463.71	2926.41	1.36018	94.7626	35728	35728	MS2	9/336	Obvb02012.raw
	High	QTTQVAQPAQTQATTSYTSNVSGSEAAAK	Unambiguous	1	1	41583909		CID	1	0	1	1	0	4.81937e-06	19.01	0.0125305	0	13.2886	7	3	976.14	2926.4	0.688171	73.7085	27730	27730	MS2	21/336	Obvb02012.raw
	High	QTTQVAQPAQTQATTSYTSNVSGSEAAAK	Unambiguous	1	1	41583909		CID	1	0	1	1	0	2.75276e-05	18.96	0.0126756	0	0.798027	0	3	976.141	2926.41	1.62672	67.8114	25468	25468	MS2	21/336	Obvb02012.raw
	High	YTVEGGNAASAQVATPVAPQAQAPVQQVQPQTTVQAPVQK	Unambiguous	1	1	41583909		CID	1	0	1	1	0	0.000234918	18.88	0.0129113	0	42.3107	8	3	1353.38	4058.12	5.59798	153.488	57089	57089	MS2	14/444	Obvb02012.raw
	High	QQTTQVQQAKPATPAASQQASAQPAQAQTK	Unambiguous	1	1	41583909		CID	1	0	1	1	0	0.000569375	18.85	0.0143348	0	8.04573	1	4	773.899	3092.58	0.983856	41.6546	15240	15240	MS2	6/348	Obvb02012.raw
	High	QAPVASTQQTTQVQAPVQQK	Unambiguous	1	1	41583909		CID	1	0	1	1	0	6.16092e-05	18.83	0.0130918	0	34.8305	4	3	713.379	2138.12	1.47926	89.1434	33607	33607	MS2	13/228	Obvb02012.raw
	High	YTVEGGNAASAQVATPVAPQAQAPVQQVQPQTTVQAPVQK	Unambiguous	1	1	41583909		CID	1	0	1	1	0	0.000787113	18.82	0.0130909	0	11.0678	0	3	1353.37	4058.1	1.26639	121.458	45692	45692	MS2	9/444	Obvb02012.raw
	High	QQTTQVQQAKPATPAASQQASAQPAQAQTK	Unambiguous	1	1	41583909		CID	1	0	1	1	0	0.000174707	18.81	0.0144675	0	4.52742	4	3	1031.53	3092.58	1.60002	43.6208	16024	16024	MS2	13/348	Obvb02012.raw
	High	QAPVASTQQTTQVQAPVQQK	Unambiguous	1	1	41583909		CID	1	0	1	1	0	3.60778e-06	18.67	0.0135831	0	54.9335	6	3	713.379	2138.12	1.47926	81.8465	30830	30830	MS2	15/228	Obvb02012.raw
	High	QAPVASTQQTTQVQAPVQQK	Unambiguous	1	1	41583909		CID	1	0	1	1	0	2.67124e-05	18.6	0.0151842	0	30.2839	4	3	713.379	2138.12	0.879788	89.8116	33860	33860	MS2	19/228	Obvb02012.raw
	High	QTTQVAQPAQTQATTSYTSNVSGSEAAAK	Unambiguous	1	1	41583909		CID	1	0	1	1	0	0.00012887	18.55	0.0139306	0	67.9636	10	3	976.146	2926.42	7.50826	150.264	56000	56000	MS2	22/336	Obvb02012.raw
	High	QAPVASTQQTTQVQAPVQQK	Unambiguous	1	1	41583909		CID	1	0	1	1	0	0.0002929	18.52	0.0140605	0	43.6737	5	3	713.379	2138.12	1.56489	83.4659	31446	31446	MS2	9/228	Obvb02012.raw
	High	TAYDVmGNKWYDLGANQWIMAK	Unambiguous	1	1	41583909	M6(Oxidation)	CID	1	0	1	1	0	0.000313371	18.41	0.0144212	1	27.3867	16	3	864.411	2591.22	5.15398	159.497	59102	59102	MS2	19/224	Obvb02012.raw
	High	QTTQVAQPAQTQATTSYTSNVSGSEAAAK	Unambiguous	1	1	41583909		CID	1	0	1	1	0	5.24286e-05	18.37	0.0145201	0	16.7828	4	2	1463.71	2926.41	1.02647	99.2823	37410	37410	MS2	10/336	Obvb02012.raw
	High	QAPVASTQQTTQVQAPVQQK	Unambiguous	1	1	41583909		CID	1	0	1	1	0	0.000561255	18.26	0.0149279	0	55.2593	3	3	713.379	2138.12	1.47926	80.5153	30322	30322	MS2	21/228	Obvb02012.raw
	High	QTTQVAQPAQTQATTSYTSNVSGSEAAAK	Unambiguous	1	1	41583909		CID	1	0	1	1	0	0.00132952	18.15	0.0152746	0	41.3395	8	2	1463.71	2926.41	2.86186	128.222	48166	48166	MS2	8/336	Obvb02012.raw
	High	QTTQVAQPAQTQATTSYTSNVSGSEAAAK	Unambiguous	1	1	41583909		CID	1	0	1	1	0	0.000142881	18.12	0.0153805	0	15.1887	2	3	976.14	2926.41	1.43901	112.631	42414	42414	MS2	19/336	Obvb02012.raw
	High	YTVEGGNAASAQVATPVAPQAQAPVQQVQPQTTVQAPVQK	Unambiguous	1	1	41583909		CID	1	0	1	1	0	0.000988173	18.11	0.0154159	0	21.6906	1	4	1015.28	4058.11	3.20327	144.733	54124	54124	MS2	23/444	Obvb02012.raw
	High	QTTQVAQPAQTQATTSYTSNVSGSEAAAK	Unambiguous	1	1	41583909		CID	1	0	1	1	0	5.73231e-05	18.1	0.0154515	0	29.5404	3	3	976.142	2926.41	3.06583	142.335	53263	53263	MS2	17/336	Obvb02012.raw
	High	QTTQVAQPAQTQATTSYTSNVSGSEAAAK	Unambiguous	1	1	41583909		CID	1	0	1	1	0	0.000160716	18.09	0.0154871	0	65.558	10	3	976.142	2926.41	2.69041	187.437	68495	68495	MS2	23/336	Obvb02012.raw
	High	QTTQVAQPAQTQATTSYTSNVSGSEAAAK	Unambiguous	1	1	41583909		CID	1	0	1	1	0	0.001021	18.06	0.0155944	0	54.318	10	3	976.143	2926.41	3.9418	156.959	58255	58255	MS2	18/336	Obvb02012.raw
	High	YTVEGGNAASAQVATPVAPQAQAPVQQVQPQTTVQAPVQK	Unambiguous	1	1	41583909		CID	1	0	1	1	0	0.00155257	18.05	0.0156304	0	7.38366	1	4	1015.28	4058.1	2.24069	131.711	49421	49421	MS2	22/444	Obvb02012.raw
	High	QTTQVAQPAQTQATTSYTSNVSGSEAAAK	Unambiguous	1	1	41583909		CID	1	0	1	1	0	0.00016132	18.01	0.015775	0	9.59465	2	3	976.141	2926.41	2.18985	103.149	38876	38876	MS2	19/336	Obvb02012.raw
	High	YQLSASYLGGDYSAANQER	Unambiguous	3	2	262398376;41583909		CID	1	0	1	1	0	0.000199186	17.99	0.0158478	0	71.6157	38	3	698.327	2092.97	3.80786	158.566	58805	58805	MS2	16/212	Obvb02012.raw
	High	QAPVASTQQTTQVQAPVQQK	Unambiguous	1	1	41583909		CID	1	0	1	1	0	3.19506e-05	17.98	0.0175143	0	51.6656	7	3	713.379	2138.12	1.22234	81.094	30544	30544	MS2	14/228	Obvb02012.raw
	High	QTTQVAQPAQTQATTSYTSNVSGSEAAAK	Unambiguous	1	1	41583909		CID	1	0	1	1	0	0.000924906	17.96	0.0159577	0	19.5361	1	2	1463.71	2926.41	1.36018	86.9283	32768	32768	MS2	12/336	Obvb02012.raw
	High	YTVEGGNAASAQVATPVAPQAQAPVQQVQPQTTVQAPVQK	Unambiguous	1	1	41583909		CID	1	0	1	1	0	0.00201219	17.9	0.0161797	0	6.71782	2	4	1015.28	4058.09	-0.286082	114.857	43247	43247	MS2	14/444	Obvb02012.raw
	High	QTTQVAQPAQTQATTSYTSNVSGSEAAAK	Unambiguous	1	1	41583909		CID	1	0	1	1	0	4.67848e-05	17.84	0.0164048	0	41.6313	10	3	976.145	2926.42	5.63118	154.137	57298	57298	MS2	16/336	Obvb02012.raw
	High	QTTQVAQPAQTQATTSYTSNVSGSEAAAK	Unambiguous	1	1	41583909		CID	1	0	1	1	0	0.00218094	17.83	0.0164426	0	42.351	5	2	1463.71	2926.41	3.27899	96.7909	36482	36482	MS2	6/336	Obvb02012.raw
	High	YTVEGGNAASAQVATPVAPQAQAPVQQVQPQTTVQAPVQK	Unambiguous	1	1	41583909		CID	1	0	1	1	0	0.00062726	17.77	0.0166713	0	10.7388	1	4	1015.28	4058.1	2.36101	138.288	51804	51804	MS2	16/444	Obvb02012.raw
	High	QTTQVAQPAQTQATTSYTSNVSGSEAAAK	Unambiguous	1	1	41583909		CID	1	0	1	1	0	0.000765931	17.76	0.0167098	0	26.9562	2	2	1463.71	2926.41	0.943046	87.4818	32979	32979	MS2	18/336	Obvb02012.raw
	High	QTTQVAQPAQTQATTSYTSNVSGSEAAAK	Unambiguous	1	1	41583909		CID	1	0	1	1	0	0.000498526	17.76	0.0167098	0	73.2547	5	2	1463.71	2926.42	5.61492	186.96	68321	68321	MS2	12/336	Obvb02012.raw
	High	QTTQVAQPAQTQATTSYTSNVSGSEAAAK	Unambiguous	1	1	41583909		CID	1	0	1	1	0	0.000608283	17.72	0.0168644	0	62.3347	14	3	976.144	2926.42	4.75521	161.641	59835	59835	MS2	18/336	Obvb02012.raw
	High	QAPVASTQQTTQVQAPVQQK	Unambiguous	1	1	41583909		CID	1	0	1	1	0	1.08705e-05	17.65	0.018897	0	36.1632	14	2	1069.56	2138.12	1.17154	87.3723	32937	32937	MS2	18/228	Obvb02012.raw
	High	QTTQVAQPAQTQATTSYTSNVSGSEAAAK	Unambiguous	1	1	41583909		CID	1	0	1	1	0	0.000323095	17.62	0.0172572	0	76.1432	3	3	976.142	2926.41	2.62784	136.186	51041	51041	MS2	24/336	Obvb02012.raw
	High	QTTQVAQPAQTQATTSYTSNVSGSEAAAK	Unambiguous	1	1	41583909		CID	1	0	1	1	0	0.00136782	17.6	0.0173368	0	27.2597	4	2	1463.71	2926.41	1.86074	100.084	37712	37712	MS2	9/336	Obvb02012.raw
	High	QAPVASTQQTTQVQAPVQQK	Unambiguous	1	1	41583909		CID	1	0	1	1	0	0.000286995	17.57	0.0174985	0	51.2956	5	3	713.379	2138.12	1.56489	85.3901	32180	32180	MS2	15/228	Obvb02012.raw
	High	QAPVASTQQTTQVQAPVQQK	Unambiguous	1	1	41583909		CID	1	0	1	1	0	0.000187067	17.56	0.0174973	0	69.6518	4	3	713.38	2138.13	2.59255	80.2029	30202	30202	MS2	16/228	Obvb02012.raw
	High	QTTQVAQPAQTQATTSYTSNVSGSEAAAK	Unambiguous	1	1	41583909		CID	1	0	1	1	0	0.00198971	17.56	0.0174973	0	8.91446	1	3	976.14	2926.41	1.12616	87.9374	33152	33152	MS2	20/336	Obvb02012.raw
	High	TAYDVmGNKWYDLGANQWIMAK	Unambiguous	1	1	41583909	M6(Oxidation)	CID	1	0	1	1	0	0.00054109	17.56	0.0175388	1	44.622	20	3	864.41	2591.22	3.74071	166.481	61476	61476	MS2	16/224	Obvb02012.raw
	High	QTTQVAQPAQTQATTSYTSNVSGSEAAAK	Unambiguous	1	1	41583909		CID	1	0	1	1	0	5.24616e-06	17.29	0.0186196	0	36.9547	4	4	732.358	2926.41	3.22809	81.59	30733	30733	MS2	17/336	Obvb02012.raw
	High	QTTQVAQPAQTQATTSYTSNVSGSEAAAK	Unambiguous	1	1	41583909		CID	1	0	1	1	0	4.58973e-05	17.27	0.0187055	0	18.5063	2	3	976.141	2926.41	2.31499	126.037	47373	47373	MS2	17/336	Obvb02012.raw
	High	QAPVASTQQTTQVQAPVQQK	Unambiguous	1	1	41583909		CID	1	0	1	1	0	2.69353e-05	17.22	0.0189221	0	44.3456	8	3	713.379	2138.12	1.65053	91.9306	34659	34659	MS2	17/228	Obvb02012.raw
	High	YTVEGGNAASAQVATPVAPQAQAPVQQVQPQTTVQAPVQK	Unambiguous	1	1	41583909		CID	1	0	1	1	0	0.00197343	17.22	0.0189221	0	31.0482	4	4	1015.29	4058.12	6.87308	154.839	57531	57531	MS2	16/444	Obvb02012.raw
	High	QTTQVAQPAQTQATTSYTSNVSGSEAAAK	Unambiguous	1	1	41583909		CID	1	0	1	1	0	0.00101078	17.16	0.0191854	0	52.9673	7	3	976.144	2926.42	4.81778	146.486	54722	54722	MS2	19/336	Obvb02012.raw
	High	QTTQVAQPAQTQATTSYTSNVSGSEAAAK	Unambiguous	1	1	41583909		CID	1	0	1	1	0	0.000739243	17.05	0.0196775	0	13.4013	1	3	976.141	2926.41	1.877	105.711	39820	39820	MS2	16/336	Obvb02012.raw
	High	QQTTQVQQAKPATPAASQQASAQPAQAQTK	Unambiguous	1	1	41583909		CID	1	0	1	1	0	0.000659056	17.03	0.0198153	0	66.5608	8	3	1031.53	3092.58	2.07368	61.5998	23064	23064	MS2	19/348	Obvb02012.raw
	High	QTTQVAQPAQTQATTSYTSNVSGSEAAAK	Unambiguous	1	1	41583909		CID	1	0	1	1	0	0.00104197	16.99	0.0199512	0	74.0904	1	2	1463.71	2926.41	2.61158	87.2271	32882	32882	MS2	11/336	Obvb02012.raw
	High	QTTQVAQPAQTQATTSYTSNVSGSEAAAK	Unambiguous	1	1	41583909		CID	1	0	1	1	0	0.000328395	16.89	0.020416	0	55.4412	3	3	976.141	2926.41	2.18985	137.54	51535	51535	MS2	15/336	Obvb02012.raw
	High	YTVEGGNAASAQVATPVAPQAQAPVQQVQPQTTVQAPVQK	Unambiguous	1	1	41583909		CID	1	0	1	1	0	0.00113714	16.89	0.020416	0	3.76347	1	4	1015.28	4058.1	1.81956	126.733	47628	47628	MS2	16/444	Obvb02012.raw
	High	YTVEGGNAASAQVATPVAPQAQAPVQQVQPQTTVQAPVQK	Unambiguous	1	1	41583909		CID	1	0	1	1	0	0.000527053	16.72	0.021231	0	4.58118	0	4	1015.28	4058.11	2.66182	117.702	44300	44300	MS2	22/444	Obvb02012.raw
	High	QTTQVAQPAQTQATTSYTSNVSGSEAAAK	Unambiguous	1	1	41583909		CID	1	0	1	1	0	0.000395497	16.62	0.0217255	0	68.0501	16	3	976.144	2926.42	5.3809	156.487	58089	58089	MS2	19/336	Obvb02012.raw
	High	QTTQVAQPAQTQATTSYTSNVSGSEAAAK	Unambiguous	1	1	41583909		CID	1	0	1	1	0	0.00120984	16.56	0.0220277	0	37.2893	4	3	976.141	2926.41	1.81443	68.7829	25838	25838	MS2	16/336	Obvb02012.raw
	High	QTTQVAQPAQTQATTSYTSNVSGSEAAAK	Unambiguous	1	1	41583909		CID	1	0	1	1	0	0.000110984	16.53	0.0221804	0	46.7802	6	2	1463.71	2926.41	3.36242	92.3125	34803	34803	MS2	10/336	Obvb02012.raw
	High	YTVEGGNAASAQVATPVAPQAQAPVQQVQPQTTVQAPVQK	Unambiguous	1	1	41583909		CID	1	0	1	1	0	0.00150186	16.53	0.0221804	0	26.7614	2	3	1353.37	4058.11	3.61267	134.263	50349	50349	MS2	19/444	Obvb02012.raw
	High	QTTQVAQPAQTQATTSYTSNVSGSEAAAK	Unambiguous	1	1	41583909		CID	1	0	1	1	0	0.000195833	16.5	0.0223342	0	72.9479	1	3	976.14	2926.41	1.2513	100.074	37708	37708	MS2	17/336	Obvb02012.raw
	High	QTTQVAQPAQTQATTSYTSNVSGSEAAAK	Unambiguous	1	1	41583909		CID	1	0	1	1	0	0.000646771	16.46	0.0225408	0	26.863	9	2	1463.71	2926.41	2.86186	114.023	42938	42938	MS2	8/336	Obvb02012.raw
	High	QAPVASTQQTTQVQAPVQQK	Unambiguous	1	1	41583909		CID	1	0	1	1	0	0.000270433	16.45	0.0226464	0	46.7948	4	3	713.379	2138.12	1.39362	80.3889	30274	30274	MS2	11/228	Obvb02012.raw
	High	QTTQVAQPAQTQATTSYTSNVSGSEAAAK	Unambiguous	1	1	41583909		CID	1	0	1	1	0	0.000119628	16.36	0.0230659	0	66.2556	6	3	976.141	2926.41	1.68929	70.2218	26394	26394	MS2	17/336	Obvb02012.raw
	High	YTVEGGNAASAQVATPVAPQAQAPVQQVQPQTTVQAPVQK	Unambiguous	1	1	41583909		CID	1	0	1	1	0	5.36565e-05	16.25	0.0236576	0	46.2845	1	3	1353.38	4058.11	4.78581	134.394	50397	50397	MS2	5/444	Obvb02012.raw
	High	YTVEGGNAASAQVATPVAPQAQAPVQQVQPQTTVQAPVQK	Unambiguous	1	1	41583909		CID	1	0	1	1	0	0.000654513	16.22	0.0238215	0	13.948	0	5	812.426	4058.1	2.17722	117.788	44332	44332	MS2	19/444	Obvb02012.raw
	High	QTTQVAQPAQTQATTSYTSNVSGSEAAAK	Unambiguous	1	1	41583909		CID	1	0	1	1	0	0.00150548	16.2	0.0239315	0	20.8599	1	2	1463.71	2926.41	2.11102	84.924	32003	32003	MS2	11/336	Obvb02012.raw
	High	QTTQVAQPAQTQATTSYTSNVSGSEAAAK	Unambiguous	1	1	41583909		CID	1	0	1	1	0	2.78569e-05	16.15	0.0242086	0	19.3204	6	3	976.141	2926.41	2.37756	72.6627	27333	27333	MS2	15/336	Obvb02012.raw
	High	QAPVASTQQTTQVQAPVQQK	Unambiguous	1	1	41583909		CID	1	0	1	1	0	0.000167778	16.12	0.0243764	0	61.4215	1	2	1069.57	2138.12	1.74246	72.5031	27275	27275	MS2	10/228	Obvb02012.raw
	High	TAYDVMGNKWYDLGANQWIMAK	Unambiguous	1	1	41583909		CID	1	0	1	1	0	0.000106997	16.12	0.0243764	1	39.0515	9	3	859.079	2575.22	4.30165	172.837	63582	63582	MS2	18/224	Obvb02012.raw
	High	QTTQVAQPAQTQATTSYTSNVSGSEAAAK	Unambiguous	1	1	41583909		CID	1	0	1	1	0	0.000127247	16.1	0.0244889	0	10.799	2	3	976.141	2926.41	2.25242	123.936	46605	46605	MS2	18/336	Obvb02012.raw
	High	YTVEGGNAASAQVATPVAPQAQAPVQQVQPQTTVQAPVQK	Unambiguous	1	1	41583909		CID	1	0	1	1	0	0.00166504	16.04	0.0248296	0	7.73385	1	4	1015.28	4058.1	2.48134	132.329	49645	49645	MS2	28/444	Obvb02012.raw
	High	QTTQVAQPAQTQATTSYTSNVSGSEAAAK	Unambiguous	1	1	41583909		CID	1	0	1	1	0	0.000435482	16.02	0.0249442	0	14.8174	2	3	976.141	2926.41	1.81443	121.247	45614	45614	MS2	14/336	Obvb02012.raw
	High	YTVEGGNAASAQVATPVAPQAQAPVQQVQPQTTVQAPVQK	Unambiguous	1	1	41583909		CID	1	0	1	1	0	0.00120853	16.02	0.0249442	0	22.7467	1	4	1015.28	4058.1	2.12037	137.535	51533	51533	MS2	14/444	Obvb02012.raw
	High	YTVEGGNAASAQVATPVAPQAQAPVQQVQPQTTVQAPVQK	Unambiguous	1	1	41583909		CID	1	0	1	1	0	0.00023398	15.99	0.0251171	0	19.3663	2	5	812.427	4058.1	2.62843	123.332	46384	46384	MS2	26/444	Obvb02012.raw
	High	QAPVASTQQTTQVQAPVQQK	Unambiguous	1	1	41583909		CID	1	0	1	1	0	0.000335321	15.94	0.0280151	0	51.3954	1	2	1069.56	2138.12	1.17154	73.3109	27578	27578	MS2	10/228	Obvb02012.raw
	High	YTVEGGNAASAQVATPVAPQAQAPVQQVQPQTTVQAPVQK	Unambiguous	1	1	41583909		CID	1	0	1	1	0	0.00137546	15.92	0.0255252	0	53.8778	6	5	812.431	4058.13	8.3437	138.36	51831	51831	MS2	23/444	Obvb02012.raw
	High	QAPVASTQQTTQVQAPVQQK	Unambiguous	1	1	41583909		CID	1	0	1	1	0	0.00124266	15.88	0.0258226	0	52.7147	4	2	1069.57	2138.12	1.39991	79.819	30058	30058	MS2	7/228	Obvb02012.raw
	High	YTVEGGNAASAQVATPVAPQAQAPVQQVQPQTTVQAPVQK	Unambiguous	1	1	41583909		CID	1	0	1	1	0	0.000776584	15.8	0.0262404	0	58.7553	3	4	1015.29	4058.13	8.67789	149.194	55630	55630	MS2	17/444	Obvb02012.raw
	High	YTVEGGNAASAQVATPVAPQAQAPVQQVQPQTTVQAPVQK	Unambiguous	1	1	41583909		CID	1	0	1	1	0	0.000495058	15.7	0.0268516	0	15.7215	4	6	677.19	4058.1	2.11374	119.392	44929	44929	MS2	20/444	Obvb02012.raw
	High	YTVEGGNAASAQVATPVAPQAQAPVQQVQPQTTVQAPVQK	Unambiguous	1	1	41583909		CID	1	0	1	1	0	0.0010724	15.63	0.0272879	0	9.1468	0	4	1015.28	4058.1	2.12037	123.062	46284	46284	MS2	20/444	Obvb02012.raw
	High	YTVEGGNAASAQVATPVAPQAQAPVQQVQPQTTVQAPVQK	Unambiguous	1	1	41583909		CID	1	0	1	1	0	0.00113161	15.62	0.0273508	0	43.4226	2	4	1015.29	4058.13	9.70062	144.15	53917	53917	MS2	17/444	Obvb02012.raw
	High	QTTQVAQPAQTQATTSYTSNVSGSEAAAK	Unambiguous	1	1	41583909		CID	1	0	1	1	0	7.90998e-05	15.56	0.0277313	0	14.8149	3	3	976.141	2926.41	1.93957	135.78	50895	50895	MS2	15/336	Obvb02012.raw
	High	QAPVASTQQTTQVQAPVQQK	Unambiguous	1	1	41583909		CID	1	0	1	1	0	9.03656e-05	15.5	0.0281838	0	55.1345	7	3	713.379	2138.12	1.39362	80.3368	30253	30253	MS2	16/228	Obvb02012.raw
	High	QTTQVAQPAQTQATTSYTSNVSGSEAAAK	Unambiguous	1	1	41583909		CID	1	0	1	1	0	0.00022173	15.5	0.0281171	0	17.3977	4	3	976.141	2926.41	2.18985	125.379	47137	47137	MS2	17/336	Obvb02012.raw
	High	QTTQVAQPAQTQATTSYTSNVSGSEAAAK	Unambiguous	1	1	41583909		CID	1	0	1	1	0	0.00122457	15.43	0.0285739	0	34.0889	29	2	1463.71	2926.42	5.03094	188.665	68906	68906	MS2	14/336	Obvb02012.raw
	High	TAYDVmGNKWYDLGANQWIMAK	Unambiguous	1	1	41583909	M6(Oxidation)	CID	1	0	1	1	0	0.000999458	15.37	0.0290402	1	59.2743	33	3	864.411	2591.22	4.65934	166.52	61490	61490	MS2	10/224	Obvb02012.raw
	High	QTTQVAQPAQTQATTSYTSNVSGSEAAAK	Unambiguous	1	1	41583909		CID	1	0	1	1	0	0.000223101	15.23	0.0299206	0	47.2267	5	3	976.142	2926.41	3.00326	141.389	52928	52928	MS2	17/336	Obvb02012.raw
	High	YTVEGGNAASAQVATPVAPQAQAPVQQVQPQTTVQAPVQK	Unambiguous	1	1	41583909		CID	1	0	1	1	0	0.0011886	15.2	0.030128	0	10.4733	1	3	1353.37	4058.11	3.2517	127.178	47788	47788	MS2	6/444	Obvb02012.raw
	High	YQLSASYLGGDYSAANQER	Unambiguous	3	2	262398376;41583909		CID	1	0	1	1	0	5.15351e-05	15.19	0.0301974	0	59.3764	23	3	698.327	2092.97	4.07031	155.636	57796	57796	MS2	13/212	Obvb02012.raw
	High	YTVEGGNAASAQVATPVAPQAQAPVQQVQPQTTVQAPVQK	Unambiguous	1	1	41583909		CID	1	0	1	1	0	0.000620264	15.11	0.0307588	0	89.3164	6	4	1015.28	4058.12	5.85035	179.128	65675	65675	MS2	19/444	Obvb02012.raw
	High	YQLSASYLGGDYSAANQER	Unambiguous	3	2	262398376;41583909		CID	1	0	1	1	0	0.00045913	15.09	0.0309008	0	49.8376	4	3	698.325	2092.96	1.0083	109.088	41091	41091	MS2	10/212	Obvb02012.raw
	High	QTTQVAQPAQTQATTSYTSNVSGSEAAAK	Unambiguous	1	1	41583909		CID	1	0	1	1	0	0.000745593	15.08	0.0309721	0	33.3657	6	2	1463.71	2926.41	1.86074	108.571	40895	40895	MS2	9/336	Obvb02012.raw
	High	QTTQVAQPAQTQATTSYTSNVSGSEAAAK	Unambiguous	1	1	41583909		CID	1	0	1	1	0	0.000108714	15.04	0.0312586	0	23.0867	3	3	976.141	2926.41	2.25242	133.604	50109	50109	MS2	15/336	Obvb02012.raw
	High	QTTQVAQPAQTQATTSYTSNVSGSEAAAK	Unambiguous	1	1	41583909		CID	1	0	1	1	0	7.95985e-05	14.96	0.0318398	0	30.1156	5	3	976.143	2926.42	4.25465	146.005	54556	54556	MS2	19/336	Obvb02012.raw
	High	YTVEGGNAASAQVATPVAPQAQAPVQQVQPQTTVQAPVQK	Unambiguous	1	1	41583909		CID	1	0	1	1	0	0.00154026	14.96	0.0318398	0	48.2437	6	3	1353.38	4058.11	4.60532	152.316	56698	56698	MS2	10/444	Obvb02012.raw
	High	QQTTQVQQAKPATPAASQQASAQPAQAQTK	Unambiguous	1	1	41583909		CID	1	0	1	1	0	0.000470192	14.91	0.0355134	0	3.40726	0	4	773.9	3092.58	1.37858	52.7098	19610	19610	MS2	8/348	Obvb02012.raw
	High	QTTQVAQPAQTQATTSYTSNVSGSEAAAK	Unambiguous	1	1	41583909		CID	1	0	1	1	0	0.000162427	14.91	0.0322085	0	23.8137	7	2	1463.71	2926.41	1.86074	93.6978	35326	35326	MS2	10/336	Obvb02012.raw
	High	QAPVASTQQTTQVQAPVQQK	Unambiguous	1	1	41583909		CID	1	0	1	1	0	0.000110279	14.85	0.0360075	0	32.602	5	3	713.379	2138.12	1.22234	91.3831	34452	34452	MS2	7/228	Obvb02012.raw
	High	QAPVASTQQTTQVQAPVQQK	Unambiguous	1	1	41583909		CID	1	0	1	1	0	0.00143764	14.81	0.0329587	0	40.4788	6	3	713.38	2138.12	1.90745	93.9309	35415	35415	MS2	13/228	Obvb02012.raw
	High	QTTQVAQPAQTQATTSYTSNVSGSEAAAK	Unambiguous	1	1	41583909		CID	1	0	1	1	0	0.000217261	14.75	0.0334172	0	76.771	2	3	976.141	2926.41	2.00214	114.203	43004	43004	MS2	16/336	Obvb02012.raw
	High	QTTQVAQPAQTQATTSYTSNVSGSEAAAK	Unambiguous	1	1	41583909		CID	1	0	1	1	0	0.00184948	14.69	0.0338821	0	35.1164	8	2	1463.71	2926.42	5.36464	185.806	67912	67912	MS2	11/336	Obvb02012.raw
	High	QAPVASTQQTTQVQAPVQQK	Unambiguous	1	1	41583909		CID	1	0	1	1	0	0.000593503	14.62	0.0345144	0	40.6451	1	2	1069.57	2138.12	1.39991	73.3942	27610	27610	MS2	10/228	Obvb02012.raw
	High	QTTQVAQPAQTQATTSYTSNVSGSEAAAK	Unambiguous	1	1	41583909		CID	1	0	1	1	0	1.89347e-05	14.6	0.0345915	0	48.9738	8	3	976.144	2926.42	5.44347	152.408	56730	56730	MS2	22/336	Obvb02012.raw
	High	QAPVASTQQTTQVQAPVQQK	Unambiguous	1	1	41583909		CID	1	0	1	1	0	0.000421334	14.58	0.0347512	0	52.3401	3	3	713.38	2138.12	2.25	80.8754	30458	30458	MS2	16/228	Obvb02012.raw
	High	YTVEGGNAASAQVATPVAPQAQAPVQQVQPQTTVQAPVQK	Unambiguous	1	1	41583909		CID	1	0	1	1	0	0.00154996	14.57	0.0348313	0	45.7791	8	4	1015.28	4058.11	5.06826	182.103	66664	66664	MS2	20/444	Obvb02012.raw
	High	QTTQVAQPAQTQATTSYTSNVSGSEAAAK	Unambiguous	1	1	41583909		CID	1	0	1	1	0	0.00160464	14.56	0.0349116	0	20.6879	2	3	976.14	2926.41	1.18873	112.369	42316	42316	MS2	12/336	Obvb02012.raw
	High	QTTQVAQPAQTQATTSYTSNVSGSEAAAK	Unambiguous	1	1	41583909		CID	1	0	1	1	0	0.00114152	14.52	0.0352347	0	25.8029	0	3	976.14	2926.41	1.2513	86.3786	32559	32559	MS2	15/336	Obvb02012.raw
	High	QAPVASTQQTTQVQAPVQQK	Unambiguous	1	1	41583909		CID	1	0	1	1	0	0.00100133	14.51	0.0353159	0	59.2601	8	3	713.38	2138.12	1.82181	100.69	37942	37942	MS2	9/228	Obvb02012.raw
	High	QTTQVAQPAQTQATTSYTSNVSGSEAAAK	Unambiguous	1	1	41583909		CID	1	0	1	1	0	0.00012196	14.48	0.0355607	0	84.1124	4	3	976.145	2926.42	6.44458	186.953	68318	68318	MS2	11/336	Obvb02012.raw
	High	QTTQVAQPAQTQATTSYTSNVSGSEAAAK	Unambiguous	1	1	41583909		CID	1	0	1	1	0	0.000721263	14.46	0.0357248	0	25.9929	4	3	976.141	2926.41	1.56415	73.5702	27677	27677	MS2	15/336	Obvb02012.raw
	High	QTTQVAQPAQTQATTSYTSNVSGSEAAAK	Unambiguous	1	1	41583909		CID	1	0	1	1	0	0.000941991	14.44	0.0358897	0	27.1208	2	3	976.143	2926.41	3.62896	94.8422	35757	35757	MS2	21/336	Obvb02012.raw
	High	YTVEGGNAASAQVATPVAPQAQAPVQQVQPQTTVQAPVQK	Unambiguous	1	1	41583909		CID	1	0	1	1	0	0.00142443	14.41	0.0361385	0	18.1346	1	4	1015.28	4058.1	2.30085	144.058	53884	53884	MS2	20/444	Obvb02012.raw
	High	QTTQVAQPAQTQATTSYTSNVSGSEAAAK	Unambiguous	1	1	41583909		CID	1	0	1	1	0	7.56176e-05	14.4	0.0362218	0	32.9114	7	3	976.143	2926.42	4.5675	158.19	58679	58679	MS2	15/336	Obvb02012.raw
	High	QTTQVAQPAQTQATTSYTSNVSGSEAAAK	Unambiguous	1	1	41583909		CID	1	0	1	1	0	0.00166579	14.34	0.0367257	0	24.6513	3	3	976.142	2926.41	2.94069	133.389	50030	50030	MS2	15/336	Obvb02012.raw
	High	QTTQVAQPAQTQATTSYTSNVSGSEAAAK	Unambiguous	1	1	41583909		CID	1	0	1	1	0	0.000902597	14.03	0.039443	0	29.5308	5	3	976.142	2926.41	2.87812	143.149	53554	53554	MS2	17/336	Obvb02012.raw
	High	QTTQVAQPAQTQATTSYTSNVSGSEAAAK	Unambiguous	1	1	41583909		CID	1	0	1	1	0	0.00057251	13.98	0.0398997	0	45.2345	15	2	1463.71	2926.41	1.86074	67.5491	25369	25369	MS2	12/336	Obvb02012.raw
	High	YTVEGGNAASAQVATPVAPQAQAPVQQVQPQTTVQAPVQK	Unambiguous	1	1	41583909		CID	1	0	1	1	0	0.00157368	13.88	0.0408291	0	6.87068	1	4	1015.28	4058.1	2.00005	131.935	49502	49502	MS2	11/444	Obvb02012.raw
	High	QAPVASTQQTTQVQAPVQQK	Unambiguous	1	1	41583909		CID	1	0	1	1	0	0.000194396	13.85	0.0411121	0	83.232	3	3	713.38	2138.12	2.16436	80.414	30283	30283	MS2	13/228	Obvb02012.raw
	High	QTTQVAQPAQTQATTSYTSNVSGSEAAAK	Unambiguous	1	1	41583909		CID	1	0	1	1	0	0.000412956	13.8	0.0415882	0	35.2447	3	2	1463.71	2926.41	1.69389	97.2056	36637	36637	MS2	12/336	Obvb02012.raw
	High	QQTTQVQQAKPATPAASQQASAQPAQAQTK	Unambiguous	1	1	41583909		CID	1	0	1	1	0	0.000293883	13.79	0.0459613	0	50.5373	1	4	773.899	3092.57	0.747024	44.6047	16404	16404	MS2	9/348	Obvb02012.raw
	High	QTTQVAQPAQTQATTSYTSNVSGSEAAAK	Unambiguous	1	1	41583909		CID	1	0	1	1	0	0.00131827	13.74	0.0421667	0	54.6455	22	2	1463.71	2926.41	1.69389	137.775	51621	51621	MS2	8/336	Obvb02012.raw
	High	QTTQVAQPAQTQATTSYTSNVSGSEAAAK	Unambiguous	1	1	41583909		CID	1	0	1	1	0	3.71592e-05	13.74	0.0421667	0	58.4933	10	3	976.144	2926.42	4.88035	162.733	60201	60201	MS2	27/336	Obvb02012.raw
	High	QTTQVAQPAQTQATTSYTSNVSGSEAAAK	Unambiguous	1	1	41583909		CID	1	0	1	1	0	0.00104469	13.58	0.0437492	0	79.6	33	2	1463.71	2926.41	3.61269	158.758	58864	58864	MS2	12/336	Obvb02012.raw
	High	YTVEGGNAASAQVATPVAPQAQAPVQQVQPQTTVQAPVQK	Unambiguous	1	1	41583909		CID	1	0	1	1	0	0.000829276	13.58	0.0437492	0	29.6482	1	4	1015.28	4058.11	4.22601	135.998	50972	50972	MS2	18/444	Obvb02012.raw
	High	QAPVASTQQTTQVQAPVQQK	Unambiguous	1	1	41583909		CID	1	0	1	1	0	0.000840364	13.57	0.0439542	0	60.7462	8	3	713.379	2138.12	1.56489	83.4366	31435	31435	MS2	8/228	Obvb02012.raw
	High	QQTTQVQQAKPATPAASQQASAQPAQAQTK	Unambiguous	1	1	41583909		CID	1	0	1	1	0	0.002108	13.47	0.0494758	0	22.8636	1	2	1546.79	3092.58	1.66358	52.1314	19388	19388	MS2	12/348	Obvb02012.raw
	High	QTTQVAQPAQTQATTSYTSNVSGSEAAAK	Unambiguous	1	1	41583909		CID	1	0	1	1	0	0.000819199	13.44	0.0451825	0	10.5342	1	2	1463.71	2926.41	3.69612	85.7178	32304	32304	MS2	13/336	Obvb02012.raw
	High	YTVEGGNAASAQVATPVAPQAQAPVQQVQPQTTVQAPVQK	Unambiguous	1	1	41583909		CID	1	0	1	1	0	0.00122587	13.43	0.0452866	0	4.5118	0	4	1015.28	4058.1	2.48134	121.158	45580	45580	MS2	23/444	Obvb02012.raw
	High	QTTQVAQPAQTQATTSYTSNVSGSEAAAK	Unambiguous	1	1	41583909		CID	1	0	1	1	0	0.00115736	13.4	0.0456005	0	56.2147	10	3	976.143	2926.42	4.44236	171.363	63097	63097	MS2	12/336	Obvb02012.raw
	High	QTTQVAQPAQTQATTSYTSNVSGSEAAAK	Unambiguous	1	1	41583909		CID	1	0	1	1	0	0.00066909	13.34	0.0462349	0	49.4192	13	3	976.144	2926.42	5.31834	184.1	67338	67338	MS2	21/336	Obvb02012.raw
	High	YTVEGGNAASAQVATPVAPQAQAPVQQVQPQTTVQAPVQK	Unambiguous	1	1	41583909		CID	1	0	1	1	0	0.00217179	13.34	0.0462349	0	34.9353	7	3	1353.37	4058.11	3.88339	181.962	66616	66616	MS2	7/444	Obvb02012.raw
	High	YQLSASYLGGDYSAANQER	Unambiguous	3	2	262398376;41583909		CID	1	0	1	1	0	0.000213585	13.3	0.0466627	0	48.4285	15	3	698.325	2092.96	1.70819	107.79	40598	40598	MS2	8/212	Obvb02012.raw
	High	QTTQVAQPAQTQATTSYTSNVSGSEAAAK	Unambiguous	1	1	41583909		CID	1	0	1	1	0	0.00156145	13.3	0.0466627	0	46.7019	7	3	976.144	2926.42	4.94292	158.33	58727	58727	MS2	17/336	Obvb02012.raw
	High	YTVEGGNAASAQVATPVAPQAQAPVQQVQPQTTVQAPVQK	Unambiguous	1	1	41583909		CID	1	0	1	1	0	0.00064493	13.24	0.0473119	0	23.2777	3	5	812.427	4058.11	3.23004	128.868	48398	48398	MS2	20/444	Obvb02012.raw
	High	YTVEGGNAASAQVATPVAPQAQAPVQQVQPQTTVQAPVQK	Unambiguous	1	1	41583909		CID	1	0	1	1	0	0.00162854	13.14	0.0484139	0	20.8115	2	4	1015.28	4058.1	2.42118	141.691	53036	53036	MS2	19/444	Obvb02012.raw
	High	YTVEGGNAASAQVATPVAPQAQAPVQQVQPQTTVQAPVQK	Unambiguous	1	1	41583909		CID	1	0	1	1	0	0.00147727	13.07	0.0492006	0	37.0221	3	4	1015.28	4058.11	4.22601	109.116	41101	41101	MS2	12/444	Obvb02012.raw
	High	QAPVASTQQTTQVQAPVQQK	Unambiguous	1	1	41583909		CID	1	0	1	1	0	0.00176304	13	0.0551306	0	11.8909	7	3	713.379	2138.12	0.965427	48.6404	18014	18014	MS2	10/228	Obvb02012.raw
	High	YTVEGGNAASAQVATPVAPQAQAPVQQVQPQTTVQAPVQK	Unambiguous	1	1	41583909		CID	1	0	1	1	0	0.000258565	12.97	0.0503466	0	32.6038	12	6	677.189	4058.1	1.21133	118.509	44602	44602	MS2	11/444	Obvb02012.raw
	High	QTTQVAQPAQTQATTSYTSNVSGSEAAAK	Unambiguous	1	1	41583909		CID	1	0	1	1	0	0.00206338	12.95	0.050579	0	42.8729	9	2	1463.71	2926.42	4.69723	114.223	43012	43012	MS2	13/336	Obvb02012.raw
	High	QTTQVAQPAQTQATTSYTSNVSGSEAAAK	Unambiguous	1	1	41583909		CID	1	0	1	1	0	0.000454005	12.88	0.0514008	0	13.1162	3	3	976.142	2926.41	2.56527	132.466	49694	49694	MS2	11/336	Obvb02012.raw
	High	QAPVASTQQTTQVQAPVQQK	Unambiguous	1	1	41583909		CID	1	0	1	1	0	0.000270101	12.79	0.0552318	0	76.1168	5	3	713.378	2138.12	0.365958	92.4797	34867	34867	MS2	15/228	Obvb02012.raw
	High	YTVEGGNAASAQVATPVAPQAQAPVQQVQPQTTVQAPVQK	Unambiguous	1	1	41583909		CID	1	0	1	1	0	0.00166403	12.78	0.0525981	0	61.1206	5	4	1015.29	4058.12	7.23404	179.323	65739	65739	MS2	14/444	Obvb02012.raw
	High	QTTQVAQPAQTQATTSYTSNVSGSEAAAK	Unambiguous	1	1	41583909		CID	1	0	1	1	0	0.000153589	12.74	0.0530848	0	51.4445	9	3	976.144	2926.42	4.94292	162.824	60233	60233	MS2	7/336	Obvb02012.raw
	High	QTTQVAQPAQTQATTSYTSNVSGSEAAAK	Unambiguous	1	1	41583909		CID	1	0	1	1	0	6.02146e-05	12.72	0.0533298	0	17.3622	3	3	976.141	2926.41	1.93957	125.114	47040	47040	MS2	20/336	Obvb02012.raw
	High	QQTTQVQQAKPATPAASQQASAQPAQAQTK	Unambiguous	1	1	41583909		CID	1	0	1	1	0	0.000238377	12.69	0.0592097	0	7.36771	0	4	773.899	3092.57	0.352303	53.7081	19998	19998	MS2	21/348	Obvb02012.raw
	High	QAPVASTQQTTQVQAPVQQK	Unambiguous	1	1	41583909		CID	1	0	1	1	0	0.00102003	12.53	0.0614317	0	82.9622	3	3	713.379	2138.12	1.22234	90.7395	34210	34210	MS2	11/228	Obvb02012.raw
	High	QTTQVAQPAQTQATTSYTSNVSGSEAAAK	Unambiguous	1	1	41583909		CID	1	0	1	1	0	0.00158573	12.44	0.0568814	0	48.8588	7	2	1463.71	2926.41	1.02647	111.095	41844	41844	MS2	9/336	Obvb02012.raw
	High	YTVEGGNAASAQVATPVAPQAQAPVQQVQPQTTVQAPVQK	Unambiguous	1	1	41583909		CID	1	0	1	1	0	8.49297e-05	12.41	0.0572756	0	83.9097	4	5	812.427	4058.1	2.40282	129.368	48580	48580	MS2	16/444	Obvb02012.raw
	High	QAPVASTQQTTQVQAPVQQK	Unambiguous	1	1	41583909		CID	1	0	1	1	0	0.000323099	12.35	0.0640314	0	57.868	6	3	713.379	2138.12	1.1367	90.2413	34022	34022	MS2	9/228	Obvb02012.raw
	High	QAPVASTQQTTQVQAPVQQK	Unambiguous	1	1	41583909		CID	1	0	1	1	0	0.000323678	12.29	0.0590201	0	70.0322	9	3	713.379	2138.12	1.39362	95.5143	36010	36010	MS2	16/228	Obvb02012.raw
	High	QTTQVAQPAQTQATTSYTSNVSGSEAAAK	Unambiguous	1	1	41583909		CID	1	0	1	1	0	0.00137587	12.22	0.059837	0	65.2047	4	2	1463.71	2926.42	6.28233	104.541	39391	39391	MS2	11/336	Obvb02012.raw
	High	QTTQVAQPAQTQATTSYTSNVSGSEAAAK	Unambiguous	1	1	41583909		CID	1	0	1	1	0	3.07588e-05	12.08	0.0617974	0	76.5784	2	3	976.141	2926.41	1.81443	119.167	44846	44846	MS2	19/336	Obvb02012.raw
	High	QTTQVAQPAQTQATTSYTSNVSGSEAAAK	Unambiguous	1	1	41583909		CID	1	0	1	1	0	0.000292171	12.01	0.0628015	0	21.695	1	3	976.14	2926.41	1.43901	102.643	38684	38684	MS2	16/336	Obvb02012.raw
	High	QAPVASTQQTTQVQAPVQQK	Unambiguous	1	1	41583909		CID	1	0	1	1	0	0.000195555	11.99	0.0695653	0	36.6118	9	2	1069.56	2138.12	0.7148	84.9566	32017	32017	MS2	13/228	Obvb02012.raw
	High	QTTQVAQPAQTQATTSYTSNVSGSEAAAK	Unambiguous	1	1	41583909		CID	1	0	1	1	0	0.000532342	11.98	0.0632368	0	12.3765	2	3	976.141	2926.41	1.56415	113.14	42605	42605	MS2	9/336	Obvb02012.raw
	High	QTTQVAQPAQTQATTSYTSNVSGSEAAAK	Unambiguous	1	1	41583909		CID	1	0	1	1	0	0.000713192	11.96	0.0635287	0	21.8033	4	2	1463.72	2926.42	7.28344	101.784	38353	38353	MS2	12/336	Obvb02012.raw
	High	QQTTQVQQAKPATPAASQQASAQPAQAQTK	Unambiguous	1	1	41583909		CID	1	0	1	1	0	8.94831e-05	11.88	0.0713498	0	8.70405	1	4	773.899	3092.58	1.22069	43.9121	16136	16136	MS2	7/348	Obvb02012.raw
	High	QQTTQVQQAKPATPAASQQASAQPAQAQTK	Unambiguous	1	1	41583909		CID	1	0	1	1	0	0.000939066	11.81	0.0725091	0	50.5812	9	3	1031.53	3092.58	1.36319	61.7699	23129	23129	MS2	14/348	Obvb02012.raw
	High	YTVEGGNAASAQVATPVAPQAQAPVQQVQPQTTVQAPVQK	Unambiguous	1	1	41583909		CID	1	0	1	1	0	0.000784052	11.76	0.0665227	0	17.6645	1	5	812.426	4058.1	2.17722	119.646	45021	45021	MS2	21/444	Obvb02012.raw
	High	YTVEGGNAASAQVATPVAPQAQAPVQQVQPQTTVQAPVQK	Unambiguous	1	1	41583909		CID	1	0	1	1	0	0.00133376	11.76	0.0665227	0	26.2119	6	4	1015.28	4058.11	4.04552	177.21	65032	65032	MS2	16/444	Obvb02012.raw
	High	YTVEGGNAASAQVATPVAPQAQAPVQQVQPQTTVQAPVQK	Unambiguous	1	1	41583909		CID	1	0	1	1	0	0.00100402	11.72	0.0671382	0	22.6926	1	5	812.426	4058.1	1.95161	120.808	45452	45452	MS2	13/444	Obvb02012.raw
	High	QTTQVAQPAQTQATTSYTSNVSGSEAAAK	Unambiguous	1	1	41583909		CID	1	0	1	1	0	0.00131072	11.7	0.0674481	0	48.9015	8	3	976.143	2926.42	4.25465	163.061	60312	60312	MS2	8/336	Obvb02012.raw
	High	YTVEGGNAASAQVATPVAPQAQAPVQQVQPQTTVQAPVQK	Unambiguous	1	1	41583909		CID	1	0	1	1	0	0.0016679	11.7	0.0674481	0	12.0104	0	3	1353.37	4058.11	2.8005	123.236	46348	46348	MS2	14/444	Obvb02012.raw
	High	QQTTQVQQAKPATPAASQQASAQPAQAQTK	Unambiguous	1	1	41583909		CID	1	0	1	1	0	0.000185886	11.67	0.0748846	0	22.2861	1	4	773.898	3092.57	0.0365264	54.0567	20133	20133	MS2	17/348	Obvb02012.raw
	High	YTVEGGNAASAQVATPVAPQAQAPVQQVQPQTTVQAPVQK	Unambiguous	1	1	41583909		CID	1	0	1	1	0	0.000774537	11.41	0.0721058	0	38.7789	3	4	1015.28	4058.09	0.0748869	108.608	40909	40909	MS2	11/444	Obvb02012.raw
	High	QTTQVAQPAQTQATTSYTSNVSGSEAAAK	Unambiguous	1	1	41583909		CID	1	0	1	1	0	0.000250771	11.32	0.0736156	0	68.2645	12	3	976.144	2926.42	5.00549	156.219	57994	57994	MS2	18/336	Obvb02012.raw
	High	YTVEGGNAASAQVATPVAPQAQAPVQQVQPQTTVQAPVQK	Unambiguous	1	1	41583909		CID	1	0	1	1	0	0.000782057	11.3	0.0739554	0	11.4292	0	5	812.427	4058.1	2.55322	118.129	44460	44460	MS2	16/444	Obvb02012.raw
	High	YTVEGGNAASAQVATPVAPQAQAPVQQVQPQTTVQAPVQK	Unambiguous	1	1	41583909		CID	1	0	1	1	0	0.000321947	11.21	0.075504	0	46.4429	2	5	812.426	4058.1	1.87641	125.676	47244	47244	MS2	13/444	Obvb02012.raw
	High	QTTQVAQPAQTQATTSYTSNVSGSEAAAK	Unambiguous	1	1	41583909		CID	1	0	1	1	0	0.000327164	11.19	0.0758525	0	52.0133	8	3	976.143	2926.42	4.44236	178.693	65530	65530	MS2	21/336	Obvb02012.raw
	High	YTVEGGNAASAQVATPVAPQAQAPVQQVQPQTTVQAPVQK	Unambiguous	1	1	41583909		CID	1	0	1	1	0	0.00116563	11.16	0.0763783	0	33.3484	4	3	1353.38	4058.12	5.14677	160.849	59561	59561	MS2	8/444	Obvb02012.raw
	High	YTVEGGNAASAQVATPVAPQAQAPVQQVQPQTTVQAPVQK	Unambiguous	1	1	41583909		CID	1	0	1	1	0	0.00185047	11.08	0.0777983	0	56.7717	5	5	812.425	4058.1	0.297179	128.74	48353	48353	MS2	19/444	Obvb02012.raw
	High	QTTQVAQPAQTQATTSYTSNVSGSEAAAK	Unambiguous	1	1	41583909		CID	1	0	1	1	0	0.00139413	11.06	0.0781574	0	13.8265	2	3	976.14	2926.41	1.43901	109.795	41358	41358	MS2	21/336	Obvb02012.raw
	High	QTTQVAQPAQTQATTSYTSNVSGSEAAAK	Unambiguous	1	1	41583909		CID	1	0	1	1	0	0.000220052	11.06	0.0781574	0	84.6926	11	3	976.144	2926.42	4.69264	165.544	61160	61160	MS2	7/336	Obvb02012.raw
	High	QTTQVAQPAQTQATTSYTSNVSGSEAAAK	Unambiguous	1	1	41583909		CID	1	0	1	1	0	0.000428774	10.83	0.0824081	0	48.2053	9	3	976.143	2926.42	4.37979	161.271	59707	59707	MS2	16/336	Obvb02012.raw
	High	YTVEGGNAASAQVATPVAPQAQAPVQQVQPQTTVQAPVQK	Unambiguous	1	1	41583909		CID	1	0	1	1	0	0.000697461	10.76	0.0837471	0	9.07709	1	5	812.426	4058.1	1.72601	118.69	44668	44668	MS2	17/444	Obvb02012.raw
	High	QTTQVAQPAQTQATTSYTSNVSGSEAAAK	Unambiguous	1	1	41583909		CID	1	0	1	1	0	0.00120425	10.6	0.08689	0	42.1049	3	3	976.141	2926.41	1.75186	96.4801	36366	36366	MS2	16/336	Obvb02012.raw
	High	YTVEGGNAASAQVATPVAPQAQAPVQQVQPQTTVQAPVQK	Unambiguous	1	1	41583909		CID	1	0	1	1	0	0.000314541	10.59	0.0870903	0	22.1591	5	3	1353.38	4058.11	4.96629	164.037	60647	60647	MS2	12/444	Obvb02012.raw
	High	QTTQVAQPAQTQATTSYTSNVSGSEAAAK	Unambiguous	1	1	41583909		CID	1	0	1	1	0	0.00140682	10.45	0.0899435	0	9.00235	2	3	976.141	2926.41	2.06471	117.96	44397	44397	MS2	15/336	Obvb02012.raw
	High	TAYDVMGNKWYDLGANQWIMAK	Unambiguous	1	1	41583909		CID	1	0	1	1	0	0.00117051	10.44	0.0901509	1	59.1477	22	3	859.078	2575.22	3.66173	172.544	63485	63485	MS2	11/224	Obvb02012.raw
	High	QTTQVAQPAQTQATTSYTSNVSGSEAAAK	Unambiguous	1	1	41583909		CID	1	0	1	1	0	0.00126379	10.41	0.0907758	0	69.277	11	3	976.14	2926.4	0.813312	185.076	67665	67665	MS2	9/336	Obvb02012.raw
	High	QTTQVAQPAQTQATTSYTSNVSGSEAAAK	Unambiguous	1	1	41583909		CID	1	0	1	1	0	0.00146477	10.36	0.0918269	0	54.5137	12	3	976.144	2926.42	5.56861	183.971	67294	67294	MS2	16/336	Obvb02012.raw
	High	YTVEGGNAASAQVATPVAPQAQAPVQQVQPQTTVQAPVQK	Unambiguous	1	1	41583909		CID	1	0	1	1	0	0.00168948	10.32	0.0926766	0	13.1984	1	3	1353.37	4058.1	2.25905	140.405	52574	52574	MS2	7/444	Obvb02012.raw
	High	QTTQVAQPAQTQATTSYTSNVSGSEAAAK	Unambiguous	1	1	41583909		CID	1	0	1	1	0	0.000249021	10.24	0.0943996	0	25.2718	3	3	976.141	2926.41	1.62672	96.6164	36417	36417	MS2	15/336	Obvb02012.raw
	High	QTTQVAQPAQTQATTSYTSNVSGSEAAAK	Unambiguous	1	1	41583909		CID	1	0	1	1	0	0.00029386	10.19	0.0954927	0	75.4719	2	3	976.141	2926.41	1.877	65.5211	24589	24589	MS2	14/336	Obvb02012.raw
	High	QAPVASTQQTTQVQAPVQQK	Unambiguous	1	1	41583909		CID	1	0	1	1	0	0.00116096	10.07	0.108241	0	64.6744	3	2	1069.56	2138.12	1.17154	79.8712	30078	30078	MS2	9/228	Obvb02012.raw
	High	QQTTQVQQAKPATPAASQQASAQPAQAQTK	Unambiguous	1	1	41583909		CID	1	0	1	1	0	3.04605e-05	10.05	0.108741	0	60.4854	4	5	619.32	3092.57	0.0321785	53.0188	19730	19730	MS2	14/348	Obvb02012.raw
	High	QTTQVAQPAQTQATTSYTSNVSGSEAAAK	Unambiguous	1	1	41583909		CID	1	0	1	1	7.7e-05	0.00242956	39.16	0.000121051	0	14.0304	4	2	1463.7	2926.39	-4.39629	103.941	39170	39170	MS2	8/336	Obvb02012.raw
	High	TYSAPVQQR	Unambiguous	1	1	41583909		CID	1	0	1	1	7.7e-05	0.0024654	38.33	0.00039661	0	4.61727	0	2	525.273	1049.54	0.524198	36.6476	13227	13227	MS2	7/72	Obvb02012.raw
	High	QQTTQVQQAKPATPAASQQASAQPAQAQTK	Unambiguous	1	1	41583909		CID	1	0	1	1	7.7e-05	0.00247057	36.72	0.000234095	0	18.1555	0	2	1546.79	3092.58	1.50569	53.0454	19739	19739	MS2	12/348	Obvb02012.raw
	High	QTTQVAQPAQTQATTSYTSNVSGSEAAAK	Unambiguous	1	1	41583909		CID	1	0	1	1	7.7e-05	0.00259375	31.79	0.000660648	0	33.39	3	2	1463.71	2926.41	2.44473	104.846	39502	39502	MS2	10/336	Obvb02012.raw
	High	QTTQVAQPAQTQATTSYTSNVSGSEAAAK	Unambiguous	1	1	41583909		CID	1	0	1	1	7.7e-05	0.0022862	24.25	0.00374947	0	23.917	1	2	1463.71	2926.41	1.27675	89.2931	33663	33663	MS2	19/336	Obvb02012.raw
	High	QTTQVAQPAQTQATTSYTSNVSGSEAAAK	Unambiguous	1	1	41583909		CID	1	0	1	1	7.7e-05	0.00257139	23.45	0.00450786	0	8.48131	2	3	976.142	2926.41	2.62784	103.316	38940	38940	MS2	19/336	Obvb02012.raw
	High	QTTQVAQPAQTQATTSYTSNVSGSEAAAK	Unambiguous	1	1	41583909		CID	1	0	1	1	7.7e-05	0.00229869	22.46	0.005662	0	43.6042	8	2	1463.71	2926.41	2.695	114.354	43061	43061	MS2	8/336	Obvb02012.raw
	High	YTVEGGNAASAQVATPVAPQAQAPVQQVQPQTTVQAPVQK	Unambiguous	1	1	41583909		CID	1	0	1	1	7.7e-05	0.00256887	20.52	0.00885054	0	31.4354	3	4	1015.28	4058.1	0.496016	150.782	56175	56175	MS2	14/444	Obvb02012.raw
	High	QAPVASTQQTTQVQAPVQQK	Unambiguous	1	1	41583909		CID	1	0	1	1	7.7e-05	0.00224527	20.15	0.00963762	0	84.2793	2	2	1069.57	2138.13	4.48288	84.0144	31656	31656	MS2	10/228	Obvb02012.raw
	High	TYSAPVQQR	Unambiguous	1	1	41583909		CID	1	0	1	1	7.7e-05	0.00266287	19.84	0.0274945	0	44.2197	0	2	525.273	1049.54	1.33836	36.2266	13052	13052	MS2	6/72	Obvb02012.raw
	High	YTVEGGNAASAQVATPVAPQAQAPVQQVQPQTTVQAPVQK	Unambiguous	1	1	41583909		CID	1	0	1	1	7.7e-05	0.00258403	19.43	0.0113755	0	9.68756	0	4	1015.28	4058.1	2.18053	122.632	46125	46125	MS2	24/444	Obvb02012.raw
	High	QAPVASTQQTTQVQAPVQQK	Unambiguous	1	1	41583909		CID	1	0	1	1	7.7e-05	0.00231798	19.33	0.0128349	0	0	4	3	713.379	2138.12	0.965427	51.6633	19210	19210	MS2	12/228	Obvb02012.raw
	High	QTTQVAQPAQTQATTSYTSNVSGSEAAAK	Unambiguous	1	1	41583909		CID	1	0	1	1	7.7e-05	0.00262343	18.65	0.0136135	0	9.27749	1	3	976.14	2926.41	1.37644	92.0458	34701	34701	MS2	16/336	Obvb02012.raw
	High	YTVEGGNAASAQVATPVAPQAQAPVQQVQPQTTVQAPVQK	Unambiguous	1	1	41583909		CID	1	0	1	1	7.7e-05	0.00230281	17.09	0.0194971	0	30.4456	3	4	1015.28	4058.11	5.06826	152.547	56777	56777	MS2	21/444	Obvb02012.raw
	High	QTTQVAQPAQTQATTSYTSNVSGSEAAAK	Unambiguous	1	1	41583909		CID	1	0	1	1	7.7e-05	0.00225415	16.1	0.0244889	0	8.23491	1	3	976.141	2926.41	1.877	95.5703	36029	36029	MS2	20/336	Obvb02012.raw
	High	YTVEGGNAASAQVATPVAPQAQAPVQQVQPQTTVQAPVQK	Unambiguous	1	1	41583909		CID	1	0	1	1	7.7e-05	0.00239692	15.45	0.0284426	0	19.3021	8	3	1353.37	4058.1	1.44687	108.934	41033	41033	MS2	24/444	Obvb02012.raw
	High	YTVEGGNAASAQVATPVAPQAQAPVQQVQPQTTVQAPVQK	Unambiguous	1	1	41583909		CID	1	0	1	1	7.7e-05	0.00239205	15.02	0.0314029	0	52.891	2	4	1015.28	4058.11	3.68456	133.863	50204	50204	MS2	23/444	Obvb02012.raw
	High	TAYDVmGNKWYDLGANQWIMAK	Unambiguous	1	1	41583909	M6(Oxidation)	CID	1	0	1	1	7.7e-05	0.00263795	14.51	0.0353997	1	41.9253	9	3	864.412	2591.22	5.86062	159.627	59145	59145	MS2	18/224	Obvb02012.raw
	High	QTTQVAQPAQTQATTSYTSNVSGSEAAAK	Unambiguous	1	1	41583909		CID	1	0	1	1	7.7e-05	0.00233049	14.37	0.0364729	0	45.4237	20	2	1463.71	2926.41	2.52815	139.195	52136	52136	MS2	7/336	Obvb02012.raw
	High	QTTQVAQPAQTQATTSYTSNVSGSEAAAK	Unambiguous	1	1	41583909		CID	1	0	1	1	7.7e-05	0.00263965	14.36	0.036557	0	43.4117	7	3	976.143	2926.42	4.25465	163.203	60360	60360	MS2	13/336	Obvb02012.raw
	High	QTTQVAQPAQTQATTSYTSNVSGSEAAAK	Unambiguous	1	1	41583909		CID	1	0	1	1	7.7e-05	0.00229341	13.66	0.0429507	0	4.52145	1	3	976.14	2926.41	1.31387	107.466	40476	40476	MS2	17/336	Obvb02012.raw
	High	QAPVASTQQTTQVQAPVQQK	Unambiguous	1	1	41583909		CID	1	0	1	1	7.7e-05	0.00239032	11.77	0.0663697	0	45.7108	6	3	713.38	2138.12	1.90745	90.4173	34089	34089	MS2	12/228	Obvb02012.raw
	High	QTTQVAQPAQTQATTSYTSNVSGSEAAAK	Unambiguous	1	1	41583909		CID	1	0	1	1	7.7e-05	0.00257901	11.42	0.0719399	0	7.31881	3	3	976.142	2926.41	2.56527	119.258	44879	44879	MS2	20/336	Obvb02012.raw
	High	QTTQVAQPAQTQATTSYTSNVSGSEAAAK	Unambiguous	1	1	41583909		CID	1	0	1	1	7.7e-05	0.0026404	10.98	0.0796104	0	19.8855	3	3	976.141	2926.41	2.44013	139.438	52223	52223	MS2	15/336	Obvb02012.raw
	High	YTVEGGNAASAQVATPVAPQAQAPVQQVQPQTTVQAPVQK	Unambiguous	1	1	41583909		CID	1	0	1	1	7.7e-05	0.00261233	10.28	0.0935341	0	21.7992	7	3	1353.38	4058.11	5.05653	183.529	67144	67144	MS2	8/444	Obvb02012.raw
	High	YTVEGGNAASAQVATPVAPQAQAPVQQVQPQTTVQAPVQK	Unambiguous	1	1	41583909		CID	1	0	1	1	7.7e-05	0.00264771	10.02	0.0993047	0	43.4014	6	3	1353.38	4058.12	5.50774	155.6	57783	57783	MS2	12/444	Obvb02012.raw
	High	TYSAPVQQR	Unambiguous	1	1	41583909		CID	1	0	1	1	0.00015	0.00336256	32.36	0.00148095	0	3.15064	0	2	525.273	1049.54	0.756815	37.1659	13440	13440	MS2	10/72	Obvb02012.raw
	High	TYSYAPAQK	Unambiguous	2	2	41583909;262398375		CID	1	0	1	1	0.00015	0.00308834	29.16	0.00163807	0	5.77445	0	2	514.756	1028.51	0.530208	40.7703	14888	14888	MS2	8/68	Obvb02012.raw
	High	QTTQVAQPAQTQATTSYTSNVSGSEAAAK	Unambiguous	1	1	41583909		CID	1	0	1	1	0.00015	0.00309089	26.9	0.0020369	0	32.5068	5	2	1463.7	2926.39	-4.73	100.849	38001	38001	MS2	15/336	Obvb02012.raw
	High	QTTQVAQPAQTQATTSYTSNVSGSEAAAK	Unambiguous	1	1	41583909		CID	1	0	1	1	0.00015	0.0032593	25.71	0.00267898	0	39.3764	8	3	976.144	2926.42	4.88035	164.749	60890	60890	MS2	26/336	Obvb02012.raw
	High	QTTQVAQPAQTQATTSYTSNVSGSEAAAK	Unambiguous	1	1	41583909		CID	1	0	1	1	0.00015	0.00329301	25.49	0.00281819	0	39.9131	6	2	1463.71	2926.41	1.36018	107.865	40626	40626	MS2	7/336	Obvb02012.raw
	High	QTTQVAQPAQTQATTSYTSNVSGSEAAAK	Unambiguous	1	1	41583909		CID	1	0	1	1	0.00015	0.00299719	25.03	0.00313307	0	19.9083	1	2	1463.71	2926.41	2.27787	85.9235	32383	32383	MS2	10/336	Obvb02012.raw
	High	QTTQVAQPAQTQATTSYTSNVSGSEAAAK	Unambiguous	1	1	41583909		CID	1	0	1	1	0.00015	0.00295154	24.95	0.00319132	0	22.815	1	2	1463.71	2926.41	3.36242	93.1031	35103	35103	MS2	8/336	Obvb02012.raw
	High	QTTQVAQPAQTQATTSYTSNVSGSEAAAK	Unambiguous	1	1	41583909		CID	1	0	1	1	0.00015	0.00276787	24.16	0.00382798	0	27.2024	9	2	1463.71	2926.41	1.19333	130.077	48834	48834	MS2	6/336	Obvb02012.raw
	High	TYSAPVQQR	Unambiguous	1	1	41583909		CID	1	0	1	1	0.00015	0.00287825	23.59	0.0113756	0	10.9878	1	2	525.272	1049.54	0.0589638	38.6053	14023	14023	MS2	6/72	Obvb02012.raw
	High	YTVEGGNAASAQVATPVAPQAQAPVQQVQPQTTVQAPVQK	Unambiguous	1	1	41583909		CID	1	0	1	1	0.00015	0.00276242	22.66	0.00540717	0	37.0551	4	4	1015.28	4058.11	3.56424	158.239	58695	58695	MS2	30/444	Obvb02012.raw
	High	QTTQVAQPAQTQATTSYTSNVSGSEAAAK	Unambiguous	1	1	41583909		CID	1	0	1	1	0.00015	0.00281987	19.9	0.0102087	0	7.96387	2	3	976.141	2926.41	1.877	114.852	43245	43245	MS2	27/336	Obvb02012.raw
	High	QTTQVAQPAQTQATTSYTSNVSGSEAAAK	Unambiguous	1	1	41583909		CID	1	0	1	1	0.00015	0.00330319	18.93	0.0127635	0	16.9067	4	3	976.142	2926.41	3.19097	142.152	53198	53198	MS2	14/336	Obvb02012.raw
	High	YTVEGGNAASAQVATPVAPQAQAPVQQVQPQTTVQAPVQK	Unambiguous	1	1	41583909		CID	1	0	1	1	0.00015	0.00297782	18.29	0.0147901	0	6.54178	0	3	1353.37	4058.11	2.71025	117.916	44380	44380	MS2	13/444	Obvb02012.raw
	High	ESGGSYSAR	Unambiguous	4	3	262398376;41583909;262398375		CID	1	0	1	1	0.00015	0.00318646	17.17	0.0191412	0	72.7633	13	2	457.205	913.402	0.887597	5.08576	1256	1256	MS2	6/64	Obvb02012.raw
	High	YTVEGGNAASAQVATPVAPQAQAPVQQVQPQTTVQAPVQK	Unambiguous	1	1	41583909		CID	1	0	1	1	0.00015	0.00295896	15.05	0.0311867	0	19.8562	3	4	1015.28	4058.11	3.98536	160.414	59415	59415	MS2	20/444	Obvb02012.raw
	High	YTVEGGNAASAQVATPVAPQAQAPVQQVQPQTTVQAPVQK	Unambiguous	1	1	41583909		CID	1	0	1	1	0.00015	0.00275151	14.55	0.0349921	0	10.3945	1	5	812.427	4058.1	2.25242	118.561	44620	44620	MS2	15/444	Obvb02012.raw
	High	YTVEGGNAASAQVATPVAPQAQAPVQQVQPQTTVQAPVQK	Unambiguous	1	1	41583909		CID	1	0	1	1	0.00015	0.00291245	14.49	0.0354789	0	12.5601	1	3	1353.37	4058.11	2.71025	129.303	48556	48556	MS2	9/444	Obvb02012.raw
	High	YTVEGGNAASAQVATPVAPQAQAPVQQVQPQTTVQAPVQK	Unambiguous	1	1	41583909		CID	1	0	1	1	0.00015	0.00272495	14.3	0.0370655	0	47.662	4	3	1353.38	4058.12	5.68822	155.284	57675	57675	MS2	15/444	Obvb02012.raw
	High	QTTQVAQPAQTQATTSYTSNVSGSEAAAK	Unambiguous	1	1	41583909		CID	1	0	1	1	0.00015	0.00312932	13.9	0.0406415	0	17.448	2	3	976.141	2926.41	1.75186	130.023	48814	48814	MS2	19/336	Obvb02012.raw
	High	YTVEGGNAASAQVATPVAPQAQAPVQQVQPQTTVQAPVQK	Unambiguous	1	1	41583909		CID	1	0	1	1	0.00015	0.0028746	13.87	0.0409232	0	50.1449	3	4	1015.28	4058.11	4.46665	145.456	54372	54372	MS2	21/444	Obvb02012.raw
	High	QTTQVAQPAQTQATTSYTSNVSGSEAAAK	Unambiguous	1	1	41583909		CID	1	0	1	1	0.00015	0.00305814	13.33	0.0463415	0	35.1872	1	3	976.146	2926.42	7.13285	186.454	68136	68136	MS2	8/336	Obvb02012.raw
	High	QTTQVAQPAQTQATTSYTSNVSGSEAAAK	Unambiguous	1	1	41583909		CID	1	0	1	1	0.00015	0.00303272	12.68	0.0538233	0	35.9701	12	3	976.14	2926.41	1.31387	67.2504	25256	25256	MS2	10/336	Obvb02012.raw
	High	YQLSASYLGGDYSAANQER	Unambiguous	3	2	262398376;41583909		CID	1	0	1	1	0.00015	0.00274224	11.79	0.0660648	0	53.0074	4	3	698.325	2092.96	1.79568	108.241	40769	40769	MS2	12/212	Obvb02012.raw
	High	QAPVASTQQTTQVQAPVQQK	Unambiguous	1	1	41583909		CID	1	0	1	1	0.00015	0.00324936	11.77	0.0665273	0	54.1719	1	2	1069.57	2138.12	1.51409	72.1259	27131	27131	MS2	8/228	Obvb02012.raw
	High	YTVEGGNAASAQVATPVAPQAQAPVQQVQPQTTVQAPVQK	Unambiguous	1	1	41583909		CID	1	0	1	1	0.00015	0.0032083	11.72	0.0671382	0	17.1868	1	4	1015.28	4058.11	2.8423	138.55	51900	51900	MS2	15/444	Obvb02012.raw
	High	QTTQVAQPAQTQATTSYTSNVSGSEAAAK	Unambiguous	1	1	41583909		CID	1	0	1	1	0.00015	0.00328548	11.7	0.0674481	0	24.8373	0	3	976.14	2926.41	1.37644	85.8022	32337	32337	MS2	17/336	Obvb02012.raw
	High	QAPVASTQQTTQVQAPVQQK	Unambiguous	1	1	41583909		CID	1	0	1	1	0.00015	0.00338177	10.63	0.0951465	0	44.7907	1	2	1069.57	2138.12	1.28572	71.7056	26972	26972	MS2	6/228	Obvb02012.raw
	High	TYSAPVQQR	Unambiguous	1	1	41583909		CID	1	0	1	1	0.00021	0.00411055	33.51	0.00120327	0	4.64769	0	2	525.273	1049.54	0.524198	38.1865	13850	13850	MS2	10/72	Obvb02012.raw
	High	FWQTNGWY	Unambiguous	2	2	41583909;262398375		CID	1	0	1	1	0.00021	0.00669543	32.93	0.000508124	0	5.64618	0	2	551.246	1101.48	4.47664	156.124	57959	57959	MS2	6/70	Obvb02012.raw
	High	TYSAPVQQR	Unambiguous	1	1	41583909		CID	1	0	1	1	0.00021	0.00533072	32.56	0.00144203	0	20.5289	1	2	525.272	1049.54	0.175272	38.6856	14056	14056	MS2	7/72	Obvb02012.raw
	High	FWQTNGWY	Unambiguous	2	2	41583909;262398375		CID	1	0	1	1	0.00021	0.0064511	32.09	0.000616552	0	7.78916	0	2	551.245	1101.48	4.25499	157.214	58343	58343	MS2	6/70	Obvb02012.raw
	High	TAYDVmGNK	Unambiguous	1	1	41583909	M6(Oxidation)	CID	1	0	1	1	0.00021	0.0041731	31.85	0.000651583	0	10.0009	0	2	507.732	1014.46	0.648005	30.5319	10758	10758	MS2	8/68	Obvb02012.raw
	High	TYSAPVQQR	Unambiguous	1	1	41583909		CID	1	0	1	1	0.00021	0.00435553	30.88	0.00204146	0	6.82041	0	2	525.273	1049.54	0.640507	37.6794	13643	13643	MS2	13/72	Obvb02012.raw
	High	SRYGSWTGAQK	Unambiguous	2	2	41583909;262398375		CID	1	0	1	1	0.00021	0.00375002	29.74	0.00148637	1	28.5061	1	2	620.808	1240.61	0.712864	43.1445	15832	15832	MS2	8/116	Obvb02012.raw
	High	QTTQVAQPAQTQATTSYTSNVSGSEAAAK	Unambiguous	1	1	41583909		CID	1	0	1	1	0.00021	0.00516878	25.88	0.00257614	0	6.95999	1	3	976.141	2926.41	1.75186	94.3315	35565	35565	MS2	22/336	Obvb02012.raw
	High	TAYDVmGNK	Unambiguous	1	1	41583909	M6(Oxidation)	CID	1	0	1	1	0.00021	0.00371746	24.69	0.00338821	0	40.3081	1	2	507.732	1014.46	0.347178	29.4378	10330	10330	MS2	4/68	Obvb02012.raw
	High	QTTQVAQPAQTQATTSYTSNVSGSEAAAK	Unambiguous	1	1	41583909		CID	1	0	1	1	0.00021	0.00403537	24.35	0.00366412	0	10.2046	3	4	732.357	2926.41	1.3927	81.296	30621	30621	MS2	10/336	Obvb02012.raw
	High	QTTQVAQPAQTQATTSYTSNVSGSEAAAK	Unambiguous	1	1	41583909		CID	1	0	1	1	0.00021	0.00355812	21.42	0.00719399	0	4.07227	3	3	976.141	2926.41	1.93957	121.848	45837	45837	MS2	25/336	Obvb02012.raw
	High	YTVEGGNAASAQVATPVAPQAQAPVQQVQPQTTVQAPVQK	Unambiguous	1	1	41583909		CID	1	0	1	1	0.00021	0.00420039	20.8	0.00829793	0	26.2047	5	4	1015.28	4058.11	4.22601	167.344	61768	61768	MS2	18/444	Obvb02012.raw
	High	YTVEGGNAASAQVATPVAPQAQAPVQQVQPQTTVQAPVQK	Unambiguous	1	1	41583909		CID	1	0	1	1	0.00021	0.00375767	20.66	0.00856979	0	15.4567	2	3	1353.37	4058.11	2.98098	111.035	41821	41821	MS2	20/444	Obvb02012.raw
	High	YTVEGGNAASAQVATPVAPQAQAPVQQVQPQTTVQAPVQK	Unambiguous	1	1	41583909		CID	1	0	1	1	0.00021	0.00427765	19.93	0.0101384	0	14.9918	4	3	1353.37	4058.1	1.98832	109.627	41295	41295	MS2	21/444	Obvb02012.raw
	High	QQTTQVQQAKPATPAASQQASAQPAQAQTK	Unambiguous	1	1	41583909		CID	1	0	1	1	0.00021	0.00429163	19.64	0.0108385	0	26.4958	4	3	1031.53	3092.59	4.32358	44.8149	16490	16490	MS2	19/348	Obvb02012.raw
	High	WYDLGANQWImAK	Unambiguous	2	2	41583909;262398375	M11(Oxidation)	CID	1	0	1	1	0.00021	0.00455981	18.96	0.0127057	0	100	6	2	806.388	1611.77	3.71264	165.638	61192	61192	MS2	14/120	Obvb02012.raw
	High	YTVEGGNAASAQVATPVAPQAQAPVQQVQPQTTVQAPVQK	Unambiguous	1	1	41583909		CID	1	0	1	1	0.00021	0.0046871	18.49	0.0141244	0	23.1898	2	3	1353.37	4058.11	3.07122	135.146	50668	50668	MS2	15/444	Obvb02012.raw
	High	YTVEGGNAASAQVATPVAPQAQAPVQQVQPQTTVQAPVQK	Unambiguous	1	1	41583909		CID	1	0	1	1	0.00021	0.00756029	18.39	0.0144534	0	2.19707	0	4	1015.28	4058.1	2.24069	120.765	45436	45436	MS2	8/444	Obvb02012.raw
	High	YTVEGGNAASAQVATPVAPQAQAPVQQVQPQTTVQAPVQK	Unambiguous	1	1	41583909		CID	1	0	1	1	0.00021	0.00595463	17.93	0.0160683	0	86.6792	5	4	1015.28	4058.11	4.34633	164.978	60967	60967	MS2	17/444	Obvb02012.raw
	High	YTVEGGNAASAQVATPVAPQAQAPVQQVQPQTTVQAPVQK	Unambiguous	1	1	41583909		CID	1	0	1	1	0.00021	0.00424614	17.53	0.0176185	0	35.3406	7	4	1015.29	4058.12	6.27147	172.3	63403	63403	MS2	16/444	Obvb02012.raw
	High	YTVEGGNAASAQVATPVAPQAQAPVQQVQPQTTVQAPVQK	Unambiguous	1	1	41583909		CID	1	0	1	1	0.00021	0.00546356	17.08	0.019542	0	2.67012	0	4	1015.28	4058.1	1.69924	111.548	42012	42012	MS2	17/444	Obvb02012.raw
	High	QTTQVAQPAQTQATTSYTSNVSGSEAAAK	Unambiguous	1	1	41583909		CID	1	0	1	1	0.00021	0.00610561	17.05	0.0196775	0	61.4324	14	2	1463.71	2926.42	4.94751	188.722	68925	68925	MS2	6/336	Obvb02012.raw
	High	YTVEGGNAASAQVATPVAPQAQAPVQQVQPQTTVQAPVQK	Unambiguous	1	1	41583909		CID	1	0	1	1	0.00021	0.00372914	17	0.0199054	0	20.9556	2	3	1353.37	4058.11	2.71025	142.013	53148	53148	MS2	15/444	Obvb02012.raw
	High	YTVEGGNAASAQVATPVAPQAQAPVQQVQPQTTVQAPVQK	Unambiguous	1	1	41583909		CID	1	0	1	1	0.00021	0.00409484	16.15	0.0242086	0	29.8765	2	4	1015.28	4058.1	1.15779	109.624	41294	41294	MS2	31/444	Obvb02012.raw
	High	QQTTQVQQAKPATPAASQQASAQPAQAQTK	Unambiguous	1	1	41583909		CID	1	0	1	1	0.00021	0.00630098	16.14	0.024322	0	17.2531	0	2	1546.79	3092.58	2.29513	53.3447	19854	19854	MS2	12/348	Obvb02012.raw
	High	YTVEGGNAASAQVATPVAPQAQAPVQQVQPQTTVQAPVQK	Unambiguous	1	1	41583909		CID	1	0	1	1	0.00021	0.00422365	15.46	0.0283772	0	43.6334	1	4	1015.29	4058.13	7.65516	186.536	68167	68167	MS2	14/444	Obvb02012.raw
	High	QTTQVAQPAQTQATTSYTSNVSGSEAAAK	Unambiguous	1	1	41583909		CID	1	0	1	1	0.00021	0.00760929	15.32	0.0293069	0	38.153	6	3	976.143	2926.42	4.44236	151.335	56367	56367	MS2	16/336	Obvb02012.raw
	High	QTTQVAQPAQTQATTSYTSNVSGSEAAAK	Unambiguous	1	1	41583909		CID	1	0	1	1	0.00021	0.00373043	15.07	0.0310435	0	15.6021	3	3	976.141	2926.41	2.12728	133.083	49918	49918	MS2	24/336	Obvb02012.raw
	High	YTVEGGNAASAQVATPVAPQAQAPVQQVQPQTTVQAPVQK	Unambiguous	1	1	41583909		CID	1	0	1	1	0.00021	0.00718075	14.97	0.0317665	0	51.9595	12	3	1353.37	4058.11	3.34195	148.946	55547	55547	MS2	9/444	Obvb02012.raw
	High	QQTTQVQQAKPATPAASQQASAQPAQAQTK	Unambiguous	1	1	41583909		CID	1	0	1	1	0.00021	0.00612641	14.64	0.0377914	0	2.84179	1	3	1031.53	3092.57	0.771108	42.0899	15415	15415	MS2	13/348	Obvb02012.raw
	High	YTVEGGNAASAQVATPVAPQAQAPVQQVQPQTTVQAPVQK	Unambiguous	1	1	41583909		CID	1	0	1	1	0.00021	0.00637889	14.64	0.0342744	0	35.7109	7	4	1015.28	4058.11	4.52681	175.231	64365	64365	MS2	21/444	Obvb02012.raw
	High	YTVEGGNAASAQVATPVAPQAQAPVQQVQPQTTVQAPVQK	Unambiguous	1	1	41583909		CID	1	0	1	1	0.00021	0.00706233	14.48	0.0355607	0	8.08326	1	4	1015.28	4058.1	1.51876	112.414	42333	42333	MS2	23/444	Obvb02012.raw
	High	QTTQVAQPAQTQATTSYTSNVSGSEAAAK	Unambiguous	1	1	41583909		CID	1	0	1	1	0.00021	0.00598324	14.19	0.0380163	0	41.436	3	3	976.142	2926.41	3.25354	144.738	54126	54126	MS2	16/336	Obvb02012.raw
	High	QTTQVAQPAQTQATTSYTSNVSGSEAAAK	Unambiguous	1	1	41583909		CID	1	0	1	1	0.00021	0.00634619	13.95	0.0401763	0	30.8569	3	3	976.141	2926.41	2.37756	123.673	46509	46509	MS2	15/336	Obvb02012.raw
	High	YTVEGGNAASAQVATPVAPQAQAPVQQVQPQTTVQAPVQK	Unambiguous	1	1	41583909		CID	1	0	1	1	0.00021	0.00680294	13.89	0.0407352	0	32.9196	2	3	1353.37	4058.11	2.89074	113.739	42829	42829	MS2	17/444	Obvb02012.raw
	High	QTTQVAQPAQTQATTSYTSNVSGSEAAAK	Unambiguous	1	1	41583909		CID	1	0	1	1	0.00021	0.00485577	13.86	0.0410176	0	22.7421	5	2	1463.71	2926.41	2.02759	97.8952	36896	36896	MS2	17/336	Obvb02012.raw
	High	QTTQVAQPAQTQATTSYTSNVSGSEAAAK	Unambiguous	1	1	41583909		CID	1	0	1	1	0.00021	0.00359202	13.8	0.0415882	0	39.1398	3	3	976.141	2926.41	1.56415	97.7286	36834	36834	MS2	9/336	Obvb02012.raw
	High	YTVEGGNAASAQVATPVAPQAQAPVQQVQPQTTVQAPVQK	Unambiguous	1	1	41583909		CID	1	0	1	1	0.00021	0.00756474	13.78	0.0417802	0	49.1309	6	4	1015.29	4058.13	9.5803	165.494	61144	61144	MS2	17/444	Obvb02012.raw
	High	YTVEGGNAASAQVATPVAPQAQAPVQQVQPQTTVQAPVQK	Unambiguous	1	1	41583909		CID	1	0	1	1	0.00021	0.00554466	13.62	0.0433481	0	41.7834	5	4	1015.28	4058.11	4.34633	175.651	64506	64506	MS2	21/444	Obvb02012.raw
	High	QTTQVAQPAQTQATTSYTSNVSGSEAAAK	Unambiguous	1	1	41583909		CID	1	0	1	1	0.00021	0.00609803	13.44	0.0451825	0	65.4901	8	3	976.144	2926.42	5.31834	152.697	56828	56828	MS2	16/336	Obvb02012.raw
	High	QTTQVAQPAQTQATTSYTSNVSGSEAAAK	Unambiguous	1	1	41583909		CID	1	0	1	1	0.00021	0.00403491	13.09	0.0489745	0	49.1346	10	3	976.144	2926.42	5.31834	153.585	57122	57122	MS2	14/336	Obvb02012.raw
	High	YTVEGGNAASAQVATPVAPQAQAPVQQVQPQTTVQAPVQK	Unambiguous	1	1	41583909		CID	1	0	1	1	0.00021	0.00463235	12.89	0.0512826	0	18.6402	1	3	1353.37	4058.11	2.89074	125.948	47341	47341	MS2	12/444	Obvb02012.raw
	High	YTVEGGNAASAQVATPVAPQAQAPVQQVQPQTTVQAPVQK	Unambiguous	1	1	41583909		CID	1	0	1	1	0.00021	0.0053134	12.88	0.0514008	0	46.8151	7	3	1353.37	4058.11	3.79315	156.401	58059	58059	MS2	7/444	Obvb02012.raw
	High	QQTTQVQQAKPATPAASQQASAQPAQAQTK	Unambiguous	1	1	41583909		CID	1	0	1	1	0.00021	0.00527075	12.29	0.0649221	0	2.42104	0	4	773.899	3092.58	1.22069	43.0648	15799	15799	MS2	16/348	Obvb02012.raw
	High	QTTQVAQPAQTQATTSYTSNVSGSEAAAK	Unambiguous	1	1	41583909		CID	1	0	1	1	0.00021	0.00493335	11.84	0.0653085	0	17.2262	2	4	732.358	2926.41	1.97669	81.4237	30670	30670	MS2	14/336	Obvb02012.raw
	High	YTVEGGNAASAQVATPVAPQAQAPVQQVQPQTTVQAPVQK	Unambiguous	1	1	41583909		CID	1	0	1	1	0.00021	0.0066279	11.74	0.0668298	0	34.5694	1	4	1015.28	4058.11	4.10568	133.122	49932	49932	MS2	22/444	Obvb02012.raw
	High	QQTAVQAQAPK	Unambiguous	1	1	41583909		CID	1	0	1	1	0.00021	0.00758451	11.48	0.0711214	0	17.4658	4	2	585.317	1169.63	-0.308283	18.7837	6112	6112	MS2	6/120	Obvb02012.raw
	High	YTVEGGNAASAQVATPVAPQAQAPVQQVQPQTTVQAPVQK	Unambiguous	1	1	41583909		CID	1	0	1	1	0.00021	0.00737648	11.42	0.0719399	0	60.4508	6	4	1015.29	4058.12	6.39179	174.474	64121	64121	MS2	24/444	Obvb02012.raw
	High	YTVEGGNAASAQVATPVAPQAQAPVQQVQPQTTVQAPVQK	Unambiguous	1	1	41583909		CID	1	0	1	1	0.00021	0.00554063	11.32	0.0736156	0	21.1728	3	4	1015.28	4058.11	4.10568	164.278	60727	60727	MS2	20/444	Obvb02012.raw
	High	QTTQVAQPAQTQATTSYTSNVSGSEAAAK	Unambiguous	1	1	41583909		CID	1	0	1	1	0.00021	0.00501058	11.29	0.0741259	0	39.2028	5	2	1463.71	2926.41	2.77843	107.008	40306	40306	MS2	16/336	Obvb02012.raw
	High	YTVEGGNAASAQVATPVAPQAQAPVQQVQPQTTVQAPVQK	Unambiguous	1	1	41583909		CID	1	0	1	1	0.00021	0.00501224	10.94	0.0803471	0	88.5039	3	6	677.19	4058.1	1.75278	118.056	44433	44433	MS2	16/444	Obvb02012.raw
	High	YTVEGGNAASAQVATPVAPQAQAPVQQVQPQTTVQAPVQK	Unambiguous	1	1	41583909		CID	1	0	1	1	0.00021	0.00368624	10.76	0.0837471	0	8.96074	0	5	812.426	4058.1	2.10202	118.303	44524	44524	MS2	19/444	Obvb02012.raw
	High	YTVEGGNAASAQVATPVAPQAQAPVQQVQPQTTVQAPVQK	Unambiguous	1	1	41583909		CID	1	0	1	1	0.00021	0.00457227	10.44	0.0901509	0	38.3013	7	3	1353.37	4058.1	0.724935	110.957	41792	41792	MS2	16/444	Obvb02012.raw
	High	YTVEGGNAASAQVATPVAPQAQAPVQQVQPQTTVQAPVQK	Unambiguous	1	1	41583909		CID	1	0	1	1	0.00021	0.00379115	10.3	0.0931044	0	32.0982	4	3	1353.38	4058.11	4.06388	150.967	56239	56239	MS2	4/444	Obvb02012.raw
	High	YTVEGGNAASAQVATPVAPQAQAPVQQVQPQTTVQAPVQK	Unambiguous	1	1	41583909		CID	1	0	1	1	0.00021	0.00732148	10.22	0.0948353	0	16.0351	1	3	1353.37	4058.1	2.34929	125.326	47117	47117	MS2	11/444	Obvb02012.raw
	High	NGQYIGK	Unambiguous	4	3	262398376;41583909;262398375		CID	1	0	1	1	0.000278	0.0078234	32.51	0.00126236	0	6.04596	0	2	390.206	779.405	1.01591	19.7064	6477	6477	MS2	6/72	Obvb02012.raw
	High	QTTQVAQPAQTQATTSYTSNVSGSEAAAK	Unambiguous	1	1	41583909		CID	1	0	1	1	0.000278	0.00812274	17.01	0.0198596	0	21.9987	0	2	1463.71	2926.41	2.02759	84.0919	31686	31686	MS2	9/336	Obvb02012.raw
	High	QAPVASTQQTTQVQAPVQQK	Unambiguous	1	1	41583909		CID	1	0	1	1	0.000278	0.00782992	13.85	0.0453307	0	45.5145	1	2	1069.56	2138.12	1.05735	73.8956	27803	27803	MS2	17/228	Obvb02012.raw
	High	YTVEGGNAASAQVATPVAPQAQAPVQQVQPQTTVQAPVQK	Unambiguous	1	1	41583909		CID	1	0	1	1	0.000278	0.0079408	13.06	0.049314	0	17.9654	1	4	1015.28	4058.1	2.42118	135.11	50655	50655	MS2	18/444	Obvb02012.raw
	High	YTVEGGNAASAQVATPVAPQAQAPVQQVQPQTTVQAPVQK	Unambiguous	1	1	41583909		CID	1	0	1	1	0.000278	0.00788974	11.47	0.0711164	0	17.0559	1	4	1015.28	4058.1	2.00005	128.509	48268	48268	MS2	20/444	Obvb02012.raw
	High	YTVEGGNAASAQVATPVAPQAQAPVQQVQPQTTVQAPVQK	Unambiguous	1	1	41583909		CID	1	0	1	1	0.000278	0.00768716	10.3	0.0931044	0	32.1989	4	4	1015.28	4058.11	3.86504	163.429	60439	60439	MS2	9/444	Obvb02012.raw
	High	TYSYAPAQK	Unambiguous	2	2	41583909;262398375		CID	1	0	1	1	0.000338	0.00843008	36.39	0.000378865	0	5.29877	0	2	514.757	1028.51	1.12364	41.2938	15095	15095	MS2	6/68	Obvb02012.raw
	High	VADNYVK	Unambiguous	4	3	262398376;41583909;262398375		CID	1	0	1	1	0.000338	0.00863466	30.83	0.00165208	0	5.47311	0	2	404.714	808.42	0.601735	29.4739	10345	10345	MS2	4/60	Obvb02012.raw
	High	QTTQVAQPAQTQATTSYTSNVSGSEAAAK	Unambiguous	1	1	41583909		CID	1	0	1	1	0.000338	0.00884045	22.8	0.00523564	0	16.113	2	3	976.141	2926.41	1.50158	93.8262	35374	35374	MS2	18/336	Obvb02012.raw
	High	QTTQVAQPAQTQATTSYTSNVSGSEAAAK	Unambiguous	1	1	41583909		CID	1	0	1	1	0.000338	0.00897302	21.65	0.00682292	0	17.3871	3	3	976.143	2926.41	3.69153	124.724	46896	46896	MS2	22/336	Obvb02012.raw
	High	YTVEGGNAASAQVATPVAPQAQAPVQQVQPQTTVQAPVQK	Unambiguous	1	1	41583909		CID	1	0	1	1	0.000338	0.00966043	21.42	0.00719399	0	6.03447	1	3	1353.38	4058.11	4.15412	125.856	47308	47308	MS2	14/444	Obvb02012.raw
	High	YTVEGGNAASAQVATPVAPQAQAPVQQVQPQTTVQAPVQK	Unambiguous	1	1	41583909		CID	1	0	1	1	0.000338	0.00868014	20.73	0.00843277	0	7.62893	1	4	1015.28	4058.1	1.63908	133.472	50060	50060	MS2	22/444	Obvb02012.raw
	High	QTTQVAQPAQTQATTSYTSNVSGSEAAAK	Unambiguous	1	1	41583909		CID	1	0	1	1	0.000338	0.00941555	17.08	0.019542	0	5.34765	3	3	976.141	2926.41	1.56415	98.76	37216	37216	MS2	13/336	Obvb02012.raw
	High	QTTQVAQPAQTQATTSYTSNVSGSEAAAK	Unambiguous	1	1	41583909		CID	1	0	1	1	0.000338	0.0101071	16.19	0.0239867	0	18.949	5	2	1463.72	2926.43	7.86742	113.228	42638	42638	MS2	18/336	Obvb02012.raw
	High	YTVEGGNAASAQVATPVAPQAQAPVQQVQPQTTVQAPVQK	Unambiguous	1	1	41583909		CID	1	0	1	1	0.000338	0.00895427	14.94	0.0319867	0	39.651	9	3	1353.38	4058.12	5.68822	181.449	66444	66444	MS2	14/444	Obvb02012.raw
	High	QTTQVAQPAQTQATTSYTSNVSGSEAAAK	Unambiguous	1	1	41583909		CID	1	0	1	1	0.000338	0.00994606	14.59	0.0346713	0	100	1	2	1463.71	2926.41	2.19445	86.4234	32576	32576	MS2	15/336	Obvb02012.raw
	High	YTVEGGNAASAQVATPVAPQAQAPVQQVQPQTTVQAPVQK	Unambiguous	1	1	41583909		CID	1	0	1	1	0.000338	0.00993703	14.19	0.0380163	0	47.9271	6	4	1015.29	4058.12	6.03083	170.976	62968	62968	MS2	19/444	Obvb02012.raw
	High	QTTQVAQPAQTQATTSYTSNVSGSEAAAK	Unambiguous	1	1	41583909		CID	1	0	1	1	0.000338	0.00822872	13.41	0.0454957	0	82.37	5	2	1463.71	2926.41	1.27675	96.055	36208	36208	MS2	12/336	Obvb02012.raw
	High	QAPVASTQQTTQVQAPVQQK	Unambiguous	1	1	41583909		CID	1	0	1	1	0.000338	0.0103275	12.79	0.0524771	0	54.0859	1	2	1069.57	2138.12	1.74246	72.2504	27179	27179	MS2	9/228	Obvb02012.raw
	High	YTVEGGNAASAQVATPVAPQAQAPVQQVQPQTTVQAPVQK	Unambiguous	1	1	41583909		CID	1	0	1	1	0.000338	0.0101066	11.64	0.0683864	0	58.7111	18	5	812.429	4058.12	5.63647	185.828	67920	67920	MS2	16/444	Obvb02012.raw
	High	QTTQVAQPAQTQATTSYTSNVSGSEAAAK	Unambiguous	1	1	41583909		CID	1	0	1	1	0.000338	0.00876609	11.42	0.0719399	0	70.1621	25	2	1463.71	2926.42	5.19779	148.066	55258	55258	MS2	9/336	Obvb02012.raw
	High	YTVEGGNAASAQVATPVAPQAQAPVQQVQPQTTVQAPVQK	Unambiguous	1	1	41583909		CID	1	0	1	1	0.000338	0.0104694	11.21	0.075504	0	5.58722	0	4	1015.28	4058.1	2.42118	118.604	44636	44636	MS2	14/444	Obvb02012.raw
	High	QTTQVAQPAQTQATTSYTSNVSGSEAAAK	Unambiguous	1	1	41583909		CID	1	0	1	1	0.000338	0.0109944	10.81	0.0827885	0	31.231	3	3	976.141	2926.41	2.31499	120.904	45487	45487	MS2	10/336	Obvb02012.raw
	High	QTTQVAQPAQTQATTSYTSNVSGSEAAAK	Unambiguous	1	1	41583909		CID	1	0	1	1	0.000338	0.00955833	10.26	0.0939658	0	17.5653	1	3	976.14	2926.41	1.00102	87.3945	32945	32945	MS2	14/336	Obvb02012.raw
	High	NGQYIGK	Unambiguous	4	3	262398376;41583909;262398375		CID	1	0	1	1	0.000395	0.0140879	26.89	0.0046045	0	14.4389	0	2	390.206	779.406	1.09422	18.654	6063	6063	MS2	4/72	Obvb02012.raw
	High	TYSAPVQQR	Unambiguous	1	1	41583909		CID	1	0	1	1	0.000395	0.0139119	23.8	0.0112555	0	6.15074	0	2	525.273	1049.54	0.291581	38.4936	13976	13976	MS2	10/72	Obvb02012.raw
	High	YTVEGGNAASAQVATPVAPQAQAPVQQVQPQTTVQAPVQK	Unambiguous	1	1	41583909		CID	1	0	1	1	0.000395	0.0120525	18.16	0.0152395	0	19.592	1	4	1015.28	4058.1	1.7594	134.042	50268	50268	MS2	18/444	Obvb02012.raw
	High	YTVEGGNAASAQVATPVAPQAQAPVQQVQPQTTVQAPVQK	Unambiguous	1	1	41583909		CID	1	0	1	1	0.000395	0.0148111	16.1	0.0244889	0	47.7239	5	4	1015.29	4058.12	7.35436	157.495	58442	58442	MS2	16/444	Obvb02012.raw
	High	YTVEGGNAASAQVATPVAPQAQAPVQQVQPQTTVQAPVQK	Unambiguous	1	1	41583909		CID	1	0	1	1	0.000395	0.0136614	16.03	0.0248869	0	10.3487	0	4	1015.28	4058.11	2.72198	122.845	46204	46204	MS2	8/444	Obvb02012.raw
	High	YTVEGGNAASAQVATPVAPQAQAPVQQVQPQTTVQAPVQK	Unambiguous	1	1	41583909		CID	1	0	1	1	0.000395	0.0120704	15.96	0.0252912	0	13.6003	2	3	1353.37	4058.1	2.1688	112.247	42271	42271	MS2	19/444	Obvb02012.raw
	High	QTTQVAQPAQTQATTSYTSNVSGSEAAAK	Unambiguous	1	1	41583909		CID	1	0	1	1	0.000395	0.0141461	14.06	0.0391715	0	34.9082	2	2	1463.71	2926.41	4.19668	91.4187	34465	34465	MS2	11/336	Obvb02012.raw
	High	YTVEGGNAASAQVATPVAPQAQAPVQQVQPQTTVQAPVQK	Unambiguous	1	1	41583909		CID	1	0	1	1	0.000395	0.0138088	13.91	0.0405481	0	32.7151	6	4	1015.28	4058.11	5.06826	173.825	63911	63911	MS2	19/444	Obvb02012.raw
	High	YTVEGGNAASAQVATPVAPQAQAPVQQVQPQTTVQAPVQK	Unambiguous	1	1	41583909		CID	1	0	1	1	0.000395	0.0128593	13.22	0.0475302	0	37.7613	7	4	1015.28	4058.11	4.58697	179.368	65754	65754	MS2	17/444	Obvb02012.raw
	High	QTTQVAQPAQTQATTSYTSNVSGSEAAAK	Unambiguous	1	1	41583909		CID	1	0	1	1	0.000395	0.0113195	12.14	0.0609495	0	14.0525	4	2	1463.71	2926.41	1.36018	102.658	38690	38690	MS2	8/336	Obvb02012.raw
	High	YTVEGGNAASAQVATPVAPQAQAPVQQVQPQTTVQAPVQK	Unambiguous	1	1	41583909		CID	1	0	1	1	0.000395	0.0129079	11.79	0.0660648	0	23.3084	5	4	1015.28	4058.11	5.06826	162.915	60264	60264	MS2	18/444	Obvb02012.raw
	High	QTTQVAQPAQTQATTSYTSNVSGSEAAAK	Unambiguous	1	1	41583909		CID	1	0	1	1	0.000395	0.0142873	11.63	0.0685441	0	26.1833	1	2	1463.71	2926.42	4.78066	86.0895	32447	32447	MS2	10/336	Obvb02012.raw
	High	YTVEGGNAASAQVATPVAPQAQAPVQQVQPQTTVQAPVQK	Unambiguous	1	1	41583909		CID	1	0	1	1	0.000395	0.0117418	11.22	0.0753304	0	42.3849	3	4	1015.29	4058.12	6.63244	150.919	56222	56222	MS2	9/444	Obvb02012.raw
	High	YTVEGGNAASAQVATPVAPQAQAPVQQVQPQTTVQAPVQK	Unambiguous	1	1	41583909		CID	1	0	1	1	0.000395	0.0119939	10.77	0.0835545	0	7.21364	1	4	1015.28	4058.1	2.42118	127.576	47932	47932	MS2	20/444	Obvb02012.raw
	High	QTTQVAQPAQTQATTSYTSNVSGSEAAAK	Unambiguous	1	1	41583909		CID	1	0	1	1	0.000395	0.0132677	10.38	0.091405	0	74.5837	1	2	1463.71	2926.41	3.9464	86.5532	32624	32624	MS2	7/336	Obvb02012.raw
	High	YTVEGGNAASAQVATPVAPQAQAPVQQVQPQTTVQAPVQK	Unambiguous	1	1	41583909		CID	1	0	1	1	0.000395	0.0118828	10.36	0.0918269	0	28.0867	4	4	1015.28	4058.11	4.58697	164.557	60824	60824	MS2	20/444	Obvb02012.raw
	High	YTVEGGNAASAQVATPVAPQAQAPVQQVQPQTTVQAPVQK	Unambiguous	1	1	41583909		CID	1	0	1	1	0.000395	0.0131612	10.2	0.095273	0	9.09752	1	4	1015.28	4058.1	1.93989	142.058	53164	53164	MS2	18/444	Obvb02012.raw
	High	YTVEGGNAASAQVATPVAPQAQAPVQQVQPQTTVQAPVQK	Unambiguous	1	1	41583909		CID	1	0	1	1	0.000395	0.0143702	10.2	0.095273	0	18.7651	2	3	1353.37	4058.1	2.43953	133.689	50140	50140	MS2	12/444	Obvb02012.raw
	High	YQLSASYLGGDYSAANQER	Unambiguous	3	2	262398376;41583909		CID	1	0	1	1	0.000447	0.0157987	25.36	0.00290382	0	38.4736	17	3	698.327	2092.97	4.42026	177.997	65296	65296	MS2	17/212	Obvb02012.raw
	High	SRYGSWTGAQK	Unambiguous	2	2	41583909;262398375		CID	1	0	1	1	0.000447	0.0178743	19.52	0.0145192	1	4.78617	0	3	414.208	1240.61	1.07101	41.0205	14985	14985	MS2	9/116	Obvb02012.raw
	High	YTVEGGNAASAQVATPVAPQAQAPVQQVQPQTTVQAPVQK	Unambiguous	1	1	41583909		CID	1	0	1	1	0.000447	0.0160422	17.18	0.0190972	0	31.0013	2	3	1353.37	4058.11	2.71025	140.131	52477	52477	MS2	9/444	Obvb02012.raw
	High	YTVEGGNAASAQVATPVAPQAQAPVQQVQPQTTVQAPVQK	Unambiguous	1	1	41583909		CID	1	0	1	1	0.000447	0.0217996	14.21	0.0378416	0	27.8353	4	4	1015.28	4058.11	4.16584	155.557	57768	57768	MS2	21/444	Obvb02012.raw
	High	YTVEGGNAASAQVATPVAPQAQAPVQQVQPQTTVQAPVQK	Unambiguous	1	1	41583909		CID	1	0	1	1	0.000447	0.0191692	12.61	0.0546978	0	18.2631	1	3	1353.37	4058.1	2.62001	139.078	52092	52092	MS2	15/444	Obvb02012.raw
	High	QQTTQVQQAKPATPAASQQASAQPAQAQTK	Unambiguous	1	1	41583909		CID	1	0	1	1	0.000447	0.0198802	12.55	0.0555904	0	8.2265	1	5	619.322	3092.58	3.48598	52.9211	19692	19692	MS2	17/348	Obvb02012.raw
	High	YTVEGGNAASAQVATPVAPQAQAPVQQVQPQTTVQAPVQK	Unambiguous	1	1	41583909		CID	1	0	1	1	0.000447	0.0217091	11.83	0.0654591	0	24.763	5	4	1015.28	4058.11	5.06826	178.267	65386	65386	MS2	19/444	Obvb02012.raw
	High	QQTTQVQQAKPATPAASQQASAQPAQAQTK	Unambiguous	1	1	41583909		CID	1	0	1	1	0.000447	0.017242	11.3	0.0815441	0	82.8557	2	3	1031.53	3092.57	0.889524	45.0125	16571	16571	MS2	13/348	Obvb02012.raw
	High	YTVEGGNAASAQVATPVAPQAQAPVQQVQPQTTVQAPVQK	Unambiguous	1	1	41583909		CID	1	0	1	1	0.000447	0.0182171	10.62	0.0864908	0	50.6738	9	3	1353.38	4058.12	5.4175	159.867	59227	59227	MS2	5/444	Obvb02012.raw
	High	YTVEGGNAASAQVATPVAPQAQAPVQQVQPQTTVQAPVQK	Unambiguous	1	1	41583909		CID	1	0	1	1	0.000447	0.0210784	10.44	0.0901509	0	16.7349	4	4	1015.28	4058.11	4.88777	166.96	61640	61640	MS2	12/444	Obvb02012.raw
	High	QTTQVAQPAQTQATTSYTSNVSGSEAAAK	Unambiguous	1	1	41583909		CID	1	0	1	1	0.000447	0.0189926	10.22	0.0948353	0	22.9661	1	2	1463.71	2926.41	0.85962	86.8048	32720	32720	MS2	8/336	Obvb02012.raw
	High	YTVEGGNAASAQVATPVAPQAQAPVQQVQPQTTVQAPVQK	Unambiguous	1	1	41583909		CID	1	0	1	1	0.000447	0.0159315	10.1	0.0974922	0	8.58142	1	4	1015.28	4058.1	2.5415	130.464	48973	48973	MS2	18/444	Obvb02012.raw
	High	YTVEGGNAASAQVATPVAPQAQAPVQQVQPQTTVQAPVQK	Unambiguous	1	1	41583909		CID	1	0	1	1	0.000508	0.0236578	10.35	0.0920386	0	29.7445	5	3	1353.38	4058.11	4.69557	150.734	56158	56158	MS2	11/444	Obvb02012.raw
	High	QTTQVAQPAQTQATTSYTSNVSGSEAAAK	Unambiguous	1	1	41583909		CID	1	0	1	1	0.00057	0.0250815	13.03	0.0496558	0	24.0953	1	2	1463.71	2926.41	1.19333	92.0077	34687	34687	MS2	11/336	Obvb02012.raw
	High	SRYGSWTGAQK	Unambiguous	2	2	41583909;262398375		CID	1	0	1	1	0.000692	0.0276597	24.76	0.00467873	1	5.32321	0	3	414.207	1240.61	0.775822	39.469	14373	14373	MS2	6/116	Obvb02012.raw
	High	SRYGSWTGAQK	Unambiguous	2	2	41583909;262398375		CID	1	0	1	1	0.000745	0.0284039	22.01	0.00818358	1	5.52673	0	3	414.208	1240.61	1.2186	42.0534	15400	15400	MS2	8/116	Obvb02012.raw
	High	SRYGSWTGAQK	Unambiguous	2	2	41583909;262398375		CID	1	0	1	1	0.000745	0.0282158	17.97	0.0223423	1	2.76559	0	3	414.207	1240.61	0.185449	39.9783	14574	14574	MS2	5/116	Obvb02012.raw
	High	ESGGSYSAR	Unambiguous	4	3	262398376;41583909;262398375		CID	1	0	1	1	0.000745	0.0299388	17.03	0.0197683	0	28.9816	10	2	457.204	913.401	0.085735	3.84213	886	886	MS2	4/64	Obvb02012.raw
	High	QQTTQVQQAKPATPAASQQASAQPAQAQTK	Unambiguous	1	1	41583909		CID	1	0	1	1	0.000745	0.0290976	13.06	0.0543742	0	11.3337	0	3	1031.53	3092.57	0.771108	46.5484	17179	17179	MS2	9/348	Obvb02012.raw
	High	YTVEGGNAASAQVATPVAPQAQAPVQQVQPQTTVQAPVQK	Unambiguous	1	1	41583909		CID	1	0	1	1	0.000745	0.0320333	11.64	0.0683864	0	47.7575	1	4	1015.28	4058.11	4.52681	136.702	51228	51228	MS2	21/444	Obvb02012.raw
	High	YTVEGGNAASAQVATPVAPQAQAPVQQVQPQTTVQAPVQK	Unambiguous	1	1	41583909		CID	1	0	1	1	0.000745	0.033995	11.39	0.0724386	0	38.4863	6	4	1015.28	4058.11	3.98536	164.884	60936	60936	MS2	9/444	Obvb02012.raw
	High	QTTQVAQPAQTQATTSYTSNVSGSEAAAK	Unambiguous	1	1	41583909		CID	1	0	1	1	0.000929	0.0357089	11.31	0.0737853	0	38.8483	5	3	976.141	2926.41	2.31499	139.98	52423	52423	MS2	17/336	Obvb02012.raw
	High	ELVHGTTWK	Unambiguous	2	2	41583909;262398375		CID	1	0	1	1	0.001049	0.0366987	25.66	0.00624781	0	4.60848	0	2	535.785	1070.56	0.639786	52.587	19562	19562	MS2	6/64	Obvb02012.raw
	High	SRYGSWTGAQK	Unambiguous	2	2	41583909;262398375		CID	1	0	1	1	0.001049	0.0375508	20.33	0.0120488	1	45.6219	1	2	620.808	1240.61	1.40163	42.9059	15735	15735	MS2	11/116	Obvb02012.raw
	High	ELVHGTTWK	Unambiguous	2	2	41583909;262398375		CID	1	0	1	1	0.001049	0.037532	19.06	0.028558	0	16.7434	1	2	535.785	1070.56	0.639786	51.532	19155	19155	MS2	5/64	Obvb02012.raw
	High	YTVEGGNAASAQVATPVAPQAQAPVQQVQPQTTVQAPVQK	Unambiguous	1	1	41583909		CID	1	0	1	1	0.001168	0.0400309	11.04	0.0785181	0	15.5356	1	3	1353.37	4058.1	2.52977	123.63	46494	46494	MS2	10/444	Obvb02012.raw
	High	QQTTQVQQAKPATPAASQQASAQPAQAQTK	Unambiguous	1	1	41583909		CID	1	0	1	1	0.001228	0.0402078	16.91	0.0224075	0	21.5143	0	2	1546.79	3092.57	0.874136	52.5936	19565	19565	MS2	10/348	Obvb02012.raw
	High	QAPVASTQQTTQVQAPVQQK	Unambiguous	1	1	41583909		CID	1	0	1	1	0.001348	0.0415977	10.35	0.0922571	0	53.4409	1	2	1069.57	2138.12	1.62828	72.9904	27457	27457	MS2	9/228	Obvb02012.raw
	High	YTVEGGNAASAQVATPVAPQAQAPVQQVQPQTTVQAPVQK	Unambiguous	1	1	41583909		CID	1	0	1	1	0.001408	0.0421858	15.3	0.0294422	0	96.7271	1	5	812.419	4058.07	-7.14785	121.552	45727	45727	MS2	17/444	Obvb02012.raw
	High	ELVHGTTWK	Unambiguous	2	2	41583909;262398375		CID	1	0	1	1	0.001408	0.0418243	10.4	0.209762	0	45.1781	9	2	535.785	1070.56	0.639786	61.2667	22937	22937	MS2	4/64	Obvb02012.raw
	High	qQTTQVQQAKPATPAASQQASAQPAQAQTK	Unambiguous	1	1	41583909	N-Term(Acetyl)	CID	1	0	1	1	0.001465	0.0430408	10.32	0.116121	0	53.358	1	3	1045.53	3134.57	-4.12849	63.1993	23687	23687	MS2	23/348	Obvb02012.raw
	High	VADNYVK	Unambiguous	4	3	262398376;41583909;262398375		CID	1	0	1	1	0.001581	0.0445359	31.44	0.00143559	0	6.2833	0	2	404.714	808.421	1.05473	28.4128	9927	9927	MS2	5/60	Obvb02012.raw
	High	YTVEGGNAASAQVATPVAPQAQAPVQQVQPQTTVQAPVQK	Unambiguous	1	1	41583909		CID	1	0	1	1	0.001581	0.0451596	10.22	0.0948353	0	14.8479	1	3	1353.37	4058.1	1.80784	135.952	50956	50956	MS2	13/444	Obvb02012.raw
	High	ELVHGTTWK	Unambiguous	2	2	41583909;262398375		CID	1	0	1	1	0.001631	0.0501338	29.67	0.00248158	0	15.5435	0	2	535.785	1070.56	0.525762	57.9425	21649	21649	MS2	4/64	Obvb02012.raw
	High	TYSYAPAQK	Unambiguous	2	2	41583909;262398375		CID	1	0	1	1	0.001631	0.0507513	28.98	0.00208681	0	6.36707	0	2	514.757	1028.51	1.00496	40.2465	14680	14680	MS2	10/68	Obvb02012.raw
	High	QTTQVAQPAQTQATTSYTSNVSGSEAAAK	Unambiguous	1	1	41583909		CID	1	0	1	1	0.001631	0.0478111	16.34	0.0231723	0	68.9965	4	2	1463.71	2926.42	4.61381	108.105	40717	40717	MS2	18/336	Obvb02012.raw
	High	TYSYAPAQK	Unambiguous	2	2	41583909;262398375		CID	1	0	1	1	0.001977	0.0585474	31.24	0.00101469	0	6.32411	0	2	514.756	1028.51	0.648895	39.7306	14478	14478	MS2	6/68	Obvb02012.raw
	High	QTTQVAQPAQTQATTSYTSNVSGSEAAAK	Unambiguous	1	1	41583909		CID	1	0	1	1	0.001977	0.0590963	13.15	0.0483025	0	13.9902	0	2	1463.71	2926.41	2.27787	82.3405	31014	31014	MS2	10/336	Obvb02012.raw
	High	ELVHGTTWK	Unambiguous	2	2	41583909;262398375		CID	1	0	1	1	0.002034	0.0600055	13.33	0.106839	0	41.3088	9	2	535.785	1070.56	0.297713	61.6094	23068	23068	MS2	6/64	Obvb02012.raw
	High	ELVHGTTWK	Unambiguous	2	2	41583909;262398375		CID	1	0	1	1	0.002091	0.0612205	25.65	0.00598994	0	7.96782	0	2	535.786	1070.56	0.981859	57.1528	21346	21346	MS2	9/64	Obvb02012.raw
	High	TYSYAPAQK	Unambiguous	2	2	41583909;262398375		CID	1	0	1	1	0.002091	0.0615111	21.27	0.0100771	0	14.4414	2	2	514.756	1028.51	0.530208	39.1915	14262	14262	MS2	4/68	Obvb02012.raw
	High	SRYGSWTGAQK	Unambiguous	2	2	41583909;262398375		CID	1	0	1	1	0.002144	0.0638109	14.31	0.0481885	1	40.4636	2	3	414.208	1240.61	1.14481	43.7845	16087	16087	MS2	10/116	Obvb02012.raw
	High	SRYGSWTGAQK	Unambiguous	2	2	41583909;262398375		CID	1	0	1	1	0.002486	0.0743118	24.96	0.00446815	1	24.0586	4	2	620.808	1240.61	0.712864	20.0119	6605	6605	MS2	4/116	Obvb02012.raw
	High	ELVHGTTWK	Unambiguous	2	2	41583909;262398375		CID	1	0	1	1	0.002599	0.0760963	26.24	0.00522905	0	4.07377	0	2	535.786	1070.56	0.75381	56.6229	21137	21137	MS2	6/64	Obvb02012.raw
	High	ELVHGTTWK	Unambiguous	2	2	41583909;262398375		CID	1	0	1	1	0.002599	0.0766373	19.19	0.0277158	0	11.8007	1	2	535.785	1070.56	0.411737	57.6924	21553	21553	MS2	3/64	Obvb02012.raw
	High	QQTAVQAQAPK	Unambiguous	1	1	41583909		CID	1	0	1	1	0.002884	0.0821805	12.21	0.059975	0	43.5871	6	2	585.318	1169.63	0.422285	18.2779	5910	5910	MS2	4/120	Obvb02012.raw
	High	SRYGSWTGAQK	Unambiguous	2	2	41583909;262398375		CID	1	0	1	1	0.003326	0.0960133	17.6	0.0225914	1	5.42188	0	3	414.208	1240.61	1.43999	41.5331	15192	15192	MS2	8/116	Obvb02012.raw
	High	ELVHGTTWK	Unambiguous	2	2	41583909;262398375		CID	1	0	1	1	0.003437	0.0991648	10.27	0.216136	0	68.5149	8	2	535.785	1070.56	0.639786	61.5589	23048	23048	MS2	3/64	Obvb02012.raw
	High	ELVHGTTWK	Unambiguous	2	2	41583909;262398375		CID	1	0	1	1	0.003493	0.101213	21.73	0.0154429	0	6.63564	0	2	535.785	1070.56	0.639786	56.0929	20929	20929	MS2	4/64	Obvb02012.raw
	High	YTVEGGNAASAQVATPVAPQAQAPVQQVQPQTTVQAPVQK	Unambiguous	1	1	41583909		CID	1	0	1	1	0.004738	0.117223	10.2	0.095273	0	32.7291	5	4	1015.28	4058.11	3.98536	172.826	63578	63578	MS2	7/444	Obvb02012.raw
	High	ELVHGTTWK	Unambiguous	2	2	41583909;262398375		CID	1	0	1	1	0.005242	0.123112	18.54	0.0321905	0	23.1136	1	2	535.785	1070.56	0.183689	54.1781	20180	20180	MS2	4/64	Obvb02012.raw
	High	ELVHGTTWK	Unambiguous	2	2	41583909;262398375		CID	1	0	1	1	0.005792	0.135522	22.39	0.0126889	0	3.52093	0	2	535.786	1070.56	1.32393	52.0474	19356	19356	MS2	9/64	Obvb02012.raw
	High	TAYDVmGNKWYDLGANQWIMAK	Unambiguous	1	1	41583909	M6(Oxidation)	CID	1	0	1	1	0.006008	0.141427	13.61	0.0435512	1	51.6779	21	3	864.411	2591.22	4.65934	166.341	61428	61428	MS2	17/224	Obvb02012.raw
	High	VADNYVK	Unambiguous	4	3	262398376;41583909;262398375		CID	1	0	1	1	0.006334	0.152185	17.9	0.0324362	0	60.1031	3	2	404.714	808.421	1.13023	27.9098	9731	9731	MS2	5/60	Obvb02012.raw
	High	ELVHGTTWK	Unambiguous	2	2	41583909;262398375		CID	1	0	1	1	0.006555	0.154447	11.39	0.167004	0	4.10337	1	3	357.526	1070.56	0.456189	58.0264	21682	21682	MS2	6/64	Obvb02012.raw
	High	TYSAPVQQR	Unambiguous	1	1	41583909		CID	1	0	1	1	0.007443	0.165845	10.26	0.249601	0	72.86	4	3	350.518	1049.54	1.20924	17.4584	5577	5577	MS2	4/72	Obvb02012.raw
262398376	aggregation promoting factor [Lactobacillus johnsonii FI9785]	20003.1	65.5	2	11	15	541					258	27.8256	9.34912
	High	YQLSASYLGGDYSAANQER	Unambiguous	3	2	262398376;41583909		CID	1	0	1	1	0	1.769e-12	122.4	5.74077e-13	0	10.5591	2	2	1046.98	2092.96	2.09372	131.932	49501	49501	MS2	15/212	Obvb02012.raw
	High	YQLSASYLGGDYSAANQER	Unambiguous	3	2	262398376;41583909		CID	1	0	1	1	0	2.05357e-12	115.2	3.0128e-12	0	47.2398	8	2	1046.99	2092.97	4.42668	162.73	60200	60200	MS2	14/212	Obvb02012.raw
	High	YQLSASYLGGDYSAANQER	Unambiguous	3	2	262398376;41583909		CID	1	0	1	1	0	2.03435e-11	105.6	2.7477e-11	0	3.37295	0	2	1046.98	2092.96	2.32702	124.151	46684	46684	MS2	15/212	Obvb02012.raw
	High	YQLSASYLGGDYSAANQER	Unambiguous	3	2	262398376;41583909		CID	1	0	1	1	0	1.10322e-10	103.11	4.87495e-11	0	27.4886	2	2	1046.98	2092.96	2.21037	135.453	50780	50780	MS2	14/212	Obvb02012.raw
	High	YQLSASYLGGDYSAANQER	Unambiguous	3	2	262398376;41583909		CID	1	0	1	1	0	1.16385e-12	101.91	6.42643e-11	0	33.4314	8	2	1046.99	2092.97	4.42668	163.248	60375	60375	MS2	15/212	Obvb02012.raw
	High	YQLSASYLGGDYSAANQER	Unambiguous	3	2	262398376;41583909		CID	1	0	1	1	0	1.57694e-10	101.22	7.53304e-11	0	31.2365	8	2	1046.99	2092.97	4.54333	183.098	67000	67000	MS2	15/212	Obvb02012.raw
	High	YQLSASYLGGDYSAANQER	Unambiguous	3	2	262398376;41583909		CID	1	0	1	1	0	1.30506e-10	100.86	1.02544e-10	0	72.4322	11	2	1046.99	2092.97	6.05974	151.85	56544	56544	MS2	14/212	Obvb02012.raw
	High	YQLSASYLGGDYSAANQER	Unambiguous	3	2	262398376;41583909		CID	1	0	1	1	0	9.27429e-11	100.51	8.87095e-11	0	29.4848	7	2	1046.99	2092.97	4.07674	170.033	62664	62664	MS2	14/212	Obvb02012.raw
	High	YQLSASYLGGDYSAANQER	Unambiguous	3	2	262398376;41583909		CID	1	0	1	1	0	2.98695e-09	100.12	9.70443e-11	0	31.4355	6	2	1046.99	2092.97	4.54333	172.202	63369	63369	MS2	11/212	Obvb02012.raw
	High	YQLSASYLGGDYSAANQER	Unambiguous	3	2	262398376;41583909		CID	1	0	1	1	0	8.77328e-12	100.04	9.88485e-11	0	26.5449	3	2	1046.98	2092.96	2.09372	142.511	53325	53325	MS2	11/212	Obvb02012.raw
	High	YQLSASYLGGDYSAANQER	Unambiguous	3	2	262398376;41583909		CID	1	0	1	1	0	1.44814e-09	99.51	1.11679e-10	0	48.2759	6	2	1046.99	2092.97	4.77662	147.14	54946	54946	MS2	15/212	Obvb02012.raw
	High	YQLSASYLGGDYSAANQER	Unambiguous	3	2	262398376;41583909		CID	1	0	1	1	0	1.82526e-09	98.86	1.29709e-10	0	14.4416	3	2	1046.98	2092.96	2.32702	140.358	52557	52557	MS2	12/212	Obvb02012.raw
	High	YQLSASYLGGDYSAANQER	Unambiguous	3	2	262398376;41583909		CID	1	0	1	1	0	1.05672e-10	98.51	1.55022e-10	0	27.8083	7	2	1046.99	2092.97	5.24321	185.579	67832	67832	MS2	12/212	Obvb02012.raw
	High	YQLSASYLGGDYSAANQER	Unambiguous	3	2	262398376;41583909		CID	1	0	1	1	0	2.51395e-10	98.28	1.48242e-10	0	23.6173	6	2	1046.99	2092.97	4.77662	168.981	62313	62313	MS2	16/212	Obvb02012.raw
	High	YQLSASYLGGDYSAANQER	Unambiguous	3	2	262398376;41583909		CID	1	0	1	1	0	4.9342e-11	97.38	1.82377e-10	0	52.9004	10	2	1046.99	2092.96	3.02691	145.787	54485	54485	MS2	13/212	Obvb02012.raw
	High	YQLSASYLGGDYSAANQER	Unambiguous	3	2	262398376;41583909		CID	1	0	1	1	0	2.79255e-11	97.11	1.94075e-10	0	24.8584	3	2	1046.98	2092.96	2.56031	138.99	52061	52061	MS2	13/212	Obvb02012.raw
	High	YQLSASYLGGDYSAANQER	Unambiguous	3	2	262398376;41583909		CID	1	0	1	1	0	3.47745e-11	96.72	2.1231e-10	0	4.99213	1	2	1046.98	2092.96	2.32702	128.33	48204	48204	MS2	15/212	Obvb02012.raw
	High	YQLSASYLGGDYSAANQER	Unambiguous	3	2	262398376;41583909		CID	1	0	1	1	0	1.55212e-11	96.72	2.66017e-10	0	39.721	10	2	1046.99	2092.97	5.59315	178.078	65324	65324	MS2	13/212	Obvb02012.raw
	High	YQLSASYLGGDYSAANQER	Unambiguous	3	2	262398376;41583909		CID	1	0	1	1	0	3.86944e-09	96.43	2.26971e-10	0	13.9253	0	2	1046.98	2092.96	2.21037	124.671	46876	46876	MS2	15/212	Obvb02012.raw
	High	YQLSASYLGGDYSAANQER	Unambiguous	3	2	262398376;41583909		CID	1	0	1	1	0	5.38274e-10	94.09	4.87427e-10	0	76.4453	19	2	1046.99	2092.97	5.9431	152.877	56891	56891	MS2	13/212	Obvb02012.raw
	High	YQLSASYLGGDYSAANQER	Unambiguous	3	2	262398376;41583909		CID	1	0	1	1	0	3.44713e-09	93.94	4.02689e-10	0	3.79602	0	2	1046.98	2092.96	2.32702	122.586	46108	46108	MS2	13/212	Obvb02012.raw
	High	YQLSASYLGGDYSAANQER	Unambiguous	3	2	262398376;41583909		CID	1	0	1	1	0	2.70344e-09	93.85	4.11121e-10	0	24.3116	2	2	1046.99	2092.96	2.79361	143.045	53516	53516	MS2	13/212	Obvb02012.raw
	High	YQLSASYLGGDYSAANQER	Unambiguous	3	2	262398376;41583909		CID	1	0	1	1	0	1.56239e-09	93.83	4.13019e-10	0	9.07817	1	2	1046.98	2092.96	2.32702	129.393	48588	48588	MS2	14/212	Obvb02012.raw
	High	YQLSASYLGGDYSAANQER	Unambiguous	3	2	262398376;41583909		CID	1	0	1	1	0	1.20046e-10	93.7	4.25569e-10	0	20.017	2	2	1046.99	2092.96	3.14355	137.938	51678	51678	MS2	14/212	Obvb02012.raw
	High	YQLSASYLGGDYSAANQER	Unambiguous	3	2	262398376;41583909		CID	1	0	1	1	0	3.45752e-09	93.69	4.2655e-10	0	29.1281	1	2	1046.98	2092.96	2.67696	130.863	49116	49116	MS2	15/212	Obvb02012.raw
	High	YQLSASYLGGDYSAANQER	Unambiguous	3	2	262398376;41583909		CID	1	0	1	1	0	5.08829e-09	93.63	4.76862e-10	0	28.0051	7	2	1046.99	2092.97	5.35986	183.869	67257	67257	MS2	14/212	Obvb02012.raw
	High	YQLSASYLGGDYSAANQER	Unambiguous	3	2	262398376;41583909		CID	1	0	1	1	0	2.6211e-09	93.13	6.08009e-10	0	60.1756	12	2	1046.99	2092.97	5.59315	152.324	56701	56701	MS2	15/212	Obvb02012.raw
	High	YQLSASYLGGDYSAANQER	Unambiguous	3	2	262398376;41583909		CID	1	0	1	1	0	1.46593e-10	91.92	6.41165e-10	0	17.5705	89	2	1046.99	2092.96	3.37685	191.017	69613	69613	MS2	14/212	Obvb02012.raw
	High	YQLSASYLGGDYSAANQER	Unambiguous	3	2	262398376;41583909		CID	1	0	1	1	0	1.45249e-09	91.5	7.06269e-10	0	19.1203	2	2	1046.98	2092.96	2.56031	134.044	50269	50269	MS2	13/212	Obvb02012.raw
	High	YQLSASYLGGDYSAANQER	Unambiguous	3	2	262398376;41583909		CID	1	0	1	1	0	3.202e-09	91.28	9.30915e-10	0	81.3424	8	2	1046.99	2092.97	6.52633	150.035	55919	55919	MS2	14/212	Obvb02012.raw
	High	YQLSASYLGGDYSAANQER	Unambiguous	3	2	262398376;41583909		CID	1	0	1	1	0	6.05542e-12	91.24	7.49842e-10	0	15.275	9	2	1046.99	2092.97	5.00992	187.969	68679	68679	MS2	13/212	Obvb02012.raw
	High	YQLSASYLGGDYSAANQER	Unambiguous	3	2	262398376;41583909		CID	1	0	1	1	0	2.21384e-09	90.17	9.59334e-10	0	10.8611	4	2	1046.98	2092.96	1.62713	121.039	45536	45536	MS2	14/212	Obvb02012.raw
	High	YQLSASYLGGDYSAANQER	Unambiguous	3	2	262398376;41583909		CID	1	0	1	1	0	1.19617e-08	89.68	1.07392e-09	0	5.98348	0	2	1046.98	2092.96	2.44367	125.722	47260	47260	MS2	14/212	Obvb02012.raw
	High	YQLSASYLGGDYSAANQER	Unambiguous	3	2	262398376;41583909		CID	1	0	1	1	0	7.01553e-12	89.57	1.10146e-09	0	27.0913	7	2	1046.99	2092.97	4.77662	177.114	65000	65000	MS2	14/212	Obvb02012.raw
	High	YQLSASYLGGDYSAANQER	Unambiguous	3	2	262398376;41583909		CID	1	0	1	1	0	1.5186e-10	89.46	1.4155e-09	0	70.2256	10	2	1046.99	2092.97	6.64298	149.617	55775	55775	MS2	15/212	Obvb02012.raw
	High	YQLSASYLGGDYSAANQER	Unambiguous	3	2	262398376;41583909		CID	1	0	1	1	0	1.2378e-08	89.11	1.5343e-09	0	27.6301	2	2	1046.99	2092.97	5.82645	186.093	68008	68008	MS2	14/212	Obvb02012.raw
	High	YQLSASYLGGDYSAANQER	Unambiguous	3	2	262398376;41583909		CID	1	0	1	1	0	7.23264e-11	88.62	1.37079e-09	0	12.3866	2	2	1046.98	2092.96	2.21037	135.107	50654	50654	MS2	13/212	Obvb02012.raw
	High	YQLSASYLGGDYSAANQER	Unambiguous	3	2	262398376;41583909		CID	1	0	1	1	0	2.35891e-10	88.47	1.41896e-09	0	44.0077	8	2	1046.99	2092.97	5.12657	158.944	58923	58923	MS2	15/212	Obvb02012.raw
	High	YQLSASYLGGDYSAANQER	Unambiguous	3	2	262398376;41583909		CID	1	0	1	1	0	2.74142e-11	88.13	1.53451e-09	0	9.27033	2	2	1046.98	2092.96	1.51048	133.524	50079	50079	MS2	14/212	Obvb02012.raw
	High	YQLSASYLGGDYSAANQER	Unambiguous	3	2	262398376;41583909		CID	1	0	1	1	0	7.17008e-12	87.86	1.63294e-09	0	32.0233	7	2	1046.99	2092.97	4.89327	182.577	66824	66824	MS2	14/212	Obvb02012.raw
	High	YQLSASYLGGDYSAANQER	Unambiguous	3	2	262398376;41583909		CID	1	0	1	1	0	2.82887e-12	87.57	2.18731e-09	0	59.5576	11	2	1046.99	2092.97	5.59315	150.837	56195	56195	MS2	14/212	Obvb02012.raw
	High	YQLSASYLGGDYSAANQER	Unambiguous	3	2	262398376;41583909		CID	1	0	1	1	0	2.96191e-09	87.17	2.39834e-09	0	24.3348	1	2	1046.99	2092.97	5.9431	186.63	68200	68200	MS2	15/212	Obvb02012.raw
	High	YQLSASYLGGDYSAANQER	Unambiguous	3	2	262398376;41583909		CID	1	0	1	1	0	1.32249e-09	86.68	2.14274e-09	0	7.45194	1	2	1046.99	2092.96	2.79361	126.778	47644	47644	MS2	16/212	Obvb02012.raw
	High	YQLSASYLGGDYSAANQER	Unambiguous	3	2	262398376;41583909		CID	1	0	1	1	0	2.93586e-10	86.66	2.15263e-09	0	26.196	5	2	1046.99	2092.97	3.84344	165.836	61256	61256	MS2	15/212	Obvb02012.raw
	High	YQLSASYLGGDYSAANQER	Unambiguous	3	2	262398376;41583909		CID	1	0	1	1	0	3.1893e-10	86.58	2.19265e-09	0	10.9101	2	2	1046.98	2092.96	2.44367	136.883	51294	51294	MS2	11/212	Obvb02012.raw
	High	YQLSASYLGGDYSAANQER	Unambiguous	3	2	262398376;41583909		CID	1	0	1	1	0	8.41759e-11	85.81	2.618e-09	0	27.3982	5	2	1046.99	2092.96	3.2602	144.692	54109	54109	MS2	15/212	Obvb02012.raw
	High	YQLSASYLGGDYSAANQER	Unambiguous	3	2	262398376;41583909		CID	1	0	1	1	0	5.56907e-08	85.53	2.79235e-09	0	26.1128	3	2	1046.99	2092.97	5.00992	153.388	57057	57057	MS2	13/212	Obvb02012.raw
	High	YQLSASYLGGDYSAANQER	Unambiguous	3	2	262398376;41583909		CID	1	0	1	1	0	1.56282e-08	85.46	3.12891e-09	0	41.3502	2	2	1046.99	2092.97	5.35986	146.324	54667	54667	MS2	14/212	Obvb02012.raw
	High	YQLSASYLGGDYSAANQER	Unambiguous	3	2	262398376;41583909		CID	1	0	1	1	0	1.52221e-09	85.42	2.86398e-09	0	22.9575	1	2	1046.98	2092.96	2.44367	127.804	48013	48013	MS2	15/212	Obvb02012.raw
	High	YQLSASYLGGDYSAANQER	Unambiguous	3	2	262398376;41583909		CID	1	0	1	1	0	1.16112e-08	85.08	3.09721e-09	0	9.22396	3	2	1046.98	2092.96	2.32702	140.889	52749	52749	MS2	12/212	Obvb02012.raw
	High	YQLSASYLGGDYSAANQER	Unambiguous	3	2	262398376;41583909		CID	1	0	1	1	0	1.16409e-10	84.41	3.61385e-09	0	17.3137	5	2	1046.99	2092.97	4.31003	169.512	62489	62489	MS2	12/212	Obvb02012.raw
	High	YQLSASYLGGDYSAANQER	Unambiguous	3	2	262398376;41583909		CID	1	0	1	1	0	4.67e-08	84.31	3.69803e-09	0	12.2631	1	2	1046.98	2092.96	2.32702	132.993	49885	49885	MS2	14/212	Obvb02012.raw
	High	YQLSASYLGGDYSAANQER	Unambiguous	3	2	262398376;41583909		CID	1	0	1	1	0	1.62821e-09	83.64	4.31489e-09	0	37.389	8	2	1046.99	2092.97	5.00992	184.004	67305	67305	MS2	15/212	Obvb02012.raw
	High	YQLSASYLGGDYSAANQER	Unambiguous	3	2	262398376;41583909		CID	1	0	1	1	0	3.61561e-08	83.54	4.4154e-09	0	11.5611	1	2	1046.98	2092.96	1.86043	130.461	48972	48972	MS2	15/212	Obvb02012.raw
	High	YQLSASYLGGDYSAANQER	Unambiguous	3	2	262398376;41583909		CID	1	0	1	1	0	1.97474e-08	83.47	4.48714e-09	0	5.39057	1	2	1046.98	2092.96	2.32702	131.399	49308	49308	MS2	14/212	Obvb02012.raw
	High	YQLSASYLGGDYSAANQER	Unambiguous	3	2	262398376;41583909		CID	1	0	1	1	0	1.23898e-08	83.16	4.81915e-09	0	16.9957	15	2	1046.98	2092.96	1.04389	104.394	39338	39338	MS2	10/212	Obvb02012.raw
	High	YQLSASYLGGDYSAANQER	Unambiguous	3	2	262398376;41583909		CID	1	0	1	1	0	1.744e-10	83.07	4.92006e-09	0	7.87333	3	2	1046.98	2092.96	2.56031	138.467	51870	51870	MS2	12/212	Obvb02012.raw
	High	YQLSASYLGGDYSAANQER	Unambiguous	3	2	262398376;41583909		CID	1	0	1	1	0	2.55869e-09	82.78	5.25981e-09	0	21.2031	5	2	1046.99	2092.97	4.42668	164.28	60728	60728	MS2	14/212	Obvb02012.raw
	High	YQLSASYLGGDYSAANQER	Unambiguous	3	2	262398376;41583909		CID	1	0	1	1	0	5.33282e-09	82.56	5.53312e-09	0	11.0556	2	2	1046.99	2092.96	2.79361	136.347	51101	51101	MS2	15/212	Obvb02012.raw
	High	YQLSASYLGGDYSAANQER	Unambiguous	3	2	262398376;41583909		CID	1	0	1	1	0	4.37057e-10	82.36	5.79389e-09	0	44.5621	7	2	1046.99	2092.97	5.12657	181.825	66570	66570	MS2	11/212	Obvb02012.raw
	High	YQLSASYLGGDYSAANQER	Unambiguous	3	2	262398376;41583909		CID	1	0	1	1	0	1.23447e-08	82.04	6.23692e-09	0	61.8992	8	2	1046.99	2092.97	4.89327	152.837	56877	56877	MS2	14/212	Obvb02012.raw
	High	YQLSASYLGGDYSAANQER	Unambiguous	3	2	262398376;41583909		CID	1	0	1	1	0	4.20868e-11	82.02	6.26571e-09	0	27.0878	5	2	1046.99	2092.97	4.65998	167.907	61959	61959	MS2	11/212	Obvb02012.raw
	High	YQLSASYLGGDYSAANQER	Unambiguous	3	2	262398376;41583909		CID	1	0	1	1	0	5.69871e-08	81.76	7.33487e-09	0	29.4807	5	2	1046.99	2092.97	5.35986	159.479	59095	59095	MS2	14/212	Obvb02012.raw
	High	YQLSASYLGGDYSAANQER	Unambiguous	3	2	262398376;41583909		CID	1	0	1	1	0	6.00742e-09	81.62	8.60815e-09	0	80.7948	17	2	1046.99	2092.97	6.52633	150.205	55979	55979	MS2	14/212	Obvb02012.raw
	High	YQLSASYLGGDYSAANQER	Unambiguous	3	2	262398376;41583909		CID	1	0	1	1	0	1.98176e-09	81.38	7.26056e-09	0	3.9118	0	2	1046.98	2092.96	1.86043	123.107	46300	46300	MS2	14/212	Obvb02012.raw
	High	YQLSASYLGGDYSAANQER	Unambiguous	3	2	262398376;41583909		CID	1	0	1	1	0	8.92739e-10	81.32	7.36156e-09	0	29.8779	7	2	1046.99	2092.97	4.31003	176.583	64823	64823	MS2	14/212	Obvb02012.raw
	High	WYDLGANQWVMAK	Unambiguous	2	1	262398376		CID	1	0	1	1	0	5.62557e-09	81.32	1.14375e-08	0	26.1369	7	2	791.385	1581.76	6.60365	186.922	68307	68307	MS2	16/120	Obvb02012.raw
	High	YQLSASYLGGDYSAANQER	Unambiguous	3	2	262398376;41583909		CID	1	0	1	1	0	3.56772e-08	81.04	7.85181e-09	0	31.4536	3	2	1046.99	2092.97	4.89327	151.332	56366	56366	MS2	14/212	Obvb02012.raw
	High	YQLSASYLGGDYSAANQER	Unambiguous	3	2	262398376;41583909		CID	1	0	1	1	0	2.03467e-10	80.94	8.03471e-09	0	30.6962	6	2	1046.99	2092.97	3.96009	177.559	65145	65145	MS2	13/212	Obvb02012.raw
	High	YQLSASYLGGDYSAANQER	Unambiguous	3	2	262398376;41583909		CID	1	0	1	1	0	5.72616e-08	80.93	8.05323e-09	0	4.77792	0	2	1046.98	2092.96	1.86043	122.068	45916	45916	MS2	13/212	Obvb02012.raw
	High	YQLSASYLGGDYSAANQER	Unambiguous	3	2	262398376;41583909		CID	1	0	1	1	0	5.11659e-09	80.53	8.83019e-09	0	15.8323	2	2	1046.98	2092.96	1.86043	139.519	52253	52253	MS2	12/212	Obvb02012.raw
	High	YQLSASYLGGDYSAANQER	Unambiguous	3	2	262398376;41583909		CID	1	0	1	1	0	7.53401e-09	80.25	9.41825e-09	0	4.22345	0	2	1046.98	2092.96	1.74378	121.544	45724	45724	MS2	14/212	Obvb02012.raw
	High	YQLSASYLGGDYSAANQER	Unambiguous	3	2	262398376;41583909		CID	1	0	1	1	0	3.43219e-10	80.02	9.93047e-09	0	18.9125	6	2	1046.99	2092.97	4.42668	173.778	63895	63895	MS2	15/212	Obvb02012.raw
	High	YQLSASYLGGDYSAANQER	Unambiguous	3	2	262398376;41583909		CID	1	0	1	1	0	8.51598e-09	80.01	9.95337e-09	0	3.38551	0	2	1046.98	2092.96	2.21037	123.625	46492	46492	MS2	12/212	Obvb02012.raw
	High	YQLSASYLGGDYSAANQER	Unambiguous	3	2	262398376;41583909		CID	1	0	1	1	0	6.81845e-09	79.8	1.04465e-08	0	19.0003	6	2	1046.99	2092.97	4.54333	172.73	63545	63545	MS2	15/212	Obvb02012.raw
	High	YQLSASYLGGDYSAANQER	Unambiguous	3	2	262398376;41583909		CID	1	0	1	1	0	8.1438e-10	79.59	1.0964e-08	0	22.0823	4	2	1046.99	2092.97	4.31003	160.666	59496	59496	MS2	12/212	Obvb02012.raw
	High	YQLSASYLGGDYSAANQER	Unambiguous	3	2	262398376;41583909		CID	1	0	1	1	0	5.06898e-10	79.33	1.16405e-08	0	26.2569	6	2	1046.99	2092.97	4.07674	175.693	64520	64520	MS2	14/212	Obvb02012.raw
	High	YQLSASYLGGDYSAANQER	Unambiguous	3	2	262398376;41583909		CID	1	0	1	1	0	2.24032e-08	79.12	1.22172e-08	0	32.5475	7	2	1046.99	2092.97	4.42668	170.587	62843	62843	MS2	10/212	Obvb02012.raw
	High	WYDLGANQWVMAK	Unambiguous	2	1	262398376		CID	1	0	1	1	0	6.83064e-08	79.11	1.9639e-08	0	8.62335	2	2	791.383	1581.76	4.36562	153.435	57071	57071	MS2	16/120	Obvb02012.raw
	High	YQLSASYLGGDYSAANQER	Unambiguous	3	2	262398376;41583909		CID	1	0	1	1	0	1.21479e-09	78.69	1.34887e-08	0	36.5938	6	2	1046.99	2092.97	4.65998	157.905	58584	58584	MS2	13/212	Obvb02012.raw
	High	YQLSASYLGGDYSAANQER	Unambiguous	3	2	262398376;41583909		CID	1	0	1	1	0	3.69062e-08	78.67	1.3551e-08	0	5.29694	1	2	1046.98	2092.96	2.32702	132.46	49692	49692	MS2	10/212	Obvb02012.raw
	High	YQLSASYLGGDYSAANQER	Unambiguous	3	2	262398376;41583909		CID	1	0	1	1	0	1.70356e-08	78.56	1.38986e-08	0	43.6829	7	2	1046.99	2092.97	3.96009	167.391	61784	61784	MS2	10/212	Obvb02012.raw
	High	WYDLGANQWVMAK	Unambiguous	2	1	262398376		CID	1	0	1	1	0	9.62546e-08	78.45	2.21479e-08	0	16.5499	4	2	791.385	1581.76	6.68082	154.47	57408	57408	MS2	11/120	Obvb02012.raw
	High	YQLSASYLGGDYSAANQER	Unambiguous	3	2	262398376;41583909		CID	1	0	1	1	0	2.10905e-11	78.39	1.44534e-08	0	7.4683	5	2	1046.99	2092.96	3.2602	189.047	69031	69031	MS2	12/212	Obvb02012.raw
	High	YQLSASYLGGDYSAANQER	Unambiguous	3	2	262398376;41583909		CID	1	0	1	1	0	2.91076e-09	78.34	1.46208e-08	0	38.5178	5	2	1046.99	2092.97	4.19338	187.427	68491	68491	MS2	13/212	Obvb02012.raw
	High	YQLSASYLGGDYSAANQER	Unambiguous	3	2	262398376;41583909		CID	1	0	1	1	0	2.08348e-08	77.63	2.1573e-08	0	66.8716	14	2	1046.99	2092.97	5.7098	155	57582	57582	MS2	12/212	Obvb02012.raw
	High	YQLSASYLGGDYSAANQER	Unambiguous	3	2	262398376;41583909		CID	1	0	1	1	0	6.52507e-11	77.21	1.89657e-08	0	10.7607	1	2	1046.98	2092.96	2.44367	137.403	51484	51484	MS2	13/212	Obvb02012.raw
	High	YQLSASYLGGDYSAANQER	Unambiguous	3	2	262398376;41583909		CID	1	0	1	1	0	7.0369e-09	77.03	1.97683e-08	0	27.1486	7	2	1046.99	2092.97	4.31003	179.667	65848	65848	MS2	14/212	Obvb02012.raw
	High	YQLSASYLGGDYSAANQER	Unambiguous	3	2	262398376;41583909		CID	1	0	1	1	0	6.14589e-09	76.85	2.58173e-08	0	48.6888	5	2	1046.99	2092.97	5.9431	151.473	56414	56414	MS2	12/212	Obvb02012.raw
	High	YQLSASYLGGDYSAANQER	Unambiguous	3	2	262398376;41583909		CID	1	0	1	1	0	8.37075e-10	76.84	2.06524e-08	0	18.2997	6	2	1046.99	2092.97	4.54333	174.835	64234	64234	MS2	15/212	Obvb02012.raw
	High	YQLSASYLGGDYSAANQER	Unambiguous	3	2	262398376;41583909		CID	1	0	1	1	0	8.07644e-09	76.84	2.58768e-08	0	73.4946	9	2	1046.99	2092.97	5.82645	147.675	55124	55124	MS2	13/212	Obvb02012.raw
	High	YQLSASYLGGDYSAANQER	Unambiguous	3	2	262398376;41583909		CID	1	0	1	1	0	9.12806e-09	76.67	2.14768e-08	0	31.5245	8	2	1046.99	2092.97	4.89327	168.458	62138	62138	MS2	13/212	Obvb02012.raw
	High	YQLSASYLGGDYSAANQER	Unambiguous	3	2	262398376;41583909		CID	1	0	1	1	0	4.76941e-08	76.51	2.22828e-08	0	14.5428	1	2	1046.98	2092.96	2.21037	135.818	50908	50908	MS2	13/212	Obvb02012.raw
	High	YQLSASYLGGDYSAANQER	Unambiguous	3	2	262398376;41583909		CID	1	0	1	1	0	5.35808e-10	76.49	2.23857e-08	0	6.38676	1	2	1046.98	2092.96	2.32702	129.927	48780	48780	MS2	14/212	Obvb02012.raw
	High	YQLSASYLGGDYSAANQER	Unambiguous	3	2	262398376;41583909		CID	1	0	1	1	0	1.92682e-09	76.41	2.62844e-08	0	72.6993	11	2	1046.99	2092.97	6.99292	149.144	55614	55614	MS2	15/212	Obvb02012.raw
	High	YQLSASYLGGDYSAANQER	Unambiguous	3	2	262398376;41583909		CID	1	0	1	1	0	8.45348e-09	75.92	2.55252e-08	0	53.7506	12	2	1046.99	2092.97	4.89327	160.143	59324	59324	MS2	15/212	Obvb02012.raw
	High	YQLSASYLGGDYSAANQER	Unambiguous	3	2	262398376;41583909		CID	1	0	1	1	0	4.86512e-09	75.41	2.87058e-08	0	13.568	1	2	1046.98	2092.96	2.09372	127.314	47837	47837	MS2	14/212	Obvb02012.raw
	High	YQLSASYLGGDYSAANQER	Unambiguous	3	2	262398376;41583909		CID	1	0	1	1	0	2.45217e-09	75.29	3.25381e-08	0	84.9014	10	2	1046.99	2092.97	5.47651	145.312	54323	54323	MS2	13/212	Obvb02012.raw
	High	YQLSASYLGGDYSAANQER	Unambiguous	3	2	262398376;41583909		CID	1	0	1	1	0	4.5254e-11	75.21	3.76626e-08	0	57.1142	18	2	1046.99	2092.97	6.05974	175.953	64610	64610	MS2	13/212	Obvb02012.raw
	High	YQLSASYLGGDYSAANQER	Unambiguous	3	2	262398376;41583909		CID	1	0	1	1	0	8.85792e-09	75.04	3.12586e-08	0	20.6157	5	2	1046.99	2092.97	4.07674	171.651	63193	63193	MS2	13/212	Obvb02012.raw
	High	YQLSASYLGGDYSAANQER	Unambiguous	3	2	262398376;41583909		CID	1	0	1	1	0	3.44697e-08	74.87	3.25065e-08	0	36.7786	5	2	1046.99	2092.96	3.37685	144.159	53921	53921	MS2	12/212	Obvb02012.raw
	High	YQLSASYLGGDYSAANQER	Unambiguous	3	2	262398376;41583909		CID	1	0	1	1	0	6.29145e-08	74.72	3.36488e-08	0	49.4054	19	2	1046.98	2092.96	2.67696	104.652	39433	39433	MS2	12/212	Obvb02012.raw
	High	YQLSASYLGGDYSAANQER	Unambiguous	3	2	262398376;41583909		CID	1	0	1	1	0	5.69056e-08	74.72	3.36488e-08	0	50.8161	10	2	1046.99	2092.97	4.89327	160.003	59275	59275	MS2	14/212	Obvb02012.raw
	High	YQLSASYLGGDYSAANQER	Unambiguous	3	2	262398376;41583909		CID	1	0	1	1	0	6.40185e-08	73.93	4.03618e-08	0	65.22	4	2	1046.99	2092.97	4.77662	145.236	54296	54296	MS2	13/212	Obvb02012.raw
	High	YQLSASYLGGDYSAANQER	Unambiguous	3	2	262398376;41583909		CID	1	0	1	1	0	5.26235e-08	73.37	4.59166e-08	0	23.8174	5	2	1046.99	2092.97	4.89327	158.426	58760	58760	MS2	14/212	Obvb02012.raw
	High	YQLSASYLGGDYSAANQER	Unambiguous	3	2	262398376;41583909		CID	1	0	1	1	0	1.29572e-09	73.33	4.63415e-08	0	34.6564	6	2	1046.99	2092.97	4.19338	174.32	64071	64071	MS2	13/212	Obvb02012.raw
	High	YQLSASYLGGDYSAANQER	Unambiguous	3	2	262398376;41583909		CID	1	0	1	1	0	7.3484e-09	73.3	5.84669e-08	0	21.2696	3	2	1046.99	2092.97	5.82645	153.945	57236	57236	MS2	14/212	Obvb02012.raw
	High	YQLSASYLGGDYSAANQER	Unambiguous	3	2	262398376;41583909		CID	1	0	1	1	0	1.15227e-08	73.3	5.37895e-08	0	67.8895	12	2	1046.99	2092.97	8.39268	154.48	57412	57412	MS2	13/212	Obvb02012.raw
	High	YQLSASYLGGDYSAANQER	Unambiguous	3	2	262398376;41583909		CID	1	0	1	1	0	2.40944e-09	73.24	4.73119e-08	0	10.0263	1	2	1046.98	2092.96	2.44367	128.862	48396	48396	MS2	14/212	Obvb02012.raw
	High	YQLSASYLGGDYSAANQER	Unambiguous	3	2	262398376;41583909		CID	1	0	1	1	0	4.1238e-11	73.04	4.95416e-08	0	31.6787	7	2	1046.99	2092.97	4.19338	178.594	65496	65496	MS2	13/212	Obvb02012.raw
	High	YQLSASYLGGDYSAANQER	Unambiguous	3	2	262398376;41583909		CID	1	0	1	1	0	6.0649e-10	72.94	5.06956e-08	0	36.7979	7	2	1046.99	2092.97	4.42668	181.06	66311	66311	MS2	13/212	Obvb02012.raw
	High	YQLSASYLGGDYSAANQER	Unambiguous	3	2	262398376;41583909		CID	1	0	1	1	0	3.63187e-08	71.81	8.23967e-08	0	73.7848	18	2	1046.99	2092.97	6.75963	154.42	57393	57393	MS2	14/212	Obvb02012.raw
	High	YQLSASYLGGDYSAANQER	Unambiguous	3	2	262398376;41583909		CID	1	0	1	1	0	3.07065e-08	71.66	7.50573e-08	0	28.9003	7	2	1046.99	2092.97	5.35986	162.199	60023	60023	MS2	14/212	Obvb02012.raw
	High	YQLSASYLGGDYSAANQER	Unambiguous	3	2	262398376;41583909		CID	1	0	1	1	0	7.44412e-08	71.65	6.82292e-08	0	10.003	1	2	1046.98	2092.96	2.09372	134.572	50462	50462	MS2	14/212	Obvb02012.raw
	High	YQLSASYLGGDYSAANQER	Unambiguous	3	2	262398376;41583909		CID	1	0	1	1	0	7.21327e-10	71.58	6.93378e-08	0	6.46892	3	2	1046.99	2092.96	3.02691	189.586	69207	69207	MS2	14/212	Obvb02012.raw
	High	YQLSASYLGGDYSAANQER	Unambiguous	3	2	262398376;41583909		CID	1	0	1	1	0	1.03519e-09	71.43	8.99311e-08	0	63.8807	10	2	1046.99	2092.97	6.52633	149.292	55664	55664	MS2	12/212	Obvb02012.raw
	High	YQLSASYLGGDYSAANQER	Unambiguous	3	2	262398376;41583909		CID	1	0	1	1	0	1.01874e-07	71.41	7.21058e-08	0	34.5612	6	2	1046.99	2092.97	5.12657	165.307	61080	61080	MS2	13/212	Obvb02012.raw
	High	WYDLGANQWVMAK	Unambiguous	2	1	262398376		CID	1	0	1	1	0	1.0378e-08	71.27	1.11967e-07	0	30.8208	25	2	791.383	1581.76	4.51997	163.776	60558	60558	MS2	9/120	Obvb02012.raw
	High	YQLSASYLGGDYSAANQER	Unambiguous	3	2	262398376;41583909		CID	1	0	1	1	0	9.26648e-11	71.22	7.53304e-08	0	35.4968	8	2	1046.99	2092.97	4.65998	171.129	63018	63018	MS2	13/212	Obvb02012.raw
	High	YQLSASYLGGDYSAANQER	Unambiguous	3	2	262398376;41583909		CID	1	0	1	1	0	6.73227e-09	70.96	7.99779e-08	0	9.98854	1	2	1046.98	2092.96	2.32702	135.682	50860	50860	MS2	13/212	Obvb02012.raw
	High	YQLSASYLGGDYSAANQER	Unambiguous	3	2	262398376;41583909		CID	1	0	1	1	0	1.38613e-08	70.77	8.35545e-08	0	29.8288	19	2	1046.98	2092.96	1.74378	106.279	40033	40033	MS2	14/212	Obvb02012.raw
	High	YQLSASYLGGDYSAANQER	Unambiguous	3	2	262398376;41583909		CID	1	0	1	1	0	2.23491e-07	70.35	9.20386e-08	0	38.3517	7	2	1046.99	2092.97	5.00992	180.732	66199	66199	MS2	14/212	Obvb02012.raw
	High	YQLSASYLGGDYSAANQER	Unambiguous	3	2	262398376;41583909		CID	1	0	1	1	0	8.39308e-09	70.3	9.31044e-08	0	20.2872	4	2	1046.99	2092.96	3.14355	143.63	53727	53727	MS2	14/212	Obvb02012.raw
	High	YQLSASYLGGDYSAANQER	Unambiguous	3	2	262398376;41583909		CID	1	0	1	1	0	5.39604e-10	69.89	1.12822e-07	0	69.3118	7	2	1046.99	2092.97	5.47651	148.61	55437	55437	MS2	15/212	Obvb02012.raw
	High	YQLSASYLGGDYSAANQER	Unambiguous	3	2	262398376;41583909		CID	1	0	1	1	0	8.9245e-08	69.79	1.1545e-07	0	73.6951	8	2	1046.99	2092.97	5.35986	147.946	55218	55218	MS2	14/212	Obvb02012.raw
	High	WYDLGANQWVMAK	Unambiguous	2	1	262398376		CID	1	0	1	1	0	4.28709e-08	69.67	1.72631e-07	0	41.5541	11	2	791.384	1581.76	5.44605	158.789	58873	58873	MS2	10/120	Obvb02012.raw
	High	YQLSASYLGGDYSAANQER	Unambiguous	3	2	262398376;41583909		CID	1	0	1	1	0	1.48358e-07	69.23	1.19116e-07	0	33.4501	9	2	1046.99	2092.97	4.77662	182.059	66649	66649	MS2	13/212	Obvb02012.raw
	High	YQLSASYLGGDYSAANQER	Unambiguous	3	2	262398376;41583909		CID	1	0	1	1	0	3.69867e-07	68.93	1.27635e-07	0	40.2149	12	2	1046.98	2092.96	1.39383	104.299	39303	39303	MS2	15/212	Obvb02012.raw
	High	YQLSASYLGGDYSAANQER	Unambiguous	3	2	262398376;41583909		CID	1	0	1	1	0	8.00847e-09	68.75	1.33036e-07	0	23.0978	3	2	1046.98	2092.96	2.67696	141.969	53132	53132	MS2	15/212	Obvb02012.raw
	High	YQLSASYLGGDYSAANQER	Unambiguous	3	2	262398376;41583909		CID	1	0	1	1	0	2.85557e-08	68.72	1.33958e-07	0	39.1672	6	2	1046.99	2092.97	4.31003	175.024	64296	64296	MS2	14/212	Obvb02012.raw
	High	YQLSASYLGGDYSAANQER	Unambiguous	3	2	262398376;41583909		CID	1	0	1	1	0	3.25347e-08	68.65	1.50104e-07	0	51.5956	8	2	1046.99	2092.97	5.35986	156.808	58201	58201	MS2	14/212	Obvb02012.raw
	High	YQLSASYLGGDYSAANQER	Unambiguous	3	2	262398376;41583909		CID	1	0	1	1	0	1.71749e-09	68.03	1.73138e-07	0	55.1864	7	2	1046.99	2092.97	5.47651	187.189	68403	68403	MS2	19/212	Obvb02012.raw
	High	YQLSASYLGGDYSAANQER	Unambiguous	3	2	262398376;41583909		CID	1	0	1	1	0	7.44927e-11	67.95	1.59945e-07	0	34.2646	6	2	1046.99	2092.97	5.12657	181.718	66535	66535	MS2	12/212	Obvb02012.raw
	High	WYDLGANQWVMAK	Unambiguous	2	1	262398376		CID	1	0	1	1	0	5.86379e-07	67.39	2.73584e-07	0	4.87011	2	2	791.384	1581.76	5.2917	153.942	57235	57235	MS2	18/120	Obvb02012.raw
	High	YQLSASYLGGDYSAANQER	Unambiguous	3	2	262398376;41583909		CID	1	0	1	1	0	2.06338e-08	67.3	2.0483e-07	0	31.5057	7	2	1046.99	2092.97	5.47651	184.532	67481	67481	MS2	10/212	Obvb02012.raw
	High	WYDLGANQWVMAK	Unambiguous	2	1	262398376		CID	1	0	1	1	0	2.74471e-06	67.28	2.99309e-07	0	13.5197	8	2	791.383	1581.76	4.1341	156.67	58153	58153	MS2	15/120	Obvb02012.raw
	High	WYDLGANQWVmAK	Unambiguous	2	1	262398376	M11(Oxidation)	CID	1	0	1	1	0	3.02091e-08	67.26	3.2888e-07	0	11.4974	5	2	799.379	1597.75	2.99684	144.697	54111	54111	MS2	18/120	Obvb02012.raw
	High	YQLSASYLGGDYSAANQER	Unambiguous	3	2	262398376;41583909		CID	1	0	1	1	0	7.73846e-09	67.26	2.06725e-07	0	46.0486	8	2	1046.99	2092.97	5.35986	156.583	58123	58123	MS2	14/212	Obvb02012.raw
	High	YQLSASYLGGDYSAANQER	Unambiguous	3	2	262398376;41583909		CID	1	0	1	1	0	6.76739e-08	67.19	2.38732e-07	0	63.6179	9	2	1046.99	2092.97	5.82645	155.515	57754	57754	MS2	13/212	Obvb02012.raw
	High	YQLSASYLGGDYSAANQER	Unambiguous	3	2	262398376;41583909		CID	1	0	1	1	0	4.48199e-08	67.08	1.9542e-07	0	49.6798	5	2	1046.99	2092.97	5.12657	151.705	56494	56494	MS2	13/212	Obvb02012.raw
	High	YQLSASYLGGDYSAANQER	Unambiguous	3	2	262398376;41583909		CID	1	0	1	1	0	5.23066e-07	66.65	2.1576e-07	0	9.6543	0	2	1046.98	2092.96	2.21037	125.19	47068	47068	MS2	13/212	Obvb02012.raw
	High	WYDLGANQWVMAK	Unambiguous	2	1	262398376		CID	1	0	1	1	0	3.98894e-09	66.56	3.31201e-07	0	49.2713	34	2	791.383	1581.76	4.59714	164.501	60805	60805	MS2	7/120	Obvb02012.raw
	High	WYDLGANQWVMAK	Unambiguous	2	1	262398376		CID	1	0	1	1	0	4.2157e-08	66.44	3.4048e-07	0	37.3574	19	2	791.383	1581.76	4.51997	164.625	60849	60849	MS2	9/120	Obvb02012.raw
	High	WYDLGANQWVMAK	Unambiguous	2	1	262398376		CID	1	0	1	1	0	7.83059e-09	66.11	3.67359e-07	0	63.6205	53	2	791.383	1581.76	4.75149	170.009	62657	62657	MS2	7/120	Obvb02012.raw
	High	WYDLGANQWVmAK	Unambiguous	2	1	262398376	M11(Oxidation)	CID	1	0	1	1	0	1.97095e-07	65.94	4.58429e-07	0	60.6868	54	2	799.382	1597.76	6.66408	149.548	55751	55751	MS2	20/120	Obvb02012.raw
	High	YQLSASYLGGDYSAANQER	Unambiguous	3	2	262398376;41583909		CID	1	0	1	1	0	2.05108e-09	65.77	2.91335e-07	0	29.6535	7	2	1046.99	2092.97	5.35986	183.775	67225	67225	MS2	15/212	Obvb02012.raw
	High	YQLSASYLGGDYSAANQER	Unambiguous	3	2	262398376;41583909		CID	1	0	1	1	0	1.58034e-08	65.63	2.72879e-07	0	32.6586	6	2	1046.99	2092.97	4.54333	180.206	66025	66025	MS2	15/212	Obvb02012.raw
	High	YQLSASYLGGDYSAANQER	Unambiguous	3	2	262398376;41583909		CID	1	0	1	1	0	2.06861e-08	65.39	2.88383e-07	0	39.473	6	2	1046.99	2092.97	4.31003	173.259	63720	63720	MS2	14/212	Obvb02012.raw
	High	YQLSASYLGGDYSAANQER	Unambiguous	3	2	262398376;41583909		CID	1	0	1	1	0	6.42305e-09	65.38	2.89048e-07	0	8.01979	1	3	698.325	2092.96	2.23311	124.195	46700	46700	MS2	20/212	Obvb02012.raw
	High	YQLSASYLGGDYSAANQER	Unambiguous	3	2	262398376;41583909		CID	1	0	1	1	0	1.77547e-08	65.18	3.0267e-07	0	15.6444	1	3	698.325	2092.96	1.79568	123.15	46316	46316	MS2	16/212	Obvb02012.raw
	High	YQLSASYLGGDYSAANQER	Unambiguous	3	2	262398376;41583909		CID	1	0	1	1	0	9.32271e-11	65.16	3.04068e-07	0	53.3568	14	3	698.325	2092.96	2.05814	130.361	48937	48937	MS2	13/212	Obvb02012.raw
	High	YQLSASYLGGDYSAANQER	Unambiguous	3	2	262398376;41583909		CID	1	0	1	1	0	3.69517e-09	65.12	3.06881e-07	0	5.46846	5	2	1046.99	2092.96	3.37685	190.116	69360	69360	MS2	13/212	Obvb02012.raw
	High	WYDLGANQWVMAK	Unambiguous	2	1	262398376		CID	1	0	1	1	0	4.45022e-07	65.08	4.65684e-07	0	33.2846	28	2	791.383	1581.76	4.4428	167.27	61744	61744	MS2	15/120	Obvb02012.raw
	High	YQLSASYLGGDYSAANQER	Unambiguous	3	2	262398376;41583909		CID	1	0	1	1	0	4.03552e-08	65.03	3.13307e-07	0	17.8597	4	2	1046.99	2092.97	4.54333	188.517	68855	68855	MS2	13/212	Obvb02012.raw
	High	YQLSASYLGGDYSAANQER	Unambiguous	3	2	262398376;41583909		CID	1	0	1	1	0	1.11523e-09	64.92	3.21344e-07	0	29.8018	4	2	1046.99	2092.97	5.12657	157.356	58392	58392	MS2	14/212	Obvb02012.raw
	High	YQLSASYLGGDYSAANQER	Unambiguous	3	2	262398376;41583909		CID	1	0	1	1	0	9.29882e-08	64.22	4.16287e-07	0	46.2074	6	2	1046.99	2092.97	5.47651	156.04	57930	57930	MS2	11/212	Obvb02012.raw
	High	YQLSASYLGGDYSAANQER	Unambiguous	3	2	262398376;41583909		CID	1	0	1	1	0	1.79651e-07	63.79	4.16841e-07	0	37.2078	5	2	1046.99	2092.97	4.89327	161.17	59672	59672	MS2	9/212	Obvb02012.raw
	High	WYDLGANQWVMAK	Unambiguous	2	1	262398376		CID	1	0	1	1	0	9.97733e-08	63.61	6.96819e-07	0	62.1625	44	2	791.383	1581.76	3.90258	171.004	62978	62978	MS2	10/120	Obvb02012.raw
	High	YQLSASYLGGDYSAANQER	Unambiguous	3	2	262398376;41583909		CID	1	0	1	1	0	1.29461e-07	63.58	5.48163e-07	0	79.5115	10	2	1046.99	2092.97	5.9431	150.122	55950	55950	MS2	13/212	Obvb02012.raw
	High	YQLSASYLGGDYSAANQER	Unambiguous	3	2	262398376;41583909		CID	1	0	1	1	0	5.38532e-07	63.57	4.385e-07	0	22.6146	5	2	1046.99	2092.97	4.77662	164.789	60903	60903	MS2	14/212	Obvb02012.raw
	High	YQLSASYLGGDYSAANQER	Unambiguous	3	2	262398376;41583909		CID	1	0	1	1	0	3.04275e-08	63.54	4.4154e-07	0	43.1942	7	2	1046.99	2092.97	3.96009	176.061	64647	64647	MS2	15/212	Obvb02012.raw
	High	YQLSASYLGGDYSAANQER	Unambiguous	3	2	262398376;41583909		CID	1	0	1	1	0	2.85193e-08	63.53	4.42558e-07	0	43.6192	7	2	1046.99	2092.97	4.54333	179.123	65673	65673	MS2	14/212	Obvb02012.raw
	High	YQLSASYLGGDYSAANQER	Unambiguous	3	2	262398376;41583909		CID	1	0	1	1	0	2.85769e-07	63.51	4.44601e-07	0	29.7558	6	2	1046.99	2092.97	4.42668	166.353	61431	61431	MS2	14/212	Obvb02012.raw
	High	YQLSASYLGGDYSAANQER	Unambiguous	3	2	262398376;41583909		CID	1	0	1	1	0	7.81293e-09	63.41	5.70046e-07	0	30.5874	8	2	1046.99	2092.97	5.82645	161.679	59848	59848	MS2	14/212	Obvb02012.raw
	High	YQLSASYLGGDYSAANQER	Unambiguous	3	2	262398376;41583909		CID	1	0	1	1	0	7.29036e-07	63.27	4.69862e-07	0	11.5987	1	2	1046.98	2092.96	2.09372	126.254	47452	47452	MS2	12/212	Obvb02012.raw
	High	YQLSASYLGGDYSAANQER	Unambiguous	3	2	262398376;41583909		CID	1	0	1	1	0	3.69957e-08	63.24	4.73119e-07	0	25.6182	7	2	1046.99	2092.97	4.65998	185.053	67656	67656	MS2	14/212	Obvb02012.raw
	High	YQLSASYLGGDYSAANQER	Unambiguous	3	2	262398376;41583909		CID	1	0	1	1	0	1.85534e-09	63.02	4.97703e-07	0	47.6535	10	3	698.327	2092.97	4.33277	145.018	54222	54222	MS2	10/212	Obvb02012.raw
	High	YQLSASYLGGDYSAANQER	Unambiguous	3	2	262398376;41583909		CID	1	0	1	1	0	1.44181e-07	62.95	5.0579e-07	0	2.76021	0	3	698.325	2092.96	1.79568	122.11	45932	45932	MS2	18/212	Obvb02012.raw
	High	YQLSASYLGGDYSAANQER	Unambiguous	3	2	262398376;41583909		CID	1	0	1	1	0	1.75066e-07	62.67	6.75943e-07	0	66.2213	35	2	1046.99	2092.97	5.59315	150.575	56106	56106	MS2	14/212	Obvb02012.raw
	High	WYDLGANQWVMAK	Unambiguous	2	1	262398376		CID	1	0	1	1	0	2.86061e-07	62.24	9.55256e-07	0	50.8287	12	2	791.384	1581.76	5.52322	152.925	56907	56907	MS2	14/120	Obvb02012.raw
	High	YQLSASYLGGDYSAANQER	Unambiguous	3	2	262398376;41583909		CID	1	0	1	1	0	2.03171e-08	62.19	6.02518e-07	0	38.1419	13	3	698.326	2092.96	3.5454	146.549	54744	54744	MS2	14/212	Obvb02012.raw
	High	WYDLGANQWVmAK	Unambiguous	2	1	262398376	M11(Oxidation)	CID	1	0	1	1	0	1.80282e-07	62.06	1.12014e-06	0	5.75922	1	2	799.379	1597.75	2.46204	141.782	53068	53068	MS2	17/120	Obvb02012.raw
	High	WYDLGANQWVmAK	Unambiguous	2	1	262398376	M11(Oxidation)	CID	1	0	1	1	0	1.28831e-07	61.97	1.11183e-06	0	11.5116	1	2	799.379	1597.75	2.84404	142.328	53260	53260	MS2	18/120	Obvb02012.raw
	High	WYDLGANQWVMAK	Unambiguous	2	1	262398376		CID	1	0	1	1	0	1.359e-07	61.75	1.00252e-06	0	46.8777	10	2	791.383	1581.76	4.67432	159.864	59226	59226	MS2	7/120	Obvb02012.raw
	High	YQLSASYLGGDYSAANQER	Unambiguous	3	2	262398376;41583909		CID	1	0	1	1	0	3.56801e-08	61.72	6.71382e-07	0	15.4119	1	2	1046.98	2092.96	2.21037	139.828	52366	52366	MS2	14/212	Obvb02012.raw
	High	YQLSASYLGGDYSAANQER	Unambiguous	3	2	262398376;41583909		CID	1	0	1	1	0	2.30775e-09	61.41	7.21058e-07	0	4.51214	0	3	698.325	2092.96	1.88316	122.629	46124	46124	MS2	19/212	Obvb02012.raw
	High	WYDLGANQWVMAK	Unambiguous	2	1	262398376		CID	1	0	1	1	0	8.13708e-08	61.18	1.14312e-06	0	40.5053	38	2	791.383	1581.76	4.51997	166.381	61441	61441	MS2	19/120	Obvb02012.raw
	High	YQLSASYLGGDYSAANQER	Unambiguous	3	2	262398376;41583909		CID	1	0	1	1	0	1.35723e-09	61.15	7.65544e-07	0	36.1463	4	3	698.326	2092.96	2.58305	126.662	47603	47603	MS2	13/212	Obvb02012.raw
	High	SRYGSWSNAQSFWQANGWY	Unambiguous	2	1	262398376		CID	1	0	1	1	0	2.18919e-06	61.15	7.65544e-07	1	71.4081	28	2	1148.01	2295.01	4.88926	181.604	66499	66499	MS2	12/206	Obvb02012.raw
	High	WYDLGANQWVMAK	Unambiguous	2	1	262398376		CID	1	0	1	1	0	1.48467e-07	61.06	1.25349e-06	0	54.2397	39	2	791.383	1581.76	4.28845	170.354	62769	62769	MS2	10/120	Obvb02012.raw
	High	WYDLGANQWVmAK	Unambiguous	2	1	262398376	M11(Oxidation)	CID	1	0	1	1	0	3.85851e-08	60.48	1.61166e-06	0	60.855	22	2	799.381	1597.76	5.44167	149.994	55905	55905	MS2	7/120	Obvb02012.raw
	High	YQLSASYLGGDYSAANQER	Unambiguous	3	2	262398376;41583909		CID	1	0	1	1	0	5.11707e-08	60.13	9.68211e-07	0	29.9061	5	3	698.325	2092.96	1.88316	121.084	45553	45553	MS2	10/212	Obvb02012.raw
	High	YQLSASYLGGDYSAANQER	Unambiguous	3	2	262398376;41583909		CID	1	0	1	1	0	5.66281e-09	59.98	1.00224e-06	0	14.6195	1	2	1046.98	2092.96	2.44367	141.427	52941	52941	MS2	12/212	Obvb02012.raw
	High	YQLSASYLGGDYSAANQER	Unambiguous	3	2	262398376;41583909		CID	1	0	1	1	0	1.79461e-08	59.68	1.07392e-06	0	26.0941	6	2	1046.99	2092.97	4.42668	163.757	60551	60551	MS2	12/212	Obvb02012.raw
	High	WYDLGANQWVmAK	Unambiguous	2	1	262398376	M11(Oxidation)	CID	1	0	1	1	0	1.15489e-07	59.63	2.12341e-06	0	68.5422	63	2	799.382	1597.76	6.58768	150.177	55970	55970	MS2	10/120	Obvb02012.raw
	High	SRYGSWSNAQSFWQANGWY	Unambiguous	2	1	262398376		CID	1	0	1	1	0	4.55219e-07	59.52	1.11422e-06	1	20.5745	5	2	1148.01	2295.01	4.88926	178.874	65591	65591	MS2	17/206	Obvb02012.raw
	High	YQLSASYLGGDYSAANQER	Unambiguous	3	2	262398376;41583909		CID	1	0	1	1	0	3.87529e-08	59.35	1.1587e-06	0	10.3194	26	2	1046.98	2092.96	2.44367	190.648	69513	69513	MS2	12/212	Obvb02012.raw
	High	WYDLGANQWVmAK	Unambiguous	2	1	262398376	M11(Oxidation)	CID	1	0	1	1	0	2.13284e-07	59.33	2.10026e-06	0	60.5107	43	2	799.381	1597.76	5.21247	149.943	55888	55888	MS2	17/120	Obvb02012.raw
	High	SRYGSWSNAQSFWQANGWY	Unambiguous	2	1	262398376		CID	1	0	1	1	0	1.08397e-05	59.22	1.19391e-06	1	28.2397	9	2	1148.01	2295.01	4.88926	179.363	65752	65752	MS2	11/206	Obvb02012.raw
	High	WYDLGANQWVMAK	Unambiguous	2	1	262398376		CID	1	0	1	1	0	2.8508e-07	58.6	2.20861e-06	0	9.70314	3	2	791.384	1581.76	5.67757	155.508	57751	57751	MS2	10/120	Obvb02012.raw
	High	WYDLGANQWVMAK	Unambiguous	2	1	262398376		CID	1	0	1	1	0	3.06474e-07	58.55	2.23419e-06	0	35.684	15	2	791.383	1581.76	4.28845	159.341	59049	59049	MS2	10/120	Obvb02012.raw
	High	YQLSASYLGGDYSAANQER	Unambiguous	3	2	262398376;41583909		CID	1	0	1	1	0	1.9709e-06	58.53	1.39949e-06	0	39.7617	12	2	1046.98	2092.96	2.44367	106.08	39958	39958	MS2	15/212	Obvb02012.raw
	High	YQLSASYLGGDYSAANQER	Unambiguous	3	2	262398376;41583909		CID	1	0	1	1	0	6.09707e-09	58.38	1.44867e-06	0	53.1456	17	3	698.325	2092.96	1.79568	132.712	49784	49784	MS2	20/212	Obvb02012.raw
	High	SRYGSWSNAQSFWQANGWY	Unambiguous	2	1	262398376		CID	1	0	1	1	0	9.12455e-06	58.35	1.45871e-06	1	48.383	17	2	1148.01	2295.01	4.99564	177.836	65241	65241	MS2	13/206	Obvb02012.raw
	High	WYDLGANQWVmAK	Unambiguous	2	1	262398376	M11(Oxidation)	CID	1	0	1	1	0	1.89569e-07	58.25	2.61841e-06	0	4.72752	1	2	799.379	1597.75	2.99684	141.247	52876	52876	MS2	20/120	Obvb02012.raw
	High	WYDLGANQWVMAK	Unambiguous	2	1	262398376		CID	1	0	1	1	0	1.1301e-06	58.23	2.40503e-06	0	21.7056	8	2	791.383	1581.76	4.28845	158.242	58696	58696	MS2	10/120	Obvb02012.raw
	High	WYDLGANQWVmAK	Unambiguous	2	1	262398376	M11(Oxidation)	CID	1	0	1	1	0	7.14541e-07	57.94	2.7318e-06	0	50.1195	23	2	799.383	1597.76	7.58089	150.581	56108	56108	MS2	10/120	Obvb02012.raw
	High	WYDLGANQWVMAK	Unambiguous	2	1	262398376		CID	1	0	1	1	0	3.1912e-08	57.88	2.60687e-06	0	48.6311	150	2	791.382	1581.76	2.9765	190.145	69370	69370	MS2	10/120	Obvb02012.raw
	High	WYDLGANQWVMAK	Unambiguous	2	1	262398376		CID	1	0	1	1	0	5.60146e-07	57.49	2.67357e-06	0	45.8333	32	2	791.383	1581.76	4.82866	166.099	61346	61346	MS2	17/120	Obvb02012.raw
	High	WYDLGANQWVMAK	Unambiguous	2	1	262398376		CID	1	0	1	1	0	6.33844e-08	57.47	2.68591e-06	0	17.3369	2	2	791.383	1581.76	4.90584	154.985	57576	57576	MS2	17/120	Obvb02012.raw
	High	YQLSASYLGGDYSAANQER	Unambiguous	3	2	262398376;41583909		CID	1	0	1	1	0	2.34956e-08	57.4	1.81539e-06	0	57.1837	80	3	698.327	2092.97	3.89534	159.414	59075	59075	MS2	12/212	Obvb02012.raw
	High	YQLSASYLGGDYSAANQER	Unambiguous	3	2	262398376;41583909		CID	1	0	1	1	0	3.07414e-10	57.15	1.92296e-06	0	49.9817	10	3	698.325	2092.96	2.14562	130.889	49126	49126	MS2	19/212	Obvb02012.raw
	High	WYDLGANQWVMAK	Unambiguous	2	1	262398376		CID	1	0	1	1	0	1.9092e-07	57.04	3.16315e-06	0	38.938	36	2	791.383	1581.76	4.1341	166.295	61412	61412	MS2	17/120	Obvb02012.raw
	High	WYDLGANQWVmAK	Unambiguous	2	1	262398376	M11(Oxidation)	CID	1	0	1	1	0	3.96083e-07	56.91	3.66668e-06	0	27.5707	6	2	799.379	1597.75	2.38564	143.448	53661	53661	MS2	8/120	Obvb02012.raw
	High	YQLSASYLGGDYSAANQER	Unambiguous	3	2	262398376;41583909		CID	1	0	1	1	0	1.56369e-08	56.85	2.06049e-06	0	5.57675	0	3	698.325	2092.96	1.44573	121.586	45740	45740	MS2	18/212	Obvb02012.raw
	High	WYDLGANQWVMAK	Unambiguous	2	1	262398376		CID	1	0	1	1	0	2.13041e-06	56.59	3.28921e-06	0	16.5485	6	2	791.383	1581.76	4.4428	156.358	58043	58043	MS2	20/120	Obvb02012.raw
	High	YQLSASYLGGDYSAANQER	Unambiguous	3	2	262398376;41583909		CID	1	0	1	1	0	1.03593e-09	56.59	2.18761e-06	0	24.0209	7	3	698.327	2092.97	3.98283	146.234	54636	54636	MS2	16/212	Obvb02012.raw
	High	WYDLGANQWVMAK	Unambiguous	2	1	262398376		CID	1	0	1	1	0	2.41223e-07	56.31	3.50826e-06	0	53.2061	21	2	791.383	1581.76	4.51997	165.234	61056	61056	MS2	18/120	Obvb02012.raw
	High	YQLSASYLGGDYSAANQER	Unambiguous	3	2	262398376;41583909		CID	1	0	1	1	0	1.10125e-08	56.31	2.3333e-06	0	77.1977	23	3	698.327	2092.97	4.59523	153.915	57227	57227	MS2	15/212	Obvb02012.raw
	High	YQLSASYLGGDYSAANQER	Unambiguous	3	2	262398376;41583909		CID	1	0	1	1	0	3.9858e-10	56.28	2.94381e-06	0	47.6146	26	3	698.328	2092.97	6.16997	149.948	55890	55890	MS2	18/212	Obvb02012.raw
	High	WYDLGANQWVMAK	Unambiguous	2	1	262398376		CID	1	0	1	1	0	3.5279e-07	56.06	3.71613e-06	0	35.7819	28	2	791.383	1581.76	4.51997	168.726	62229	62229	MS2	16/120	Obvb02012.raw
	High	WYDLGANQWVMAK	Unambiguous	2	1	262398376		CID	1	0	1	1	0	1.56651e-07	56.03	3.99135e-06	0	43.8353	17	2	791.383	1581.76	4.36562	163.274	60385	60385	MS2	10/120	Obvb02012.raw
	High	YQLSASYLGGDYSAANQER	Unambiguous	3	2	262398376;41583909		CID	1	0	1	1	0	1.63421e-10	56.03	2.48869e-06	0	15.9305	1	3	698.325	2092.96	1.97065	123.67	46508	46508	MS2	19/212	Obvb02012.raw
	High	WYDLGANQWVMAK	Unambiguous	2	1	262398376		CID	1	0	1	1	0	1.06041e-07	55.89	3.86448e-06	0	51.2413	34	2	791.383	1581.76	4.90584	166.523	61491	61491	MS2	11/120	Obvb02012.raw
	High	WYDLGANQWVMAK	Unambiguous	2	1	262398376		CID	1	0	1	1	0	4.67544e-06	55.78	3.96361e-06	0	50.8609	60	2	791.383	1581.76	4.51997	174.717	64197	64197	MS2	7/120	Obvb02012.raw
	High	WYDLGANQWVMAK	Unambiguous	2	1	262398376		CID	1	0	1	1	0	6.60238e-07	55.56	4.16957e-06	0	18.8277	4	2	791.383	1581.76	4.75149	156.035	57928	57928	MS2	20/120	Obvb02012.raw
	High	YQLSASYLGGDYSAANQER	Unambiguous	3	2	262398376;41583909		CID	1	0	1	1	0	4.17217e-08	55.56	2.77313e-06	0	60.7351	38	3	698.327	2092.97	4.07031	147.265	54990	54990	MS2	19/212	Obvb02012.raw
	High	WYDLGANQWVmAK	Unambiguous	2	1	262398376	M11(Oxidation)	CID	1	0	1	1	0	9.54436e-07	55.5	4.93217e-06	0	23.7381	5	2	799.38	1597.75	3.07325	143.627	53726	53726	MS2	14/120	Obvb02012.raw
	High	WYDLGANQWVmAK	Unambiguous	2	1	262398376	M11(Oxidation)	CID	1	0	1	1	0	9.38754e-07	55.37	5.22724e-06	0	68.4681	20	2	799.381	1597.75	4.60126	151.574	56450	56450	MS2	16/120	Obvb02012.raw
	High	WYDLGANQWVMAK	Unambiguous	2	1	262398376		CID	1	0	1	1	0	1.69973e-07	55.28	4.74373e-06	0	42.7728	22	2	791.383	1581.76	4.28845	163.458	60450	60450	MS2	17/120	Obvb02012.raw
	High	WYDLGANQWVmAK	Unambiguous	2	1	262398376	M11(Oxidation)	CID	1	0	1	1	0	1.05963e-06	55.16	5.33382e-06	0	12.9678	3	2	799.38	1597.75	3.07325	144.152	53918	53918	MS2	13/120	Obvb02012.raw
	High	WYDLGANQWVMAK	Unambiguous	2	1	262398376		CID	1	0	1	1	0	6.08061e-07	55.01	4.73251e-06	0	58.7952	56	2	791.384	1581.76	4.98301	170.412	62787	62787	MS2	16/120	Obvb02012.raw
	High	YQLSASYLGGDYSAANQER	Unambiguous	3	2	262398376;41583909		CID	1	0	1	1	0	2.02549e-08	54.96	3.18398e-06	0	27.387	6	2	1046.99	2092.97	3.84344	166.866	61607	61607	MS2	13/212	Obvb02012.raw
	High	YQLSASYLGGDYSAANQER	Unambiguous	3	2	262398376;41583909		CID	1	0	1	1	0	5.65359e-09	54.9	3.22827e-06	0	36.5092	6	3	698.325	2092.96	1.79568	129.139	48497	48497	MS2	16/212	Obvb02012.raw
	High	WYDLGANQWVmAK	Unambiguous	2	1	262398376	M11(Oxidation)	CID	1	0	1	1	0	3.30353e-07	54.61	6.22691e-06	0	41.2647	15	2	799.381	1597.75	4.98327	146.674	54786	54786	MS2	17/120	Obvb02012.raw
	High	YQLSASYLGGDYSAANQER	Unambiguous	3	2	262398376;41583909		CID	1	0	1	1	0	9.69853e-08	54.48	3.55607e-06	0	31.7693	4	3	698.325	2092.96	1.18327	126.042	47375	47375	MS2	13/212	Obvb02012.raw
	High	WYDLGANQWVMAK	Unambiguous	2	1	262398376		CID	1	0	1	1	0	6.03846e-07	54.41	5.79589e-06	0	46.7482	26	2	791.383	1581.76	4.1341	164.301	60736	60736	MS2	10/120	Obvb02012.raw
	High	WYDLGANQWVmAK	Unambiguous	2	1	262398376	M11(Oxidation)	CID	1	0	1	1	0	1.02413e-06	54.15	6.92265e-06	0	26.5255	6	2	799.379	1597.75	2.38564	145.782	54483	54483	MS2	16/120	Obvb02012.raw
	High	WYDLGANQWVMAK	Unambiguous	2	1	262398376		CID	1	0	1	1	0	2.24016e-07	54.05	6.2968e-06	0	71.5407	35	2	791.383	1581.76	4.1341	171.282	63071	63071	MS2	14/120	Obvb02012.raw
	High	WYDLGANQWVmAK	Unambiguous	2	1	262398376	M11(Oxidation)	CID	1	0	1	1	0	9.35149e-08	54	7.16593e-06	0	49.4302	45	2	799.381	1597.76	5.21247	148.921	55539	55539	MS2	9/120	Obvb02012.raw
	High	WYDLGANQWVmAK	Unambiguous	2	1	262398376	M11(Oxidation)	CID	1	0	1	1	0	3.91806e-06	53.65	7.55158e-06	0	13.605	3	2	799.379	1597.75	2.84404	142.868	53452	53452	MS2	14/120	Obvb02012.raw
	High	SRYGSWSNAQSFWQANGWY	Unambiguous	2	1	262398376		CID	1	0	1	1	0	0.000438233	53.3	4.66627e-06	1	10.0462	3	2	1148.01	2295.01	4.6765	178.353	65415	65415	MS2	13/206	Obvb02012.raw
	High	WYDLGANQWVMAK	Unambiguous	2	1	262398376		CID	1	0	1	1	0	5.81274e-08	53.25	7.09727e-06	0	47.2792	39	2	791.383	1581.76	4.82866	168.622	62194	62194	MS2	15/120	Obvb02012.raw
	High	WYDLGANQWVMAK	Unambiguous	2	1	262398376		CID	1	0	1	1	0	4.99991e-08	53.1	7.34668e-06	0	55.13	32	2	791.383	1581.76	4.4428	164.995	60974	60974	MS2	15/120	Obvb02012.raw
	High	WYDLGANQWVMAK	Unambiguous	2	1	262398376		CID	1	0	1	1	0	5.25615e-07	52.95	8.11185e-06	0	57.6105	38	2	791.382	1581.76	3.43954	169.294	62417	62417	MS2	18/120	Obvb02012.raw
	High	WYDLGANQWVMAK	Unambiguous	2	1	262398376		CID	1	0	1	1	0	3.82748e-07	52.93	8.14929e-06	0	52.2981	34	2	791.382	1581.76	3.59389	169.727	62561	62561	MS2	8/120	Obvb02012.raw
	High	WYDLGANQWVMAK	Unambiguous	2	1	262398376		CID	1	0	1	1	0	1.57874e-06	52.74	7.98162e-06	0	61.8024	84	2	791.383	1581.76	4.75149	173.584	63829	63829	MS2	17/120	Obvb02012.raw
	High	WYDLGANQWVmAK	Unambiguous	2	1	262398376	M11(Oxidation)	CID	1	0	1	1	0	6.98106e-07	52.74	1.01101e-05	0	37.5828	7	2	799.381	1597.75	4.37206	146.331	54670	54670	MS2	15/120	Obvb02012.raw
	High	WYDLGANQWVmAK	Unambiguous	2	1	262398376	M11(Oxidation)	CID	1	0	1	1	0	2.02712e-07	52.72	1.0424e-05	0	63.4613	39	2	799.382	1597.76	6.05288	149.353	55685	55685	MS2	9/120	Obvb02012.raw
	High	AAYDDAGNK	Unambiguous	2	1	262398376		CID	1	0	1	1	0	1.6793e-05	52.71	5.34527e-06	0	6.28792	0	2	462.707	924.406	0.74578	17.9883	5792	5792	MS2	8/68	Obvb02012.raw
	High	WYDLGANQWVMAK	Unambiguous	2	1	262398376		CID	1	0	1	1	0	1.63752e-05	52.56	8.87401e-06	0	38.9701	33	2	791.382	1581.76	3.59389	167.134	61700	61700	MS2	17/120	Obvb02012.raw
	High	WYDLGANQWVmAK	Unambiguous	2	1	262398376	M11(Oxidation)	CID	1	0	1	1	0	3.07296e-07	52.47	1.10417e-05	0	55.0178	33	2	799.382	1597.76	6.58768	149.72	55811	55811	MS2	17/120	Obvb02012.raw
	High	WYDLGANQWVmAK	Unambiguous	2	1	262398376	M11(Oxidation)	CID	1	0	1	1	0	9.15331e-07	52.39	1.12469e-05	0	48.5961	21	2	799.382	1597.76	6.28208	149.206	55635	55635	MS2	20/120	Obvb02012.raw
	High	WYDLGANQWVmAK	Unambiguous	2	1	262398376	M11(Oxidation)	CID	1	0	1	1	0	4.05583e-07	52.37	1.04297e-05	0	50.4583	7	2	799.381	1597.75	4.52486	145.24	54298	54298	MS2	18/120	Obvb02012.raw
	High	WYDLGANQWVMAK	Unambiguous	2	1	262398376		CID	1	0	1	1	0	1.8984e-07	52.29	9.44322e-06	0	51.4394	32	2	791.382	1581.76	3.20802	170.728	62889	62889	MS2	7/120	Obvb02012.raw
	High	VVTINYLPHK	Unambiguous	2	1	262398376		CID	1	0	1	1	0	6.34813e-05	52.28	5.9016e-06	0	3.02497	0	2	592.346	1183.68	1.3372	96.7366	36461	36461	MS2	8/92	Obvb02012.raw
	High	YQLSASYLGGDYSAANQER	Unambiguous	3	2	262398376;41583909		CID	1	0	1	1	0	1.14236e-06	52.26	5.92884e-06	0	43.361	8	2	1046.98	2092.96	1.62713	106.119	39973	39973	MS2	12/212	Obvb02012.raw
	High	WYDLGANQWVMAK	Unambiguous	2	1	262398376		CID	1	0	1	1	0	1.42396e-07	51.97	9.52996e-06	0	48.8866	39	2	791.384	1581.76	5.06018	184.213	67377	67377	MS2	19/120	Obvb02012.raw
	High	YQLSASYLGGDYSAANQER	Unambiguous	3	2	262398376;41583909		CID	1	0	1	1	0	9.22633e-08	51.78	6.62171e-06	0	58.4416	24	3	698.327	2092.97	4.24528	146.167	54613	54613	MS2	19/212	Obvb02012.raw
	High	WYDLGANQWVmAK	Unambiguous	2	1	262398376	M11(Oxidation)	CID	1	0	1	1	0	6.32224e-06	51.44	1.36381e-05	0	65.34	16	2	799.38	1597.75	3.83726	150.975	56242	56242	MS2	7/120	Obvb02012.raw
	High	YQLSASYLGGDYSAANQER	Unambiguous	3	2	262398376;41583909		CID	1	0	1	1	0	3.29873e-08	51.25	7.48118e-06	0	48.1828	21	3	698.327	2092.97	4.68271	149.922	55882	55882	MS2	11/212	Obvb02012.raw
	High	WYDLGANQWVMAK	Unambiguous	2	1	262398376		CID	1	0	1	1	0	4.50284e-07	50.79	1.25052e-05	0	33.9101	30	2	791.383	1581.76	4.59714	166.712	61556	61556	MS2	13/120	Obvb02012.raw
	High	WYDLGANQWVMAK	Unambiguous	2	1	262398376		CID	1	0	1	1	0	9.87152e-07	50.68	1.2826e-05	0	29.7273	18	2	791.383	1581.76	4.4428	166.427	61457	61457	MS2	15/120	Obvb02012.raw
	High	WYDLGANQWVMAK	Unambiguous	2	1	262398376		CID	1	0	1	1	0	2.38162e-05	50.59	1.30946e-05	0	45.3695	19	2	791.384	1581.76	5.13736	162.268	60047	60047	MS2	13/120	Obvb02012.raw
	High	WYDLGANQWVmAK	Unambiguous	2	1	262398376	M11(Oxidation)	CID	1	0	1	1	0	1.02812e-07	50.56	1.67014e-05	0	51.852	16	2	799.38	1597.75	3.83726	152.102	56626	56626	MS2	17/120	Obvb02012.raw
	High	WYDLGANQWVMAK	Unambiguous	2	1	262398376		CID	1	0	1	1	0	1.49267e-06	50.37	1.3775e-05	0	22.3681	7	2	791.383	1581.76	4.67432	156.58	58122	58122	MS2	16/120	Obvb02012.raw
	High	VVTINYLPHK	Unambiguous	2	1	262398376		CID	1	0	1	1	0	1.82017e-05	50.36	9.18269e-06	0	28.2389	4	2	592.346	1183.69	1.44033	91.5439	34514	34514	MS2	8/92	Obvb02012.raw
	High	WYDLGANQWVmAK	Unambiguous	2	1	262398376	M11(Oxidation)	CID	1	0	1	1	0	1.28719e-07	50.19	1.81867e-05	0	56.1299	16	2	799.38	1597.75	4.21926	151.762	56515	56515	MS2	16/120	Obvb02012.raw
	High	WYDLGANQWVMAK	Unambiguous	2	1	262398376		CID	1	0	1	1	0	5.5534e-06	50.07	1.47602e-05	0	66.7677	28	2	791.383	1581.76	4.67432	168.266	62077	62077	MS2	16/120	Obvb02012.raw
	High	YQLSASYLGGDYSAANQER	Unambiguous	3	2	262398376;41583909		CID	1	0	1	1	0	2.51747e-08	50.05	1.23569e-05	0	17.2801	9	3	698.328	2092.97	6.43242	186.829	68273	68273	MS2	19/212	Obvb02012.raw
	High	YQLSASYLGGDYSAANQER	Unambiguous	3	2	262398376;41583909		CID	1	0	1	1	0	2.55255e-07	49.93	1.27031e-05	0	39.2655	25	3	698.328	2092.97	6.34494	186.081	68005	68005	MS2	18/212	Obvb02012.raw
	High	WYDLGANQWVmAK	Unambiguous	2	1	262398376	M11(Oxidation)	CID	1	0	1	1	0	1.67319e-06	49.59	1.97821e-05	0	50.9787	13	2	799.381	1597.75	4.75407	151.121	56294	56294	MS2	8/120	Obvb02012.raw
	High	YQLSASYLGGDYSAANQER	Unambiguous	3	2	262398376;41583909		CID	1	0	1	1	0	9.4078e-09	49.03	1.2473e-05	0	42.1718	7	3	698.325	2092.96	2.14562	128.087	48116	48116	MS2	21/212	Obvb02012.raw
	High	SIAVWNSYGPDK	Unambiguous	2	1	262398376		CID	1	0	1	1	0	0.000193913	48.99	2.58675e-05	0	4.86329	0	2	668.832	1336.66	1.92123	112.926	42524	42524	MS2	9/112	Obvb02012.raw
	High	WYDLGANQWVMAK	Unambiguous	2	1	262398376		CID	1	0	1	1	0	4.13656e-07	48.98	2.02358e-05	0	51.7505	25	2	791.383	1581.76	4.05693	163.367	60419	60419	MS2	13/120	Obvb02012.raw
	High	WYDLGANQWVMAK	Unambiguous	2	1	262398376		CID	1	0	1	1	0	8.67008e-07	48.91	1.92793e-05	0	72.0457	55	2	791.384	1581.76	5.06018	189.795	69277	69277	MS2	9/120	Obvb02012.raw
	High	WYDLGANQWVMAK	Unambiguous	2	1	262398376		CID	1	0	1	1	0	1.60571e-06	48.63	2.05632e-05	0	36.6311	19	2	791.384	1581.76	5.13736	161.365	59739	59739	MS2	16/120	Obvb02012.raw
	High	WYDLGANQWVMAK	Unambiguous	2	1	262398376		CID	1	0	1	1	0	8.47629e-06	48.6	2.20861e-05	0	57.7304	49	2	791.383	1581.76	3.97975	170.801	62912	62912	MS2	8/120	Obvb02012.raw
	High	WYDLGANQWVmAK	Unambiguous	2	1	262398376	M11(Oxidation)	CID	1	0	1	1	0	9.27405e-06	48.6	2.69175e-05	0	52.1902	17	2	799.382	1597.76	5.74728	150.317	56020	56020	MS2	6/120	Obvb02012.raw
	High	WYDLGANQWVMAK	Unambiguous	2	1	262398376		CID	1	0	1	1	0	2.92325e-06	48.26	2.23919e-05	0	28.7978	19	2	791.383	1581.76	4.90584	166.045	61328	61328	MS2	13/120	Obvb02012.raw
	High	AAYDDAGNKWYDLGANQWVmAK	Unambiguous	2	1	262398376	M20(Oxidation)	CID	1	0	1	1	0	2.97495e-07	48.13	1.69197e-05	1	21.5503	2	3	835.052	2503.14	3.02493	144.285	53965	53965	MS2	18/224	Obvb02012.raw
	High	SRYGSWSNAQSFWQANGWY	Unambiguous	2	1	262398376		CID	1	0	1	1	0	7.1465e-05	47.82	1.64805e-05	1	75.3137	57	2	1148.01	2295.01	5.42115	183.555	67153	67153	MS2	11/206	Obvb02012.raw
	High	WYDLGANQWVmAK	Unambiguous	2	1	262398376	M11(Oxidation)	CID	1	0	1	1	0	6.5978e-07	47.71	2.96509e-05	0	26.3375	5	2	799.379	1597.75	2.92044	143.309	53612	53612	MS2	18/120	Obvb02012.raw
	High	YQLSASYLGGDYSAANQER	Unambiguous	3	2	262398376;41583909		CID	1	0	1	1	0	6.71346e-08	47.52	1.76592e-05	0	37.2745	8	3	698.325	2092.96	1.35825	104.897	39521	39521	MS2	19/212	Obvb02012.raw
	High	SRYGSWSNAQSFWQANGWY	Unambiguous	2	1	262398376		CID	1	0	1	1	0	7.58325e-06	47.51	1.76999e-05	1	51.6847	30	2	1148.01	2295.01	4.35737	180.069	65979	65979	MS2	12/206	Obvb02012.raw
	High	WYDLGANQWVMAK	Unambiguous	2	1	262398376		CID	1	0	1	1	0	1.08135e-06	47.47	2.68591e-05	0	62.1637	35	2	791.383	1581.76	4.67432	167.699	61889	61889	MS2	9/120	Obvb02012.raw
	High	WYDLGANQWVMAK	Unambiguous	2	1	262398376		CID	1	0	1	1	0	5.17517e-06	47.31	2.97249e-05	0	44.422	17	2	791.383	1581.76	3.97975	162.759	60211	60211	MS2	8/120	Obvb02012.raw
	High	YQLSASYLGGDYSAANQER	Unambiguous	3	2	262398376;41583909		CID	1	0	1	1	0	1.57089e-08	47.27	1.87055e-05	0	49.2844	19	3	698.325	2092.96	2.05814	139.069	52090	52090	MS2	17/212	Obvb02012.raw
	High	YQLSASYLGGDYSAANQER	Unambiguous	3	2	262398376;41583909		CID	1	0	1	1	0	1.61412e-07	46.88	2.0463e-05	0	7.59185	1	3	698.326	2092.96	2.32059	124.716	46893	46893	MS2	14/212	Obvb02012.raw
	High	YQLSASYLGGDYSAANQER	Unambiguous	3	2	262398376;41583909		CID	1	0	1	1	0	7.7637e-07	46.81	2.29294e-05	0	41.3581	34	3	698.328	2092.97	5.20763	149.679	55797	55797	MS2	20/212	Obvb02012.raw
	High	WYDLGANQWVmAK	Unambiguous	2	1	262398376	M11(Oxidation)	CID	1	0	1	1	0	2.89909e-05	46.76	3.79553e-05	0	21.3736	11	2	799.381	1597.76	5.21247	146.844	54844	54844	MS2	13/120	Obvb02012.raw
	High	VVTINYLPHK	Unambiguous	2	1	262398376		CID	1	0	1	1	0	3.1725e-05	46.68	2.14274e-05	0	2.81915	0	2	592.346	1183.68	1.23407	94.159	35501	35501	MS2	8/92	Obvb02012.raw
	High	YQLSASYLGGDYSAANQER	Unambiguous	3	2	262398376;41583909		CID	1	0	1	1	0	4.94713e-09	46.55	2.20785e-05	0	43.8793	47	3	698.327	2092.97	4.94517	154.16	57306	57306	MS2	21/212	Obvb02012.raw
	High	WYDLGANQWVmAK	Unambiguous	2	1	262398376	M11(Oxidation)	CID	1	0	1	1	0	4.38412e-07	46.41	4.11408e-05	0	65.1227	21	2	799.381	1597.75	4.83047	151.447	56406	56406	MS2	9/120	Obvb02012.raw
	High	YQLSASYLGGDYSAANQER	Unambiguous	3	2	262398376;41583909		CID	1	0	1	1	0	2.06247e-07	46.2	2.39315e-05	0	44.5113	7	3	698.326	2092.96	2.58305	130.827	49103	49103	MS2	18/212	Obvb02012.raw
	High	DTVDPNVASELFTSQASSYNTAAQTQTTQGSYSAPK	Unambiguous	2	1	262398376		CID	1	0	1	1	0	8.13321e-06	46.11	2.44326e-05	0	9.12545	0	3	1255.92	3765.76	5.37305	150.072	55932	55932	MS2	21/400	Obvb02012.raw
	High	WYDLGANQWVmAK	Unambiguous	2	1	262398376	M11(Oxidation)	CID	1	0	1	1	0	2.14849e-07	45.92	4.47753e-05	0	29.2664	10	2	799.379	1597.75	2.53844	140.724	52689	52689	MS2	9/120	Obvb02012.raw
	High	YQLSASYLGGDYSAANQER	Unambiguous	3	2	262398376;41583909		CID	1	0	1	1	0	1.31183e-05	45.85	2.594e-05	0	38.0368	10	2	1046.98	2092.96	1.39383	106.379	40070	40070	MS2	10/212	Obvb02012.raw
	High	WYDLGANQWVMAK	Unambiguous	2	1	262398376		CID	1	0	1	1	0	8.27036e-07	45.73	4.00951e-05	0	57.763	35	2	791.383	1581.76	4.51997	165.708	61216	61216	MS2	10/120	Obvb02012.raw
	High	YQLSASYLGGDYSAANQER	Unambiguous	3	2	262398376;41583909		CID	1	0	1	1	0	2.0014e-07	45.52	2.79879e-05	0	27.787	4	3	698.325	2092.96	1.88316	126.483	47536	47536	MS2	17/212	Obvb02012.raw
	High	YQLSASYLGGDYSAANQER	Unambiguous	3	2	262398376;41583909		CID	1	0	1	1	0	1.01055e-06	45.46	2.83772e-05	0	28.8781	2	3	698.326	2092.96	2.67054	125.237	47085	47085	MS2	15/212	Obvb02012.raw
	High	YQLSASYLGGDYSAANQER	Unambiguous	3	2	262398376;41583909		CID	1	0	1	1	0	1.35002e-08	45.42	2.86398e-05	0	44.1668	7	3	698.325	2092.96	1.97065	131.022	49174	49174	MS2	18/212	Obvb02012.raw
	High	WYDLGANQWVmAK	Unambiguous	2	1	262398376	M11(Oxidation)	CID	1	0	1	1	0	3.81515e-06	45.27	5.349e-05	0	38.9997	20	2	799.381	1597.76	5.13607	148.752	55484	55484	MS2	10/120	Obvb02012.raw
	High	VVTINYLPHK	Unambiguous	2	1	262398376		CID	1	0	1	1	0	0.000166117	45.2	3.0128e-05	0	6.19608	0	2	592.346	1183.68	1.02782	92.5932	34909	34909	MS2	8/92	Obvb02012.raw
	High	LGKDTVDPNVASELFTSQASSYNTAAQTQTTQGSYSAPK	Unambiguous	2	1	262398376		CID	1	0	1	1	0	5.98515e-09	45.07	3.10435e-05	1	77.1943	30	3	1355.32	4063.96	5.23177	153.921	57229	57229	MS2	38/448	Obvb02012.raw
	High	VVTINYLPHK	Unambiguous	2	1	262398376		CID	1	0	1	1	0	2.72162e-05	44.84	3.27318e-05	0	2.11761	0	2	592.346	1183.68	1.3372	96.2201	36269	36269	MS2	8/92	Obvb02012.raw
	High	AAYDDAGNK	Unambiguous	2	1	262398376		CID	1	0	1	1	0	1.60481e-05	44.5	3.53973e-05	0	32.4828	0	2	462.707	924.407	0.877833	17.8507	5738	5738	MS2	7/68	Obvb02012.raw
	High	WYDLGANQWVmAK	Unambiguous	2	1	262398376	M11(Oxidation)	CID	1	0	1	1	0	7.87413e-06	44.49	6.757e-05	0	51.372	11	2	799.38	1597.75	3.99006	147.061	54918	54918	MS2	17/120	Obvb02012.raw
	High	VVTINYLPHK	Unambiguous	2	1	262398376		CID	1	0	1	1	0	2.74974e-05	44.45	3.58072e-05	0	4.62498	0	2	592.346	1183.68	1.13094	93.6529	35309	35309	MS2	8/92	Obvb02012.raw
	High	VVTINYLPHK	Unambiguous	2	1	262398376		CID	1	0	1	1	0	0.000225378	44.45	3.58072e-05	0	2.6504	0	2	592.346	1183.69	1.64658	95.1783	35885	35885	MS2	8/92	Obvb02012.raw
	High	WYDLGANQWVMAK	Unambiguous	2	1	262398376		CID	1	0	1	1	0	2.07604e-07	44.38	5.83606e-05	0	51.62	39	2	791.382	1581.76	3.59389	170.541	62829	62829	MS2	11/120	Obvb02012.raw
	High	WYDLGANQWVMAK	Unambiguous	2	1	262398376		CID	1	0	1	1	0	1.97893e-05	44.24	6.02726e-05	0	47.3445	41	2	791.383	1581.76	4.21128	172.362	63424	63424	MS2	7/120	Obvb02012.raw
	High	LGKDTVDPNVASELFTSQASSYNTAAQTQTTQGSYSAPK	Unambiguous	2	1	262398376		CID	1	0	1	1	0	1.68108e-06	44.17	3.81918e-05	1	7.10175	0	3	1355.32	4063.95	3.1592	143.668	53741	53741	MS2	40/448	Obvb02012.raw
	High	YQLSASYLGGDYSAANQER	Unambiguous	3	2	262398376;41583909		CID	1	0	1	1	0	2.64726e-08	44.16	3.82798e-05	0	76.5079	18	3	698.326	2092.96	2.933	143.738	53767	53767	MS2	21/212	Obvb02012.raw
	High	YQLSASYLGGDYSAANQER	Unambiguous	3	2	262398376;41583909		CID	1	0	1	1	0	1.21799e-06	44.08	3.89915e-05	0	53.0413	5	3	698.326	2092.96	2.32059	131.434	49322	49322	MS2	25/212	Obvb02012.raw
	High	YQLSASYLGGDYSAANQER	Unambiguous	3	2	262398376;41583909		CID	1	0	1	1	0	1.39124e-07	43.79	4.16841e-05	0	20.3866	2	3	698.325	2092.96	1.53322	104.496	39374	39374	MS2	20/212	Obvb02012.raw
	High	SRYGSWSNAQSFWQANGWY	Unambiguous	2	1	262398376		CID	1	0	1	1	0	4.8792e-05	43.79	4.16841e-05	1	74.2246	61	2	1148.01	2295.01	5.10202	182.973	66959	66959	MS2	14/206	Obvb02012.raw
	High	YQLSASYLGGDYSAANQER	Unambiguous	3	2	262398376;41583909		CID	1	0	1	1	0	4.55201e-08	43.75	4.20698e-05	0	45.7128	8	3	698.326	2092.96	2.40808	130.391	48947	48947	MS2	17/212	Obvb02012.raw
	High	YQLSASYLGGDYSAANQER	Unambiguous	3	2	262398376;41583909		CID	1	0	1	1	0	2.42927e-06	43.71	4.2459e-05	0	43.2351	40	3	698.327	2092.97	5.03266	185.279	67733	67733	MS2	18/212	Obvb02012.raw
	High	DTVDPNVASELFTSQASSYNTAAQTQTTQGSYSAPK	Unambiguous	2	1	262398376		CID	1	0	1	1	0	1.88736e-06	43.45	4.50786e-05	0	67.862	14	3	1255.93	3765.77	8.38771	154.285	57347	57347	MS2	22/400	Obvb02012.raw
	High	LGKDTVDPNVASELFTSQASSYNTAAQTQTTQGSYSAPK	Unambiguous	2	1	262398376		CID	1	0	1	1	0	2.12692e-05	43.27	4.69862e-05	1	23.898	5	3	1355.32	4063.96	4.6911	167.248	61736	61736	MS2	33/448	Obvb02012.raw
	High	WYDLGANQWVmAK	Unambiguous	2	1	262398376	M11(Oxidation)	CID	1	0	1	1	0	9.54175e-06	43.15	9.44136e-05	0	41.231	27	2	799.382	1597.76	6.20568	149.635	55782	55782	MS2	15/120	Obvb02012.raw
	High	YQLSASYLGGDYSAANQER	Unambiguous	3	2	262398376;41583909		CID	1	0	1	1	0	2.12481e-07	43.14	4.84139e-05	0	27.8909	43	3	698.327	2092.97	4.68271	185.933	67956	67956	MS2	12/212	Obvb02012.raw
	High	WYDLGANQWVMAK	Unambiguous	2	1	262398376		CID	1	0	1	1	0	1.86053e-05	43.1	7.83646e-05	0	56.4562	44	2	791.382	1581.76	3.28519	170.912	62948	62948	MS2	13/120	Obvb02012.raw
	High	ESGGSYSAR	Unambiguous	4	3	262398376;41583909;262398375		CID	1	0	1	1	0	0.000149836	42.95	5.0579e-05	0	5.69186	0	2	457.204	913.402	0.687131	14.091	4255	4255	MS2	8/64	Obvb02012.raw
	High	YQLSASYLGGDYSAANQER	Unambiguous	3	2	262398376;41583909		CID	1	0	1	1	0	7.05074e-08	42.91	6.39602e-05	0	90.0434	47	3	698.328	2092.97	5.64505	149.087	55596	55596	MS2	19/212	Obvb02012.raw
	High	YQLSASYLGGDYSAANQER	Unambiguous	3	2	262398376;41583909		CID	1	0	1	1	0	5.37125e-07	42.86	5.16381e-05	0	52.4405	24	3	698.327	2092.97	4.1578	155.882	57877	57877	MS2	16/212	Obvb02012.raw
	High	YQLSASYLGGDYSAANQER	Unambiguous	3	2	262398376;41583909		CID	1	0	1	1	0	8.0378e-08	42.85	5.17571e-05	0	53.2678	17	3	698.325	2092.96	1.27076	129.063	48469	48469	MS2	18/212	Obvb02012.raw
	High	WYDLGANQWVMAK	Unambiguous	2	1	262398376		CID	1	0	1	1	0	5.71145e-07	42.8	8.39692e-05	0	66.4131	137	2	791.382	1581.76	3.36237	189.969	69325	69325	MS2	16/120	Obvb02012.raw
	High	WYDLGANQWVMAK	Unambiguous	2	1	262398376		CID	1	0	1	1	0	2.94044e-06	42.66	8.67201e-05	0	50.52	50	2	791.383	1581.76	4.05693	169.578	62512	62512	MS2	10/120	Obvb02012.raw
	High	VVTINYLPHK	Unambiguous	2	1	262398376		CID	1	0	1	1	0	0.00156733	42.61	5.46978e-05	0	2.50537	0	2	592.346	1183.68	1.3372	92.0439	34700	34700	MS2	8/92	Obvb02012.raw
	High	WYDLGANQWVMAK	Unambiguous	2	1	262398376		CID	1	0	1	1	0	1.39062e-05	42.45	9.10165e-05	0	60.3949	7	2	791.383	1581.76	3.82541	160.673	59499	59499	MS2	8/120	Obvb02012.raw
	High	YQLSASYLGGDYSAANQER	Unambiguous	3	2	262398376;41583909		CID	1	0	1	1	0	1.65885e-07	42.39	5.754e-05	0	32.1822	41	3	698.327	2092.97	4.42026	159.159	58991	58991	MS2	18/212	Obvb02012.raw
	High	YQLSASYLGGDYSAANQER	Unambiguous	3	2	262398376;41583909		CID	1	0	1	1	0	1.35196e-05	42.05	6.22257e-05	0	38.2655	36	3	698.327	2092.97	4.42026	152.009	56596	56596	MS2	13/212	Obvb02012.raw
	High	YQLSASYLGGDYSAANQER	Unambiguous	3	2	262398376;41583909		CID	1	0	1	1	0	2.12451e-07	41.92	6.41165e-05	0	81.5556	5	3	698.325	2092.96	1.53322	106.769	40216	40216	MS2	19/212	Obvb02012.raw
	High	WYDLGANQWVmAK	Unambiguous	2	1	262398376	M11(Oxidation)	CID	1	0	1	1	0	7.8169e-07	41.88	0.000113511	0	41.977	5	2	799.379	1597.75	2.61484	143.533	53692	53692	MS2	6/120	Obvb02012.raw
	High	YQLSASYLGGDYSAANQER	Unambiguous	3	2	262398376;41583909		CID	1	0	1	1	0	7.49276e-08	41.86	6.50085e-05	0	50.523	12	3	698.326	2092.96	2.58305	129.605	48666	48666	MS2	17/212	Obvb02012.raw
	High	WYDLGANQWVMAK	Unambiguous	2	1	262398376		CID	1	0	1	1	0	7.54856e-06	41.72	0.000100946	0	59.9056	30	2	791.383	1581.76	4.51997	168.385	62114	62114	MS2	6/120	Obvb02012.raw
	High	LGKDTVDPNVASELFTSQASSYNTAAQTQTTQGSYSAPK	Unambiguous	2	1	262398376		CID	1	0	1	1	0	1.64484e-07	41.65	6.82292e-05	1	69.8763	10	3	1355.32	4063.94	-0.44528	148.915	55537	55537	MS2	31/448	Obvb02012.raw
	High	YQLSASYLGGDYSAANQER	Unambiguous	3	2	262398376;41583909		CID	1	0	1	1	0	6.24321e-06	41.64	6.83864e-05	0	34.8899	6	3	698.325	2092.96	1.97065	105.216	39640	39640	MS2	17/212	Obvb02012.raw
	High	WYDLGANQWVmAK	Unambiguous	2	1	262398376	M11(Oxidation)	CID	1	0	1	1	0	1.47372e-05	41.3	0.000133436	0	76.6019	17	2	799.382	1597.76	6.66408	150.221	55985	55985	MS2	16/120	Obvb02012.raw
	High	AAYDDAGNKWYDLGANQWVMAK	Unambiguous	2	1	262398376		CID	1	0	1	1	0	8.64496e-07	41.15	9.9757e-05	1	30.6395	6	3	829.723	2487.15	5.6625	154.329	57362	57362	MS2	12/224	Obvb02012.raw
	High	WYDLGANQWVMAK	Unambiguous	2	1	262398376		CID	1	0	1	1	0	2.54678e-06	40.85	0.000131559	0	58.1104	63	2	791.383	1581.76	3.97975	172.027	63314	63314	MS2	10/120	Obvb02012.raw
	High	YQLSASYLGGDYSAANQER	Unambiguous	3	2	262398376;41583909		CID	1	0	1	1	0	1.20825e-05	40.54	8.80988e-05	0	44.8784	49	3	698.327	2092.97	4.85768	177.002	64964	64964	MS2	18/212	Obvb02012.raw
	High	SIAVWNSYGPDK	Unambiguous	2	1	262398376		CID	1	0	1	1	0	0.000225525	40.42	0.000186103	0	5.62614	0	2	668.831	1336.66	1.55593	112.412	42332	42332	MS2	8/112	Obvb02012.raw
	High	WYDLGANQWVmAK	Unambiguous	2	1	262398376	M11(Oxidation)	CID	1	0	1	1	0	2.01779e-06	40.39	0.00016454	0	36.7112	16	2	799.383	1597.76	6.81688	149.041	55580	55580	MS2	9/120	Obvb02012.raw
	High	WYDLGANQWVMAK	Unambiguous	2	1	262398376		CID	1	0	1	1	0	4.09711e-05	40.36	0.000138067	0	46.9988	25	2	791.383	1581.76	4.4428	169.012	62324	62324	MS2	9/120	Obvb02012.raw
	High	YQLSASYLGGDYSAANQER	Unambiguous	3	2	262398376;41583909		CID	1	0	1	1	0	7.02026e-06	40.33	0.000101951	0	78.8418	22	2	1046.99	2092.97	5.47651	152.097	56624	56624	MS2	13/212	Obvb02012.raw
	High	AAYDDAGNKWYDLGANQWVMAK	Unambiguous	2	1	262398376		CID	1	0	1	1	0	3.48245e-07	40.33	0.000106585	1	47.8491	10	3	829.722	2487.15	5.07354	153.209	56998	56998	MS2	21/224	Obvb02012.raw
	High	NGQYIGK	Unambiguous	4	3	262398376;41583909;262398375		CID	1	0	1	1	0	0.00117392	39.91	0.000229711	0	6.45478	0	2	390.206	779.406	1.17253	19.1842	6265	6265	MS2	6/72	Obvb02012.raw
	High	WYDLGANQWVmAK	Unambiguous	2	1	262398376	M11(Oxidation)	CID	1	0	1	1	0	3.17275e-05	39.82	0.000187617	0	84.6161	15	2	799.381	1597.75	5.05967	152.707	56832	56832	MS2	15/120	Obvb02012.raw
	High	SRYGSWSNAQSFWQANGWY	Unambiguous	2	1	262398376		CID	1	0	1	1	0	4.2153e-05	39.6	0.000109388	1	70.3164	57	2	1148.01	2295.01	4.03823	182.127	66673	66673	MS2	14/206	Obvb02012.raw
	High	YQLSASYLGGDYSAANQER	Unambiguous	3	2	262398376;41583909		CID	1	0	1	1	0	3.62221e-06	39.29	0.000117482	0	40.8842	32	3	698.326	2092.96	3.02048	169.385	62446	62446	MS2	18/212	Obvb02012.raw
	High	VVTINYLPHK	Unambiguous	2	1	262398376		CID	1	0	1	1	0	0.00046195	39.19	0.000120218	0	3.43731	0	2	592.346	1183.69	1.64658	95.7009	36077	36077	MS2	11/92	Obvb02012.raw
	High	AAYDDAGNKWYDLGANQWVmAK	Unambiguous	2	1	262398376	M20(Oxidation)	CID	1	0	1	1	0	2.82697e-06	38.78	0.000158921	1	57.8339	6	3	835.054	2503.15	4.63423	144.196	53934	53934	MS2	18/224	Obvb02012.raw
	High	YQLSASYLGGDYSAANQER	Unambiguous	3	2	262398376;41583909		CID	1	0	1	1	0	2.84285e-06	38.47	0.000141896	0	50.2321	8	3	698.326	2092.96	2.75802	143.821	53797	53797	MS2	13/212	Obvb02012.raw
	High	LGKDTVDPNVASELFTSQASSYNTAAQTQTTQGSYSAPK	Unambiguous	2	1	262398376		CID	1	0	1	1	0	8.9264e-06	38.46	0.000142223	1	3.91392	0	3	1355.32	4063.95	2.70865	142.601	53356	53356	MS2	21/448	Obvb02012.raw
	High	LGKDTVDPNVASELFTSQASSYNTAAQTQTTQGSYSAPK	Unambiguous	2	1	262398376		CID	1	0	1	1	0	3.87235e-06	38.06	0.000155944	1	4.36357	0	3	1355.32	4063.95	3.33943	142.823	53436	53436	MS2	37/448	Obvb02012.raw
	High	YQLSASYLGGDYSAANQER	Unambiguous	3	2	262398376;41583909		CID	1	0	1	1	0	2.49493e-08	37.97	0.00015921	0	55.7946	41	3	698.327	2092.97	4.1578	151.263	56343	56343	MS2	19/212	Obvb02012.raw
	High	YQLSASYLGGDYSAANQER	Unambiguous	3	2	262398376;41583909		CID	1	0	1	1	0	1.7473e-06	37.92	0.000161053	0	36.418	7	3	698.325	2092.96	1.09579	107.053	40323	40323	MS2	15/212	Obvb02012.raw
	High	YQLSASYLGGDYSAANQER	Unambiguous	3	2	262398376;41583909		CID	1	0	1	1	0	9.95984e-08	37.92	0.000161053	0	58.1452	51	3	698.327	2092.97	4.1578	169.593	62517	62517	MS2	13/212	Obvb02012.raw
	High	WYDLGANQWVmAK	Unambiguous	2	1	262398376	M11(Oxidation)	CID	1	0	1	1	0	1.33975e-05	37.7	0.000305684	0	56.0545	17	2	799.381	1597.75	5.05967	150.933	56227	56227	MS2	10/120	Obvb02012.raw
	High	YQLSASYLGGDYSAANQER	Unambiguous	3	2	262398376;41583909		CID	1	0	1	1	0	2.19693e-06	37.63	0.00021573	0	34.486	6	3	698.328	2092.97	5.82003	186.301	68082	68082	MS2	12/212	Obvb02012.raw
	High	YQLSASYLGGDYSAANQER	Unambiguous	3	2	262398376;41583909		CID	1	0	1	1	0	1.82404e-08	37.44	0.000179875	0	48.5782	9	3	698.325	2092.96	1.70819	128.214	48163	48163	MS2	16/212	Obvb02012.raw
	High	SIAVWNSYGPDK	Unambiguous	2	1	262398376		CID	1	0	1	1	0	0.00152531	37.36	0.00037649	0	1.73141	0	2	668.831	1336.65	1.28195	113.948	42908	42908	MS2	5/112	Obvb02012.raw
	High	SRYGSWSNAQSFWQANGWY	Unambiguous	2	1	262398376		CID	1	0	1	1	0	9.07593e-05	37.35	0.000183641	1	48.1981	21	2	1148.01	2295.01	5.31477	179.92	65930	65930	MS2	9/206	Obvb02012.raw
	High	WYDLGANQWVMAK	Unambiguous	2	1	262398376		CID	1	0	1	1	0	4.30005e-05	37.33	0.00027739	0	56.5209	63	2	791.383	1581.76	4.82866	190.054	69346	69346	MS2	17/120	Obvb02012.raw
	High	LGKDTVDPNVASELFTSQASSYNTAAQTQTTQGSYSAPK	Unambiguous	2	1	262398376		CID	1	0	1	1	0	6.95992e-06	37.23	0.000188786	1	40.8586	7	3	1355.33	4063.96	6.31311	187.873	68650	68650	MS2	23/448	Obvb02012.raw
	High	VVTINYLPHK	Unambiguous	2	1	262398376		CID	1	0	1	1	0	0.00120753	37.17	0.000191412	0	6.94942	0	2	592.346	1183.69	1.54345	93.141	35117	35117	MS2	8/92	Obvb02012.raw
	High	YQLSASYLGGDYSAANQER	Unambiguous	3	2	262398376;41583909		CID	1	0	1	1	0	1.12372e-07	37.17	0.000191412	0	59.4676	14	3	698.325	2092.96	1.97065	129.733	48712	48712	MS2	17/212	Obvb02012.raw
	High	YQLSASYLGGDYSAANQER	Unambiguous	3	2	262398376;41583909		CID	1	0	1	1	0	3.27495e-07	36.95	0.000201359	0	68.7181	42	3	698.326	2092.96	2.67054	145.971	54545	54545	MS2	16/212	Obvb02012.raw
	High	WYDLGANQWVMAK	Unambiguous	2	1	262398376		CID	1	0	1	1	0	1.62722e-06	36.9	0.000306261	0	32.3596	30	2	791.384	1581.76	5.06018	165.577	61172	61172	MS2	8/120	Obvb02012.raw
	High	YQLSASYLGGDYSAANQER	Unambiguous	3	2	262398376;41583909		CID	1	0	1	1	0	8.81213e-06	36.8	0.000208435	0	50.4326	6	3	698.325	2092.96	1.6207	129.096	48481	48481	MS2	14/212	Obvb02012.raw
	High	YQLSASYLGGDYSAANQER	Unambiguous	3	2	262398376;41583909		CID	1	0	1	1	0	2.63587e-07	36.74	0.000211334	0	27.0022	6	3	698.325	2092.96	1.53322	105.437	39720	39720	MS2	15/212	Obvb02012.raw
	High	WYDLGANQWVMAK	Unambiguous	2	1	262398376		CID	1	0	1	1	0	5.88689e-06	36.5	0.000358195	0	55.5992	39	2	791.383	1581.76	4.28845	174.158	64019	64019	MS2	7/120	Obvb02012.raw
	High	YQLSASYLGGDYSAANQER	Unambiguous	3	2	262398376;41583909		CID	1	0	1	1	0	1.32719e-06	36.47	0.00022489	0	36.4895	5	3	698.325	2092.96	2.05814	129.626	48673	48673	MS2	18/212	Obvb02012.raw
	High	SIAVWNSYGPDK	Unambiguous	2	1	262398376		CID	1	0	1	1	0	0.000424352	36.4	0.000469628	0	48.8133	5	2	668.832	1336.66	1.92123	111.908	42146	42146	MS2	8/112	Obvb02012.raw
	High	VVTINYLPHK	Unambiguous	2	1	262398376		CID	1	0	1	1	0	0.000367098	36.35	0.000231191	0	4.17696	0	2	592.346	1183.69	1.74971	94.6695	35693	35693	MS2	8/92	Obvb02012.raw
	High	SIAVWNSYGPDK	Unambiguous	2	1	262398376		CID	1	0	1	1	0	0.000912691	36.33	0.000477259	0	6.3319	1	2	668.831	1336.66	1.8299	114.461	43101	43101	MS2	13/112	Obvb02012.raw
	High	YQLSASYLGGDYSAANQER	Unambiguous	3	2	262398376;41583909		CID	1	0	1	1	0	3.89099e-07	36.01	0.000250017	0	33.3649	7	3	698.325	2092.96	1.79568	105.294	39668	39668	MS2	17/212	Obvb02012.raw
	High	WYDLGANQWVmAK	Unambiguous	2	1	262398376	M11(Oxidation)	CID	1	0	1	1	0	7.31261e-06	36	0.00045214	0	64.6378	17	2	799.381	1597.75	4.83047	152.329	56703	56703	MS2	11/120	Obvb02012.raw
	High	DTVDPNVASELFTSQASSYNTAAQTQTTQGSYSAPK	Unambiguous	2	1	262398376		CID	1	0	1	1	0	1.0561e-05	35.86	0.000258803	0	19.5181	4	3	1255.92	3765.75	2.55288	140.9	52753	52753	MS2	29/400	Obvb02012.raw
	High	WYDLGANQWVMAK	Unambiguous	2	1	262398376		CID	1	0	1	1	0	2.9482e-05	35.69	0.000431638	0	45.964	23	2	791.382	1581.76	3.36237	167.402	61788	61788	MS2	6/120	Obvb02012.raw
	High	LGKDTVDPNVASELFTSQASSYNTAAQTQTTQGSYSAPK	Unambiguous	2	1	262398376		CID	1	0	1	1	0	3.79801e-06	35.59	0.000275404	1	18.6703	1	3	1355.32	4063.95	2.79876	144.645	54092	54092	MS2	21/448	Obvb02012.raw
	High	DTVDPNVASELFTSQASSYNTAAQTQTTQGSYSAPK	Unambiguous	2	1	262398376		CID	1	0	1	1	0	3.49521e-06	35.51	0.000280524	0	61.9307	21	3	1255.92	3765.76	5.37305	155.329	57692	57692	MS2	34/400	Obvb02012.raw
	High	ESGGSYSAR	Unambiguous	4	3	262398376;41583909;262398375		CID	1	0	1	1	0	0.000274699	35.49	0.000281819	0	9.36226	0	2	457.204	913.402	0.62031	13.9357	4194	4194	MS2	7/64	Obvb02012.raw
	High	YQLSASYLGGDYSAANQER	Unambiguous	3	2	262398376;41583909		CID	1	0	1	1	0	2.72306e-06	35.43	0.000285739	0	42.4086	28	3	698.327	2092.97	4.1578	153.456	57079	57079	MS2	14/212	Obvb02012.raw
	High	YQLSASYLGGDYSAANQER	Unambiguous	3	2	262398376;41583909		CID	1	0	1	1	0	2.75059e-05	35.3	0.000294422	0	40.8356	5	3	698.325	2092.96	1.6207	126.759	47638	47638	MS2	14/212	Obvb02012.raw
	High	WYDLGANQWVMAK	Unambiguous	2	1	262398376		CID	1	0	1	1	0	3.76178e-06	35.14	0.000489914	0	74.8903	96	2	791.383	1581.76	4.21128	190.786	69552	69552	MS2	15/120	Obvb02012.raw
	High	YQLSASYLGGDYSAANQER	Unambiguous	3	2	262398376;41583909		CID	1	0	1	1	0	1.80962e-06	34.93	0.000320605	0	53.3204	37	3	698.327	2092.97	3.98283	154.776	57512	57512	MS2	14/212	Obvb02012.raw
	High	SRYGSWSNAQSFWQANGWY	Unambiguous	2	1	262398376		CID	1	0	1	1	0	7.99699e-05	34.75	0.000334172	1	64.3877	48	2	1148.01	2295.01	4.57013	182.228	66706	66706	MS2	13/206	Obvb02012.raw
	High	YQLSASYLGGDYSAANQER	Unambiguous	3	2	262398376;41583909		CID	1	0	1	1	0	1.83034e-07	34.7	0.000338041	0	54.9492	28	3	698.326	2092.96	3.45791	189.509	69182	69182	MS2	10/212	Obvb02012.raw
	High	SRYGSWSNAQSFWQANGWY	Unambiguous	2	1	262398376		CID	1	0	1	1	0	0.000500013	34.6	0.000345915	1	56.7589	20	2	1148.01	2295.01	5.20839	180.565	66143	66143	MS2	10/206	Obvb02012.raw
	High	WYDLGANQWVMAK	Unambiguous	2	1	262398376		CID	1	0	1	1	0	0.000143032	34.39	0.000545873	0	52.8255	22	2	791.383	1581.76	4.4428	164.383	60764	60764	MS2	11/120	Obvb02012.raw
	High	VVTINYLPHK	Unambiguous	2	1	262398376		CID	1	0	1	1	0	0.000749041	34.37	0.000364729	0	2.12994	0	3	395.233	1183.69	1.35162	96.218	36268	36268	MS2	10/92	Obvb02012.raw
	High	AAYDDAGNKWYDLGANQWVMAK	Unambiguous	2	1	262398376		CID	1	0	1	1	0	3.71195e-06	34.24	0.000489715	1	39.4394	9	3	829.723	2487.15	5.73612	153.256	57013	57013	MS2	19/224	Obvb02012.raw
	High	YQLSASYLGGDYSAANQER	Unambiguous	3	2	262398376;41583909		CID	1	0	1	1	0	8.77234e-06	33.97	0.000399917	0	65.189	12	3	698.325	2092.96	2.23311	130.535	48999	48999	MS2	10/212	Obvb02012.raw
	High	LGKDTVDPNVASELFTSQASSYNTAAQTQTTQGSYSAPK	Unambiguous	2	1	262398376		CID	1	0	1	1	0	0.000153409	33.72	0.000423614	1	12.3301	1	3	1355.32	4063.95	3.51965	144.509	54044	54044	MS2	36/448	Obvb02012.raw
	High	YQLSASYLGGDYSAANQER	Unambiguous	3	2	262398376;41583909		CID	1	0	1	1	0	1.06178e-06	33.44	0.000451825	0	41.6484	6	3	698.325	2092.96	1.6207	128.295	48192	48192	MS2	15/212	Obvb02012.raw
	High	WYDLGANQWVmAK	Unambiguous	2	1	262398376	M11(Oxidation)	CID	1	0	1	1	0	3.91838e-05	33.41	0.000820866	0	32.5176	12	2	799.379	1597.75	2.46204	139.149	52119	52119	MS2	7/120	Obvb02012.raw
	High	YQLSASYLGGDYSAANQER	Unambiguous	3	2	262398376;41583909		CID	1	0	1	1	0	2.06432e-06	33.11	0.000487495	0	47.3301	5	3	698.325	2092.96	1.79568	104.956	39544	39544	MS2	23/212	Obvb02012.raw
	High	SIAVWNSYGPDK	Unambiguous	2	1	262398376		CID	1	0	1	1	0	0.000646474	32.85	0.00106354	0	45.4196	11	2	668.831	1336.66	1.8299	115.257	43397	43397	MS2	5/112	Obvb02012.raw
	High	SIAVWNSYGPDK	Unambiguous	2	1	262398376		CID	1	0	1	1	0	0.00167197	32.85	0.00106354	0	46.583	8	2	668.832	1336.66	2.01255	115.179	43368	43368	MS2	5/112	Obvb02012.raw
	High	AAYDDAGNKWYDLGANQWVmAK	Unambiguous	2	1	262398376	M20(Oxidation)	CID	1	0	1	1	0	3.49106e-06	32.64	0.000598953	1	48.7691	5	3	835.053	2503.14	3.97588	144.832	54159	54159	MS2	16/224	Obvb02012.raw
	High	WYDLGANQWVmAK	Unambiguous	2	1	262398376	M11(Oxidation)	CID	1	0	1	1	0	5.1853e-05	32.61	0.00106914	0	39.0699	9	2	799.382	1597.76	6.20568	148.438	55382	55382	MS2	10/120	Obvb02012.raw
	High	YQLSASYLGGDYSAANQER	Unambiguous	3	2	262398376;41583909		CID	1	0	1	1	0	3.798e-06	32.53	0.000557147	0	9.80168	2	3	698.325	2092.96	1.53322	103.976	39183	39183	MS2	17/212	Obvb02012.raw
	High	YQLSASYLGGDYSAANQER	Unambiguous	3	2	262398376;41583909		CID	1	0	1	1	0	2.08578e-05	32.34	0.000582063	0	49.5853	2	3	698.325	2092.96	2.05814	105.892	39887	39887	MS2	24/212	Obvb02012.raw
	High	SRYGSWSNAQSFWQANGWY	Unambiguous	2	1	262398376		CID	1	0	1	1	0	0.00036062	32.11	0.00061372	1	70.2758	43	2	1148.01	2295.01	5.52753	181.786	66558	66558	MS2	15/206	Obvb02012.raw
	High	YQLSASYLGGDYSAANQER	Unambiguous	3	2	262398376;41583909		CID	1	0	1	1	0	1.75945e-05	31.94	0.000638219	0	43.2715	23	3	698.327	2092.97	4.94517	149.411	55704	55704	MS2	16/212	Obvb02012.raw
	High	DTVDPNVASELFTSQASSYNTAAQTQTTQGSYSAPK	Unambiguous	2	1	262398376		CID	1	0	1	1	0	3.26541e-05	31.56	0.000696578	0	59.6878	9	3	1255.92	3765.76	6.34552	149.663	55791	55791	MS2	17/400	Obvb02012.raw
	High	YQLSASYLGGDYSAANQER	Unambiguous	3	2	262398376;41583909		CID	1	0	1	1	0	1.66884e-06	31.54	0.000699794	0	41.4817	5	3	698.325	2092.96	1.53322	106.847	40246	40246	MS2	9/212	Obvb02012.raw
	High	YQLSASYLGGDYSAANQER	Unambiguous	3	2	262398376;41583909		CID	1	0	1	1	0	7.23842e-06	31.54	0.000699794	0	53.8624	7	3	698.326	2092.96	2.40808	131.112	49206	49206	MS2	16/212	Obvb02012.raw
	High	DTVDPNVASELFTSQASSYNTAAQTQTTQGSYSAPK	Unambiguous	2	1	262398376		CID	1	0	1	1	0	0.000131039	31.35	0.000731089	0	9.28477	1	3	1255.92	3765.75	4.78957	149.842	55852	55852	MS2	18/400	Obvb02012.raw
	High	AAYDDAGNKWYDLGANQWVMAK	Unambiguous	2	1	262398376		CID	1	0	1	1	0	1.76909e-05	31.28	0.000856442	1	21.2662	7	3	829.723	2487.15	5.44164	153.809	57192	57192	MS2	16/224	Obvb02012.raw
	High	LGKDTVDPNVASELFTSQASSYNTAAQTQTTQGSYSAPK	Unambiguous	2	1	262398376		CID	1	0	1	1	0	3.42728e-06	31.21	0.00075504	1	41.0136	32	3	1355.32	4063.95	3.69988	171.711	63214	63214	MS2	10/448	Obvb02012.raw
	High	VVTINYLPHK	Unambiguous	2	1	262398376		CID	1	0	1	1	0	0.000206184	30.76	0.000837471	0	3.89462	0	3	395.233	1183.68	1.27428	94.1569	35500	35500	MS2	11/92	Obvb02012.raw
	High	YQLSASYLGGDYSAANQER	Unambiguous	3	2	262398376;41583909		CID	1	0	1	1	0	5.04393e-05	30.64	0.000860934	0	55.0643	10	3	698.325	2092.96	1.70819	133.454	50054	50054	MS2	16/212	Obvb02012.raw
	High	QmTGQYLPHATAWK	Unambiguous	2	1	262398376	M2(Oxidation)	CID	1	0	1	1	0	0.000493434	30.56	0.00101088	0	28.719	4	2	824.403	1647.8	1.92677	96.9919	36558	36558	MS2	9/156	Obvb02012.raw
	High	LGKDTVDPNVASELFTSQASSYNTAAQTQTTQGSYSAPK	Unambiguous	2	1	262398376		CID	1	0	1	1	0	2.08499e-05	30.29	0.00093319	1	33.2901	3	5	813.595	4063.95	2.04121	143.36	53630	53630	MS2	24/448	Obvb02012.raw
	High	VADNYVK	Unambiguous	4	3	262398376;41583909;262398375		CID	1	0	1	1	0	0.00159355	30.16	0.00192766	0	5.14699	0	2	404.714	808.421	0.903732	28.9391	10144	10144	MS2	5/60	Obvb02012.raw
	High	LGKDTVDPNVASELFTSQASSYNTAAQTQTTQGSYSAPK	Unambiguous	2	1	262398376		CID	1	0	1	1	0	3.5127e-05	29.98	0.00100224	1	32.7529	2	3	1355.32	4063.95	3.60976	145.453	54371	54371	MS2	28/448	Obvb02012.raw
	High	AAYDDAGNKWYDLGANQWVMAK	Unambiguous	2	1	262398376		CID	1	0	1	1	0	1.35691e-05	29.94	0.00131808	1	40.1111	13	3	829.723	2487.15	5.80974	154.534	57430	57430	MS2	19/224	Obvb02012.raw
	High	DTVDPNVASELFTSQASSYNTAAQTQTTQGSYSAPK	Unambiguous	2	1	262398376		CID	1	0	1	1	0	4.50014e-05	29.86	0.00103031	0	14.9961	2	3	1255.92	3765.75	4.69232	150.824	56190	56190	MS2	30/400	Obvb02012.raw
	High	DTVDPNVASELFTSQASSYNTAAQTQTTQGSYSAPK	Unambiguous	2	1	262398376		CID	1	0	1	1	0	8.53772e-06	29.63	0.00108635	0	48.5652	21	3	1255.92	3765.75	4.69232	180.034	65968	65968	MS2	19/400	Obvb02012.raw
	High	DTVDPNVASELFTSQASSYNTAAQTQTTQGSYSAPK	Unambiguous	2	1	262398376		CID	1	0	1	1	0	0.00101446	29.29	0.00117482	0	61.218	24	3	1255.93	3765.76	6.44277	167.552	61839	61839	MS2	30/400	Obvb02012.raw
	High	YQLSASYLGGDYSAANQER	Unambiguous	3	2	262398376;41583909		CID	1	0	1	1	0	2.20431e-07	29.15	0.00121331	0	74.5313	6	3	698.325	2092.96	1.97065	105.041	39575	39575	MS2	18/212	Obvb02012.raw
	High	SRYGSWSNAQSFWQANGWY	Unambiguous	2	1	262398376		CID	1	0	1	1	0	0.000433149	28.98	0.00126174	1	61.1403	14	2	1148.01	2295.01	4.6765	180.694	66187	66187	MS2	6/206	Obvb02012.raw
	High	AAYDDAGNKWYDLGANQWVMAK	Unambiguous	2	1	262398376		CID	1	0	1	1	0	1.3874e-05	28.79	0.00171768	1	44.8762	15	3	829.723	2487.16	6.25146	154.619	57458	57458	MS2	18/224	Obvb02012.raw
	High	WYDLGANQWVMAK	Unambiguous	2	1	262398376		CID	1	0	1	1	0	0.000178321	28.68	0.00203278	0	73.4995	28	2	791.383	1581.76	4.59714	168.668	62209	62209	MS2	8/120	Obvb02012.raw
	High	YQLSASYLGGDYSAANQER	Unambiguous	3	2	262398376;41583909		CID	1	0	1	1	0	7.40876e-07	28.67	0.0013551	0	82.7566	11	3	698.325	2092.96	1.79568	133.407	50037	50037	MS2	13/212	Obvb02012.raw
	High	YQLSASYLGGDYSAANQER	Unambiguous	3	2	262398376;41583909		CID	1	0	1	1	0	1.41153e-05	28.64	0.00136449	0	58.8955	30	3	698.327	2092.97	4.42026	152.804	56866	56866	MS2	22/212	Obvb02012.raw
	High	QmTGQYLPHATAWK	Unambiguous	2	1	262398376	M2(Oxidation)	CID	1	0	1	1	0	0.000477295	28.5	0.00162442	0	17.6714	0	3	549.937	1647.8	1.65933	97.8414	36876	36876	MS2	7/156	Obvb02012.raw
	High	AAYDDAGNKWYDLGANQWVMAK	Unambiguous	2	1	262398376		CID	1	0	1	1	0	5.12618e-06	28.4	0.00166226	1	62.9729	53	3	829.722	2487.15	4.70544	154.918	57557	57557	MS2	18/224	Obvb02012.raw
	High	AAEVTVGQQEK	Unambiguous	2	1	262398376		CID	1	0	1	1	0	0.000978044	28.33	0.00308475	0	64.6206	10	2	580.302	1159.6	0.511872	32.7578	11658	11658	MS2	6/92	Obvb02012.raw
	High	YQLSASYLGGDYSAANQER	Unambiguous	3	2	262398376;41583909		CID	1	0	1	1	0	2.72114e-05	28.18	0.00151695	0	30.7107	2	3	698.325	2092.96	1.53322	125.638	47231	47231	MS2	10/212	Obvb02012.raw
	High	LGKDTVDPNVASELFTSQASSYNTAAQTQTTQGSYSAPK	Unambiguous	2	1	262398376		CID	1	0	1	1	0	4.05983e-06	28.17	0.00152044	1	57.2523	17	3	1355.32	4063.95	3.78999	146.974	54888	54888	MS2	26/448	Obvb02012.raw
	High	YQLSASYLGGDYSAANQER	Unambiguous	3	2	262398376;41583909		CID	1	0	1	1	0	4.49017e-07	28.15	0.00191386	0	48.3101	27	3	698.328	2092.97	5.64505	149.723	55812	55812	MS2	20/212	Obvb02012.raw
	High	YQLSASYLGGDYSAANQER	Unambiguous	3	2	262398376;41583909		CID	1	0	1	1	0	4.71846e-05	28.06	0.00155944	0	42.458	5	3	698.325	2092.96	1.79568	108.073	40705	40705	MS2	13/212	Obvb02012.raw
	High	YQLSASYLGGDYSAANQER	Unambiguous	3	2	262398376;41583909		CID	1	0	1	1	0	1.84531e-05	27.99	0.00158478	0	42.3824	18	3	698.327	2092.97	3.80786	155.825	57857	57857	MS2	16/212	Obvb02012.raw
	High	LGKDTVDPNVASELFTSQASSYNTAAQTQTTQGSYSAPK	Unambiguous	2	1	262398376		CID	1	0	1	1	0	4.17378e-05	27.89	0.0016217	1	42.5767	33	3	1355.33	4063.97	7.48455	185.314	67744	67744	MS2	27/448	Obvb02012.raw
	High	YQLSASYLGGDYSAANQER	Unambiguous	3	2	262398376;41583909		CID	1	0	1	1	0	0.000190947	27.76	0.00192618	0	43.3397	17	3	698.329	2092.97	6.86985	155.337	57695	57695	MS2	10/212	Obvb02012.raw
	High	SIAVWNSYGPDKQmTGQYLPHATAWK	Unambiguous	2	1	262398376	M14(Oxidation)	CID	1	0	1	1	0	0.00091171	27.76	0.00167494	1	14.7743	1	4	742.115	2965.44	2.9882	137.626	51566	51566	MS2	6/280	Obvb02012.raw
	High	YQLSASYLGGDYSAANQER	Unambiguous	3	2	262398376;41583909		CID	1	0	1	1	0	1.32293e-05	27.69	0.00169813	0	57.4726	17	3	698.326	2092.96	3.5454	144.85	54166	54166	MS2	23/212	Obvb02012.raw
	High	YQLSASYLGGDYSAANQER	Unambiguous	3	2	262398376;41583909		CID	1	0	1	1	0	4.63008e-05	27.41	0.00181121	0	67.3834	39	3	698.327	2092.97	4.50774	154.921	57558	57558	MS2	16/212	Obvb02012.raw
	High	LGKDTVDPNVASELFTSQASSYNTAAQTQTTQGSYSAPK	Unambiguous	2	1	262398376		CID	1	0	1	1	0	7.03647e-05	27.27	0.00187055	1	22.0475	2	5	813.595	4063.95	2.64195	142.917	53470	53470	MS2	28/448	Obvb02012.raw
	High	YQLSASYLGGDYSAANQER	Unambiguous	3	2	262398376;41583909		CID	1	0	1	1	0	6.45376e-05	26.97	0.00200433	0	46.2473	17	3	698.327	2092.97	4.07031	152.535	56774	56774	MS2	16/212	Obvb02012.raw
	High	YQLSASYLGGDYSAANQER	Unambiguous	3	2	262398376;41583909		CID	1	0	1	1	0	2.1079e-05	26.84	0.00206524	0	41.3159	50	3	698.327	2092.97	4.1578	177.387	65090	65090	MS2	16/212	Obvb02012.raw
	High	VVTINYLPHK	Unambiguous	2	1	262398376		CID	1	0	1	1	0	0.000969429	26.83	0.00207	0	2.59264	0	3	395.233	1183.69	1.50631	95.6989	36076	36076	MS2	8/92	Obvb02012.raw
	High	QmTGQYLPHATAWK	Unambiguous	2	1	262398376	M2(Oxidation)	CID	1	0	1	1	0	0.000512751	26.81	0.00239716	0	19.9423	0	3	549.938	1647.8	1.88157	97.3282	36684	36684	MS2	7/156	Obvb02012.raw
	High	YQLSASYLGGDYSAANQER	Unambiguous	3	2	262398376;41583909		CID	1	0	1	1	0	4.8268e-05	26.5	0.00223342	0	43.3081	70	3	698.327	2092.97	5.03266	148.892	55530	55530	MS2	18/212	Obvb02012.raw
	High	YQLSASYLGGDYSAANQER	Unambiguous	3	2	262398376;41583909		CID	1	0	1	1	0	3.70744e-05	26.36	0.00230659	0	52.0172	33	3	698.327	2092.97	4.59523	159.119	58979	58979	MS2	8/212	Obvb02012.raw
	High	LGKDTVDPNVASELFTSQASSYNTAAQTQTTQGSYSAPK	Unambiguous	2	1	262398376		CID	1	0	1	1	0	6.64422e-05	25.91	0.00255841	1	11.2164	1	4	1016.74	4063.95	2.54013	136.303	51084	51084	MS2	31/448	Obvb02012.raw
	High	YQLSASYLGGDYSAANQER	Unambiguous	3	2	262398376;41583909		CID	1	0	1	1	0	1.91288e-05	25.84	0.00259998	0	49.6965	9	3	698.325	2092.96	1.6207	130.485	48981	48981	MS2	21/212	Obvb02012.raw
	High	AAYDDAGNKWYDLGANQWVMAK	Unambiguous	2	1	262398376		CID	1	0	1	1	0	1.86576e-05	25.46	0.00327113	1	56.7738	27	3	829.723	2487.15	5.51526	153.116	56970	56970	MS2	11/224	Obvb02012.raw
	High	YQLSASYLGGDYSAANQER	Unambiguous	3	2	262398376;41583909		CID	1	0	1	1	0	0.000131833	25.13	0.00306175	0	42.8289	47	3	698.327	2092.97	4.24528	171.725	63219	63219	MS2	13/212	Obvb02012.raw
	High	YQLSASYLGGDYSAANQER	Unambiguous	3	2	262398376;41583909		CID	1	0	1	1	0	1.66109e-05	25.06	0.0031115	0	46.983	7	3	698.326	2092.96	2.32059	129.676	48691	48691	MS2	17/212	Obvb02012.raw
	High	LGKDTVDPNVASELFTSQASSYNTAAQTQTTQGSYSAPK	Unambiguous	2	1	262398376		CID	1	0	1	1	0	2.3079e-05	24.99	0.00316206	1	53.1568	7	3	1355.33	4063.96	6.223	159.724	59176	59176	MS2	6/448	Obvb02012.raw
	High	YQLSASYLGGDYSAANQER	Unambiguous	3	2	262398376;41583909		CID	1	0	1	1	0	3.68575e-06	24.84	0.00327318	0	77.6045	5	3	698.326	2092.96	2.49557	136.072	51000	51000	MS2	21/212	Obvb02012.raw
	High	WYDLGANQWVmAK	Unambiguous	2	1	262398376	M11(Oxidation)	CID	1	0	1	1	0	0.000461251	24.77	0.00600168	0	44.7168	12	2	799.379	1597.75	2.23283	139.109	52104	52104	MS2	5/120	Obvb02012.raw
	High	YQLSASYLGGDYSAANQER	Unambiguous	3	2	262398376;41583909		CID	1	0	1	1	0	0.000142994	24.54	0.00350728	0	47.6489	32	3	698.326	2092.96	3.63288	174.735	64202	64202	MS2	16/212	Obvb02012.raw
	High	LGKDTVDPNVASELFTSQASSYNTAAQTQTTQGSYSAPK	Unambiguous	2	1	262398376		CID	1	0	1	1	0	6.50107e-05	24.01	0.00396251	1	4.73308	0	3	1355.32	4063.95	2.25809	142.509	53324	53324	MS2	19/448	Obvb02012.raw
	High	LGKDTVDPNVASELFTSQASSYNTAAQTQTTQGSYSAPK	Unambiguous	2	1	262398376		CID	1	0	1	1	0	6.35471e-06	23.75	0.00420698	1	60.1773	46	3	1355.32	4063.95	3.24932	174.452	64115	64115	MS2	26/448	Obvb02012.raw
	High	VVTINYLPHK	Unambiguous	2	1	262398376		CID	1	0	1	1	0	0.00142779	23.55	0.00440524	0	2.51722	1	3	395.233	1183.69	1.50631	91.5809	34528	34528	MS2	10/92	Obvb02012.raw
	High	YQLSASYLGGDYSAANQER	Unambiguous	3	2	262398376;41583909		CID	1	0	1	1	0	2.92926e-05	23.35	0.00461286	0	47.5744	23	3	698.326	2092.96	3.19545	155.193	57645	57645	MS2	20/212	Obvb02012.raw
	High	YQLSASYLGGDYSAANQER	Unambiguous	3	2	262398376;41583909		CID	1	0	1	1	0	8.33192e-05	22.95	0.0050579	0	30.7344	5	3	698.325	2092.96	1.44573	107.87	40628	40628	MS2	13/212	Obvb02012.raw
	High	LGKDTVDPNVASELFTSQASSYNTAAQTQTTQGSYSAPK	Unambiguous	2	1	262398376		CID	1	0	1	1	0	0.000201728	22.89	0.00512826	1	4.01008	0	3	1355.32	4063.95	3.51965	143	53500	53500	MS2	27/448	Obvb02012.raw
	High	VVTINYLPHK	Unambiguous	2	1	262398376		CID	1	0	1	1	0	0.000909774	22.87	0.00515193	0	2.66106	0	3	395.233	1183.69	1.50631	95.1763	35884	35884	MS2	10/92	Obvb02012.raw
	High	LGKDTVDPNVASELFTSQASSYNTAAQTQTTQGSYSAPK	Unambiguous	2	1	262398376		CID	1	0	1	1	0	0.000722431	22.38	0.00576727	1	10.9314	0	4	1016.74	4063.95	2.17968	143.446	53660	53660	MS2	25/448	Obvb02012.raw
	High	LGKDTVDPNVASELFTSQASSYNTAAQTQTTQGSYSAPK	Unambiguous	2	1	262398376		CID	1	0	1	1	0	0.000191863	22.05	0.00622257	1	35.3803	1	3	1355.32	4063.96	5.59222	145.005	54217	54217	MS2	21/448	Obvb02012.raw
	High	YQLSASYLGGDYSAANQER	Unambiguous	3	2	262398376;41583909		CID	1	0	1	1	0	0.000675837	21.9	0.00644125	0	55.8982	15	3	698.327	2092.97	4.07031	147.303	55003	55003	MS2	14/212	Obvb02012.raw
	High	YQLSASYLGGDYSAANQER	Unambiguous	3	2	262398376;41583909		CID	1	0	1	1	0	0.000192944	21.82	0.006561	0	60.7075	17	3	698.327	2092.97	4.1578	147.777	55161	55161	MS2	16/212	Obvb02012.raw
	High	DTVDPNVASELFTSQASSYNTAAQTQTTQGSYSAPK	Unambiguous	2	1	262398376		CID	1	0	1	1	0	0.000499308	21.81	0.00657612	0	9.601	1	3	1255.92	3765.76	5.27581	150.377	56039	56039	MS2	19/400	Obvb02012.raw
	High	YQLSASYLGGDYSAANQER	Unambiguous	3	2	262398376;41583909		CID	1	0	1	1	0	0.000173986	21.45	0.00714447	0	38.0301	3	3	698.325	2092.96	1.6207	108.789	40978	40978	MS2	12/212	Obvb02012.raw
	High	DTVDPNVASELFTSQASSYNTAAQTQTTQGSYSAPK	Unambiguous	2	1	262398376		CID	1	0	1	1	0	0.00151372	21.41	0.00721058	0	56.2487	6	3	1255.92	3765.76	5.4703	153.533	57104	57104	MS2	18/400	Obvb02012.raw
	High	YQLSASYLGGDYSAANQER	Unambiguous	3	2	262398376;41583909		CID	1	0	1	1	0	0.0005622	21.3	0.00739554	0	61.2835	50	3	698.327	2092.97	4.7702	189.804	69280	69280	MS2	11/212	Obvb02012.raw
	High	LGKDTVDPNVASELFTSQASSYNTAAQTQTTQGSYSAPK	Unambiguous	2	1	262398376		CID	1	0	1	1	0	1.20209e-05	21.28	0.00742968	1	51.6497	6	3	1355.32	4063.95	3.69988	146.489	54723	54723	MS2	19/448	Obvb02012.raw
	High	LGKDTVDPNVASELFTSQASSYNTAAQTQTTQGSYSAPK	Unambiguous	2	1	262398376		CID	1	0	1	1	0	0.000112675	20.86	0.00818408	1	30.8356	2	3	1355.33	4063.96	5.95266	186.502	68154	68154	MS2	25/448	Obvb02012.raw
	High	LGKDTVDPNVASELFTSQASSYNTAAQTQTTQGSYSAPK	Unambiguous	2	1	262398376		CID	1	0	1	1	0	4.58656e-05	20.52	0.00885054	1	4.43025	0	3	1355.32	4063.95	3.24932	143.221	53580	53580	MS2	21/448	Obvb02012.raw
	High	DTVDPNVASELFTSQASSYNTAAQTQTTQGSYSAPK	Unambiguous	2	1	262398376		CID	1	0	1	1	0	0.000726476	20.41	0.00907758	0	58.7331	5	3	1255.92	3765.76	5.56755	153.662	57146	57146	MS2	7/400	Obvb02012.raw
	High	YQLSASYLGGDYSAANQER	Unambiguous	3	2	262398376;41583909		CID	1	0	1	1	0	9.02971e-05	20.26	0.0103608	0	50.2512	124	3	698.328	2092.97	5.20763	153.738	57171	57171	MS2	9/212	Obvb02012.raw
	High	YQLSASYLGGDYSAANQER	Unambiguous	3	2	262398376;41583909		CID	1	0	1	1	0	9.6032e-06	19.91	0.0101852	0	51.4673	8	3	698.325	2092.96	1.70819	107.954	40661	40661	MS2	14/212	Obvb02012.raw
	High	LGKDTVDPNVASELFTSQASSYNTAAQTQTTQGSYSAPK	Unambiguous	2	1	262398376		CID	1	0	1	1	0	0.000171162	19.4	0.0114543	1	14.9485	1	3	1355.32	4063.95	3.06909	144.102	53900	53900	MS2	29/448	Obvb02012.raw
	High	YQLSASYLGGDYSAANQER	Unambiguous	3	2	262398376;41583909		CID	1	0	1	1	0	0.000217484	19.08	0.0123302	0	57.7308	6	3	698.325	2092.96	2.23311	127.167	47785	47785	MS2	13/212	Obvb02012.raw
	High	LGKDTVDPNVASELFTSQASSYNTAAQTQTTQGSYSAPK	Unambiguous	2	1	262398376		CID	1	0	1	1	0	0.00026278	19.01	0.0125305	1	11.713	1	3	1355.32	4063.95	2.97898	143.926	53836	53836	MS2	23/448	Obvb02012.raw
	High	DTVDPNVASELFTSQASSYNTAAQTQTTQGSYSAPK	Unambiguous	2	1	262398376		CID	1	0	1	1	0	0.000315945	18.6	0.0137711	0	36.3083	22	3	1255.92	3765.75	4.20609	181.92	66603	66603	MS2	18/400	Obvb02012.raw
	High	DTVDPNVASELFTSQASSYNTAAQTQTTQGSYSAPK	Unambiguous	2	1	262398376		CID	1	0	1	1	0	0.0018892	18.22	0.0150304	0	86.6126	10	3	1255.92	3765.76	5.17856	183.786	67229	67229	MS2	14/400	Obvb02012.raw
	High	LGKDTVDPNVASELFTSQASSYNTAAQTQTTQGSYSAPK	Unambiguous	2	1	262398376		CID	1	0	1	1	0	0.00106084	18.04	0.0156664	1	6.33016	0	3	1355.32	4063.95	2.97898	143.578	53708	53708	MS2	23/448	Obvb02012.raw
	High	YQLSASYLGGDYSAANQER	Unambiguous	3	2	262398376;41583909		CID	1	0	1	1	0	0.000199186	17.99	0.0158478	0	71.6157	38	3	698.327	2092.97	3.80786	158.566	58805	58805	MS2	16/212	Obvb02012.raw
	High	DTVDPNVASELFTSQASSYNTAAQTQTTQGSYSAPK	Unambiguous	2	1	262398376		CID	1	0	1	1	0	0.00103457	17.48	0.0178226	0	43.1986	16	3	1255.92	3765.75	4.59508	154.755	57504	57504	MS2	17/400	Obvb02012.raw
	High	LGKDTVDPNVASELFTSQASSYNTAAQTQTTQGSYSAPK	Unambiguous	2	1	262398376		CID	1	0	1	1	0	8.24795e-05	17.33	0.0184489	1	36.4078	18	3	1355.32	4063.96	4.96144	170.19	62715	62715	MS2	17/448	Obvb02012.raw
	High	LGKDTVDPNVASELFTSQASSYNTAAQTQTTQGSYSAPK	Unambiguous	2	1	262398376		CID	1	0	1	1	0	5.70961e-05	17.13	0.0193183	1	36.6422	20	3	1355.33	4063.96	5.95266	188.44	68830	68830	MS2	12/448	Obvb02012.raw
	High	DTVDPNVASELFTSQASSYNTAAQTQTTQGSYSAPK	Unambiguous	2	1	262398376		CID	1	0	1	1	0	0.000378712	16.45	0.0225928	0	54.0901	56	3	1255.93	3765.76	6.83176	183.071	66992	66992	MS2	20/400	Obvb02012.raw
	High	DTVDPNVASELFTSQASSYNTAAQTQTTQGSYSAPK	Unambiguous	2	1	262398376		CID	1	0	1	1	0	0.000193702	16.05	0.0247725	0	7.63899	3	3	1255.92	3765.75	2.74738	140.758	52701	52701	MS2	12/400	Obvb02012.raw
	High	DTVDPNVASELFTSQASSYNTAAQTQTTQGSYSAPK	Unambiguous	2	1	262398376		CID	1	0	1	1	0	0.000479872	15.94	0.025408	0	47.1899	63	3	1255.92	3765.75	4.01159	165.626	61189	61189	MS2	22/400	Obvb02012.raw
	High	LGKDTVDPNVASELFTSQASSYNTAAQTQTTQGSYSAPK	Unambiguous	2	1	262398376		CID	1	0	1	1	0	3.96326e-05	15.9	0.0256431	1	4.60699	0	3	1355.32	4063.95	2.97898	143.355	53628	53628	MS2	23/448	Obvb02012.raw
	High	LGKDTVDPNVASELFTSQASSYNTAAQTQTTQGSYSAPK	Unambiguous	2	1	262398376		CID	1	0	1	1	0	5.2306e-05	15.51	0.0280524	1	52.8101	19	3	1355.32	4063.95	2.70865	175.089	64318	64318	MS2	20/448	Obvb02012.raw
	High	LGKDTVDPNVASELFTSQASSYNTAAQTQTTQGSYSAPK	Unambiguous	2	1	262398376		CID	1	0	1	1	0	0.000720329	15.38	0.0289048	1	41.9248	5	3	1355.32	4063.96	4.6911	187.83	68635	68635	MS2	18/448	Obvb02012.raw
	High	YQLSASYLGGDYSAANQER	Unambiguous	3	2	262398376;41583909		CID	1	0	1	1	0	5.15351e-05	15.19	0.0301974	0	59.3764	23	3	698.327	2092.97	4.07031	155.636	57796	57796	MS2	13/212	Obvb02012.raw
	High	YQLSASYLGGDYSAANQER	Unambiguous	3	2	262398376;41583909		CID	1	0	1	1	0	0.00045913	15.09	0.0309008	0	49.8376	4	3	698.325	2092.96	1.0083	109.088	41091	41091	MS2	10/212	Obvb02012.raw
	High	DTVDPNVASELFTSQASSYNTAAQTQTTQGSYSAPK	Unambiguous	2	1	262398376		CID	1	0	1	1	0	0.00147167	13.77	0.0418765	0	63.9083	27	3	1255.92	3765.76	5.76204	168.918	62292	62292	MS2	18/400	Obvb02012.raw
	High	YQLSASYLGGDYSAANQER	Unambiguous	3	2	262398376;41583909		CID	1	0	1	1	0	0.000213585	13.3	0.0466627	0	48.4285	15	3	698.325	2092.96	1.70819	107.79	40598	40598	MS2	8/212	Obvb02012.raw
	High	DTVDPNVASELFTSQASSYNTAAQTQTTQGSYSAPK	Unambiguous	2	1	262398376		CID	1	0	1	1	0	0.000679709	12.91	0.051047	0	19.7831	3	3	1255.92	3765.75	2.65013	140.979	52781	52781	MS2	13/400	Obvb02012.raw
	High	DTVDPNVASELFTSQASSYNTAAQTQTTQGSYSAPK	Unambiguous	2	1	262398376		CID	1	0	1	1	0	0.0021055	12.03	0.062513	0	33.2576	4	3	1255.92	3765.75	4.01159	151.481	56417	56417	MS2	13/400	Obvb02012.raw
	High	DTVDPNVASELFTSQASSYNTAAQTQTTQGSYSAPK	Unambiguous	2	1	262398376		CID	1	0	1	1	0	0.00219855	11.76	0.0665227	0	57.7995	31	3	1255.92	3765.75	3.52536	168.965	62308	62308	MS2	14/400	Obvb02012.raw
	High	SIAVWNSYGPDK	Unambiguous	2	1	262398376		CID	1	0	1	1	7.7e-05	0.00231695	28.15	0.00313873	0	30.5778	7	2	668.831	1336.66	1.8299	114.993	43298	43298	MS2	6/112	Obvb02012.raw
	High	SIAVWNSYGPDK	Unambiguous	2	1	262398376		CID	1	0	1	1	7.7e-05	0.00262667	26.72	0.00393706	0	54.8986	16	2	668.832	1336.66	2.10388	116.158	43733	43733	MS2	5/112	Obvb02012.raw
	High	LGKDTVDPNVASELFTSQASSYNTAAQTQTTQGSYSAPK	Unambiguous	2	1	262398376		CID	1	0	1	1	7.7e-05	0.00256519	24.06	0.00391715	1	4.36885	0	4	1016.74	4063.95	3.20095	142.689	53388	53388	MS2	21/448	Obvb02012.raw
	High	LGKDTVDPNVASELFTSQASSYNTAAQTQTTQGSYSAPK	Unambiguous	2	1	262398376		CID	1	0	1	1	7.7e-05	0.00235811	11.63	0.0685441	1	45.495	6	5	813.594	4063.94	1.51555	136.547	51173	51173	MS2	18/448	Obvb02012.raw
	High	SIAVWNSYGPDK	Unambiguous	2	1	262398376		CID	1	0	1	1	0.00015	0.00300216	34.57	0.000715738	0	4.06331	0	2	668.831	1336.65	1.19063	113.435	42716	42716	MS2	5/112	Obvb02012.raw
[truncated: 8,177 more rows]

## Sheet: Replicate 2
Accession	Description	Score	Coverage	# Proteins	# Unique Peptides	# Peptides	# PSMs	Molecular Function	Cellular Component	Biological Process	Pfam IDs	# AAs	MW [kDa]	calc. pI
41582710	30S ribosomal protein S12 [Lactobacillus johnsonii NCC 533]	54.0156	11.85	1	2	2	2	RNA binding; structural molecule activity	cytoplasm; ribosome	metabolic process	Pf00164	135	14.9181	10.9604
	Confidence Level	Sequence	PSM Ambiguity	# Proteins	# Protein Groups	Protein Group Accessions	Modifications	Activation Type	ΔScore	ΔCn	Rank	Search Engine Rank	q-Value	PEP	IonScore	Exp Value	# Missed Cleavages	Isolation Interference [%]	Ion Inject Time [ms]	Charge	m/z [Da]	MH+ [Da]	ΔM [ppm]	RT [min]	First Scan	Last Scan	MS Order	Ions Matched	Spectrum File
	High	GALDTAGVDGR	Unambiguous	1	1	41582710		CID	1	0	1	1	0	2.25927e-06	50.41	1.27388e-05	0	57.8643	6	2	516.26	1031.51	0.910838	54.7678	20118	20118	MS2	10/80	Obvb02013.raw
	High	YHIIR	Unambiguous	1	1	41582710		CID	1	0	1	1	0.007459	0.161693	17.65	0.0197559	0	59.479	3	2	351.209	701.41	1.24399	28.07	9614	9614	MS2	4/32	Obvb02013.raw
41582747	30S ribosomal protein S9 [Lactobacillus johnsonii NCC 533]	98.804	38.93	1	4	4	9	structural molecule activity	cytoplasm; ribosome	metabolic process	Pf00380	131	14.3868	10.3452
	High	AQQAAYAGTGR	Unambiguous	1	1	41582747		CID	1	0	1	1	0	8.71616e-07	59.12	1.22172e-06	0	14.1683	1	2	547.273	1093.54	1.07829	24.0194	7966	7966	MS2	9/116	Obvb02013.raw
	High	ALLEVDPDFRGPLK	Unambiguous	1	1	41582747		CID	1	0	1	1	8.1e-05	0.00112565	27.75	0.00310579	1	27.4935	7	2	785.437	1569.87	2.38611	137.702	51071	51071	MS2	5/120	Obvb02013.raw
	High	ALLEVDPDFRGPLK	Unambiguous	1	1	41582747		CID	1	0	1	1	8.1e-05	0.000861318	25.43	0.00529873	1	10.9908	6	3	523.961	1569.87	2.37754	137.577	51025	51025	MS2	5/120	Obvb02013.raw
	High	VRLVPGNGQITINK	Unambiguous	1	1	41582747		CID	1	0	1	1	0.000227	0.00322639	12.54	0.0555866	1	58.4864	5	3	503.636	1508.89	1.41605	101.308	37746	37746	MS2	12/152	Obvb02013.raw
	High	VRLVPGNGQITINK	Unambiguous	1	1	41582747		CID	1	0	1	1	0.000227	0.00293672	10.92	0.0807179	1	47.549	4	3	503.636	1508.89	1.5374	101.393	37778	37778	MS2	6/152	Obvb02013.raw
	High	ALLEVDPDFRGPLK	Unambiguous	1	1	41582747		CID	1	0	1	1	0.0012	0.0217806	20.03	0.0183726	1	2.56048	4	3	523.961	1569.87	2.37754	137.613	51038	51038	MS2	5/120	Obvb02013.raw
	High	YIPYPNLVQDMK	Unambiguous	1	1	41582747		CID	1	0	1	1	0.002229	0.0438478	21.89	0.00970714	0	44.4282	16	2	740.881	1480.76	3.0668	141.639	52484	52484	MS2	10/112	Obvb02013.raw
	High	ALLEVDPDFRGPLK	Unambiguous	1	1	41582747		CID	1	0	1	1	0.002229	0.0433996	18.03	0.0291187	1	1.4565	3	3	523.961	1569.87	2.2609	137.697	51069	51069	MS2	5/120	Obvb02013.raw
	High	YIPYPNLVQDMK	Unambiguous	1	1	41582747		CID	1	0	1	1	0.006944	0.146617	13.63	0.0650266	0	39.1501	12	2	740.881	1480.76	3.23168	141.724	52514	52514	MS2	9/112	Obvb02013.raw
41582730	50S ribosomal protein L18 [Lactobacillus johnsonii NCC 533]	170.305	42.02	1	7	7	9	RNA binding; structural molecule activity	cytoplasm; ribosome	metabolic process	Pf00861	119	13.123	9.99365
	High	ISGTAERPR	Unambiguous	1	1	41582730		CID	1	0	1	1	0	7.662e-05	56.68	2.89957e-06	0	46.3741	3	2	493.773	986.539	0.997044	17.6242	5454	5454	MS2	7/72	Obvb02013.raw
	High	IQALADAAR	Unambiguous	1	1	41582730		CID	1	0	1	1	0	8.82128e-06	55.13	7.5191e-06	0	34.8116	3	2	464.764	928.521	0.255857	51.6222	18905	18905	MS2	8/92	Obvb02013.raw
	High	MEQAAEVGK	Unambiguous	1	1	41582730		CID	1	0	1	1	0	7.68457e-06	46.33	4.07416e-05	0	63.2641	5	2	481.735	962.462	0.642406	26.5044	8959	8959	MS2	7/88	Obvb02013.raw
	High	SGYLYHGR	Unambiguous	1	1	41582730		CID	1	0	1	1	0	0.000178739	36.49	0.000336582	0	49.0104	3	2	476.736	952.465	1.40693	32.4998	11315	11315	MS2	6/56	Obvb02013.raw
	High	MEQAAEVGK	Unambiguous	1	1	41582730		CID	1	0	1	1	0	0.000199076	26.26	0.00414036	0	54.9991	6	2	481.734	962.462	0.515574	26.7754	9072	9072	MS2	6/88	Obvb02013.raw
	High	ALAETAAKK	Unambiguous	1	1	41582730		CID	1	0	1	1	8.1e-05	0.00138779	19.66	0.0183844	1	56.8093	9	2	451.769	902.531	0.963295	12.6431	3537	3537	MS2	5/68	Obvb02013.raw
	High	ISGTAERPR	Unambiguous	1	1	41582730		CID	1	0	1	1	0.001652	0.0346222	11.06	0.105763	0	63.7856	8	2	493.773	986.539	1.67759	17.8263	5536	5536	MS2	5/72	Obvb02013.raw
	High	SVVFDR	Unambiguous	1	1	41582730		CID	1	0	1	1	0.003689	0.0700994	21.28	0.0145223	0	20.4846	6	2	361.696	722.384	0.964025	47.1518	17133	17133	MS2	4/40	Obvb02013.raw
	High	ALAETAAK	Unambiguous	1	1	41582730		CID	1	0	1	1	0.006101	0.125713	12.44	0.196707	0	58.348	4	2	387.722	774.437	1.20053	18.3574	5746	5746	MS2	6/56	Obvb02013.raw
41582717	50S ribosomal protein L2 [Lactobacillus johnsonii NCC 533]	66.574	14.39	1	3	3	4	catalytic activity; RNA binding; structural molecule activity	cytoplasm; ribosome	metabolic process	Pf00181; Pf03947	278	30.2413	10.5063
	High	TLLESQSHTAGR	Unambiguous	1	1	41582717		CID	1	0	1	1	0	3.80114e-05	54.06	8.44187e-06	0	45.3372	3	2	650.337	1299.67	0.944961	36.2013	12804	12804	MS2	9/112	Obvb02013.raw
	High	NSYGHITVR	Unambiguous	1	1	41582717		CID	1	0	1	1	0	0.00036528	21.56	0.0132664	0	43.0103	5	2	523.773	1046.54	1.14351	39.0225	13940	13940	MS2	9/96	Obvb02013.raw
	High	SAGTVAQVLGNDGKYTLVR	Unambiguous	1	1	41582717		CID	1	0	1	1	0	0.000247325	14.71	0.0354968	1	40.0105	7	3	650.355	1949.05	2.02926	129.259	48040	48040	MS2	6/192	Obvb02013.raw
	High	SAGTVAQVLGNDGKYTLVR	Unambiguous	1	1	41582717		CID	1	0	1	1	8.1e-05	0.00113015	20.01	0.00995337	1	29.3306	7	3	650.355	1949.05	2.59293	129.303	48056	48056	MS2	9/192	Obvb02013.raw
41582725	50S ribosomal protein L24 [Lactobacillus johnsonii NCC 533]	1522.62	67.09	1	7	7	104	RNA binding; structural molecule activity	cytoplasm; ribosome	metabolic process		79	8.4627	10.0522
	High	EGTVLSVNAK	Unambiguous	1	1	41582725		CID	1	0	1	1	0	4.32133e-06	69.76	3.06477e-07	0	11.388	1	2	509.283	1017.56	0.831312	54.8753	20159	20159	MS2	8/80	Obvb02013.raw
	High	GKEGTVLSVNAK	Unambiguous	1	1	41582725		CID	1	0	1	1	0	4.67453e-06	54.53	4.75701e-06	1	23.7395	5	2	601.841	1202.67	0.715893	46.3816	16829	16829	MS2	9/128	Obvb02013.raw
	High	KHEKPSQTNANGGVVEK	Unambiguous	1	1	41582725		CID	1	0	1	1	0	3.64913e-07	54.17	4.21107e-06	1	0	10	2	911.975	1822.94	1.29432	14.8509	4353	4353	MS2	13/192	Obvb02013.raw
	High	GKEGTVLSVNAK	Unambiguous	1	1	41582725		CID	1	0	1	1	0	4.08589e-06	53.1	8.08135e-06	1	31.5517	4	2	601.841	1202.67	0.309897	45.5589	16511	16511	MS2	9/128	Obvb02013.raw
	High	GKEGTVLSVNAK	Unambiguous	1	1	41582725		CID	1	0	1	1	0	7.43958e-07	52.12	8.28579e-06	1	9.23403	0	2	601.841	1202.68	1.32489	38.6623	13790	13790	MS2	10/128	Obvb02013.raw
	High	GKEGTVLSVNAK	Unambiguous	1	1	41582725		CID	1	0	1	1	0	7.72411e-06	51.57	9.40446e-06	1	20.3363	2	2	601.841	1202.67	0.817392	44.5034	16093	16093	MS2	9/128	Obvb02013.raw
	High	EGTVLSVNAK	Unambiguous	1	1	41582725		CID	1	0	1	1	0	7.07278e-06	50.72	2.71113e-05	0	35.6104	2	2	509.283	1017.56	1.1912	55.8797	20546	20546	MS2	7/80	Obvb02013.raw
	High	EGTVLSVNAK	Unambiguous	1	1	41582725		CID	1	0	1	1	0	0.000208926	48.73	4.28697e-05	0	30.3799	1	2	509.283	1017.56	1.01126	58.6779	21629	21629	MS2	7/80	Obvb02013.raw
	High	EGTVLSVNAK	Unambiguous	1	1	41582725		CID	1	0	1	1	0	7.31972e-06	47.7	4.92491e-05	0	5.32935	0	2	509.283	1017.56	0.951275	54.3325	19951	19951	MS2	7/80	Obvb02013.raw
	High	GKEGTVLSVNAK	Unambiguous	1	1	41582725		CID	1	0	1	1	0	8.69522e-05	44.92	4.34844e-05	1	9.28719	1	2	601.841	1202.67	0.715893	39.2022	14013	14013	MS2	8/128	Obvb02013.raw
	High	EGTVLSVNAK	Unambiguous	1	1	41582725		CID	1	0	1	1	0	4.01105e-05	43.9	0.000130362	0	14.2219	4	2	509.283	1017.56	1.1912	53.8012	19747	19747	MS2	7/80	Obvb02013.raw
	High	GKEGTVLSVNAK	Unambiguous	1	1	41582725		CID	1	0	1	1	0	3.74225e-06	43.08	8.11865e-05	1	19.2018	8	2	601.841	1202.67	0.309897	54.1333	19875	19875	MS2	15/128	Obvb02013.raw
	High	GKEGTVLSVNAK	Unambiguous	1	1	41582725		CID	1	0	1	1	0	1.96165e-05	42.8	8.65932e-05	1	20.8476	5	2	601.841	1202.67	0.309897	45.7243	16578	16578	MS2	10/128	Obvb02013.raw
	High	HEKPSQTNANGGVVEK	Unambiguous	1	1	41582725		CID	1	0	1	1	0	7.59431e-05	42.53	0.000111694	0	2.59351	1	2	847.927	1694.85	1.17565	18.8636	5944	5944	MS2	16/172	Obvb02013.raw
	High	GKEGTVLSVNAK	Unambiguous	1	1	41582725		CID	1	0	1	1	0	2.46471e-05	42.44	7.69722e-05	1	31.9811	4	2	601.841	1202.68	1.32489	45.0307	16303	16303	MS2	16/128	Obvb02013.raw
	High	EGTVLSVNAK	Unambiguous	1	1	41582725		CID	1	0	1	1	0	1.00511e-05	42.15	0.000195052	0	24.7277	1	2	509.283	1017.56	1.07124	58.5111	21565	21565	MS2	8/80	Obvb02013.raw
	High	GKEGTVLSVNAK	Unambiguous	1	1	41582725		CID	1	0	1	1	0	1.0991e-05	41.76	0.000110023	1	18.888	3	2	601.841	1202.67	0.512895	38.1312	13574	13574	MS2	10/128	Obvb02013.raw
	High	HEKPSQTNANGGVVEK	Unambiguous	1	1	41582725		CID	1	0	1	1	0	7.37913e-05	41.08	0.000155966	0	3.84008	0	3	565.621	1694.85	1.34778	18.8291	5931	5931	MS2	14/172	Obvb02013.raw
	High	GKEGTVLSVNAK	Unambiguous	1	1	41582725		CID	1	0	1	1	0	5.66025e-05	41.04	0.000106251	1	38.8764	4	2	601.842	1202.68	1.52788	42.4004	15273	15273	MS2	10/128	Obvb02013.raw
	High	GKEGTVLSVNAK	Unambiguous	1	1	41582725		CID	1	0	1	1	0	6.56609e-06	40.36	0.000124261	1	17.9494	5	2	601.841	1202.67	0.614394	46.7464	16972	16972	MS2	10/128	Obvb02013.raw
	High	GKEGTVLSVNAK	Unambiguous	1	1	41582725		CID	1	0	1	1	0	4.48204e-06	39.81	0.000172379	1	55.1425	9	2	601.841	1202.67	0.411396	54.6135	20059	20059	MS2	14/128	Obvb02013.raw
	High	GKEGTVLSVNAK	Unambiguous	1	1	41582725		CID	1	0	1	1	0	3.91208e-05	39.15	0.000164185	1	48.9253	10	2	601.841	1202.67	0.715893	43.3025	15630	15630	MS2	8/128	Obvb02013.raw
	High	VKVIAGK	Unambiguous	1	1	41582725		CID	1	0	1	1	0	0.000219773	39.07	0.000123586	1	12.0639	0	2	357.748	714.489	2.06413	15.7262	4690	4690	MS2	6/68	Obvb02013.raw
	High	GKEGTVLSVNAK	Unambiguous	1	1	41582725		CID	1	0	1	1	0	1.40102e-05	38.84	0.000215518	1	43.3665	5	2	601.841	1202.67	0.309897	52.1209	19099	19099	MS2	15/128	Obvb02013.raw
	High	EGTVLSVNAK	Unambiguous	1	1	41582725		CID	1	0	1	1	0	2.05682e-05	38.36	0.000423056	0	38.5893	2	2	509.283	1017.56	0.77133	60.304	22253	22253	MS2	7/80	Obvb02013.raw
	High	GKEGTVLSVNAK	Unambiguous	1	1	41582725		CID	1	0	1	1	0	3.56975e-06	38.1	0.00020909	1	23.959	4	2	601.841	1202.67	0.817392	43.9726	15885	15885	MS2	6/128	Obvb02013.raw
	High	EGTVLSVNAK	Unambiguous	1	1	41582725		CID	1	0	1	1	0	4.69643e-05	37.24	0.000547517	0	27.2494	2	2	509.283	1017.56	0.831312	60.4221	22299	22299	MS2	8/80	Obvb02013.raw
	High	EGTVLSVNAK	Unambiguous	1	1	41582725		CID	1	0	1	1	0	0.000187687	36	0.000728447	0	26.0172	3	2	509.283	1017.56	0.77133	59.8887	22093	22093	MS2	6/80	Obvb02013.raw
	High	GKEGTVLSVNAK	Unambiguous	1	1	41582725		CID	1	0	1	1	0	9.57227e-06	35.74	0.000440032	1	25.1455	6	2	601.841	1202.67	0.512895	46.6309	16925	16925	MS2	9/128	Obvb02013.raw
	High	EGTVLSVNAK	Unambiguous	1	1	41582725		CID	1	0	1	1	0	8.20551e-05	35.58	0.000885421	0	34.7766	2	2	509.283	1017.56	1.31117	60.9634	22509	22509	MS2	6/80	Obvb02013.raw
	High	GKEGTVLSVNAK	Unambiguous	1	1	41582725		CID	1	0	1	1	0	5.65383e-05	35.58	0.000373537	1	49.2938	10	2	601.841	1202.67	0.715893	43.1519	15570	15570	MS2	13/128	Obvb02013.raw
	High	HEKPSQTNANGGVVEK	Unambiguous	1	1	41582725		CID	1	0	1	1	0	0.00012297	35.46	0.000597337	0	47.0237	3	3	565.621	1694.85	1.02367	18.3212	5732	5732	MS2	12/172	Obvb02013.raw
	High	GKEGTVLSVNAK	Unambiguous	1	1	41582725		CID	1	0	1	1	0	3.37742e-05	35.28	0.000489197	1	24.3754	4	2	601.841	1202.67	0.512895	47.2802	17186	17186	MS2	16/128	Obvb02013.raw
	High	GKEGTVLSVNAK	Unambiguous	1	1	41582725		CID	1	0	1	1	0	1.53658e-06	35.12	0.000507556	1	29.7505	7	2	601.841	1202.67	0.512895	54.2139	19906	19906	MS2	7/128	Obvb02013.raw
	High	GKEGTVLSVNAK	Unambiguous	1	1	41582725		CID	1	0	1	1	0	0.000125041	34.3	0.000501573	1	42.6981	7	2	601.841	1202.68	1.12189	42.2934	15231	15231	MS2	8/128	Obvb02013.raw
	High	GKEGTVLSVNAK	Unambiguous	1	1	41582725		CID	1	0	1	1	0	4.95896e-05	33.64	0.000583894	1	48.5408	19	2	601.841	1202.68	0.918891	41.6022	14960	14960	MS2	8/128	Obvb02013.raw
	High	GKEGTVLSVNAK	Unambiguous	1	1	41582725		CID	1	0	1	1	0	0.000194149	32.88	0.000695559	1	30.8517	15	2	601.841	1202.67	0.817392	53.9043	19788	19788	MS2	8/128	Obvb02013.raw
	High	EGTVLSVNAK	Unambiguous	1	1	41582725		CID	1	0	1	1	0	9.67016e-05	32.68	0.00172643	0	35.4596	3	2	509.283	1017.56	1.13122	59.3461	21886	21886	MS2	8/80	Obvb02013.raw
	High	GKEGTVLSVNAK	Unambiguous	1	1	41582725		CID	1	0	1	1	0	9.96202e-05	31.3	0.00100077	1	58.1505	17	2	601.841	1202.68	1.22339	43.0626	15534	15534	MS2	9/128	Obvb02013.raw
	High	GKEGTVLSVNAK	Unambiguous	1	1	41582725		CID	1	0	1	1	0	0.000215781	30.98	0.00107729	1	35.1058	7	2	601.841	1202.68	1.02039	53.4193	19598	19598	MS2	15/128	Obvb02013.raw
	High	GKEGTVLSVNAK	Unambiguous	1	1	41582725		CID	1	0	1	1	0	0.000264257	30.74	0.0011385	1	62.0065	11	2	601.841	1202.68	1.32489	43.4746	15695	15695	MS2	9/128	Obvb02013.raw
	High	EGTVLSVNAK	Unambiguous	1	1	41582725		CID	1	0	1	1	0	0.000191564	30.43	0.00262662	0	53.6317	9	2	509.283	1017.56	0.951275	64.7893	23989	23989	MS2	6/80	Obvb02013.raw
	High	EGTVLSVNAK	Unambiguous	1	1	41582725		CID	1	0	1	1	0	0.000346253	30.43	0.00289834	0	49.2796	8	2	509.283	1017.56	1.13122	64.4044	23842	23842	MS2	6/80	Obvb02013.raw
	High	GKEGTVLSVNAK	Unambiguous	1	1	41582725		CID	1	0	1	1	0	0.000257279	29.53	0.0015043	1	41.7891	8	2	601.842	1202.68	1.62938	42.0165	15122	15122	MS2	9/128	Obvb02013.raw
	High	GKEGTVLSVNAK	Unambiguous	1	1	41582725		CID	1	0	1	1	0	0.000108022	26.4	0.00309267	1	57.8315	13	2	601.841	1202.68	1.32489	45.864	16633	16633	MS2	12/128	Obvb02013.raw
	High	EGTVLSVNAK	Unambiguous	1	1	41582725		CID	1	0	1	1	0	0.000233976	25.6	0.00881353	0	35.3905	6	2	509.283	1017.56	1.07124	64.7388	23969	23969	MS2	5/80	Obvb02013.raw
	High	GKEGTVLSVNAK	Unambiguous	1	1	41582725		CID	1	0	1	1	0	0.000234443	25.25	0.00403027	1	52.3293	9	3	401.563	1202.68	1.49133	43.6308	15756	15756	MS2	6/128	Obvb02013.raw
	High	EGTVLSVNAK	Unambiguous	1	1	41582725		CID	1	0	1	1	0	3.78177e-05	24.94	0.00929818	0	20.5974	2	2	509.283	1017.56	0.831312	55.4218	20368	20368	MS2	7/80	Obvb02013.raw
	High	GKEGTVLSVNAK	Unambiguous	1	1	41582725		CID	1	0	1	1	0	0.000165605	24.49	0.00480102	1	62.8329	11	2	601.841	1202.68	1.22339	43.1893	15585	15585	MS2	7/128	Obvb02013.raw
	High	GKEGTVLSVNAK	Unambiguous	1	1	41582725		CID	1	0	1	1	0	7.43036e-05	24.37	0.00493553	1	56.4189	10	2	601.842	1202.68	1.52788	41.2743	14830	14830	MS2	13/128	Obvb02013.raw
	High	GKEGTVLSVNAK	Unambiguous	1	1	41582725		CID	1	0	1	1	0	0.000106606	24.02	0.00653859	1	39.9281	8	2	601.841	1202.67	0.309897	53.5038	19631	19631	MS2	14/128	Obvb02013.raw
	High	GKEGTVLSVNAK	Unambiguous	1	1	41582725		CID	1	0	1	1	0	0.000127515	23.26	0.00637285	1	44.3786	9	2	601.841	1202.68	1.02039	42.0559	15138	15138	MS2	7/128	Obvb02013.raw
	High	GKEGTVLSVNAK	Unambiguous	1	1	41582725		CID	1	0	1	1	0	4.54016e-05	22.74	0.00718346	1	48.136	9	2	601.841	1202.68	1.42638	42.218	15202	15202	MS2	8/128	Obvb02013.raw
	High	EGTVLSVNAK	Unambiguous	1	1	41582725		CID	1	0	1	1	0	9.97278e-05	21.44	0.020816	0	29.4978	6	2	509.283	1017.56	0.531402	62.5544	23123	23123	MS2	12/80	Obvb02013.raw
	High	GKEGTVLSVNAK	Unambiguous	1	1	41582725		CID	1	0	1	1	0	0.000153411	20.62	0.011704	1	71.8507	4	3	401.563	1202.68	1.11071	43.9328	15870	15870	MS2	6/128	Obvb02013.raw
	High	GKEGTVLSVNAK	Unambiguous	1	1	41582725		CID	1	0	1	1	0	0.000111033	20.46	0.0121432	1	60.4852	7	3	401.563	1202.68	1.33908	46.3047	16799	16799	MS2	9/128	Obvb02013.raw
	High	VKVIAGK	Unambiguous	1	1	41582725		CID	1	0	1	1	8.1e-05	0.000877437	42.1	6.15134e-05	1	18.8896	2	2	357.748	714.488	0.782753	15.2083	4496	4496	MS2	6/68	Obvb02013.raw
	High	GKEGTVLSVNAK	Unambiguous	1	1	41582725		CID	1	0	1	1	8.1e-05	0.000411451	34.65	0.000462737	1	22.6247	1	3	401.563	1202.67	0.730087	39.1263	13982	13982	MS2	11/128	Obvb02013.raw
	High	HEKPSQTNANGGVVEK	Unambiguous	1	1	41582725		CID	1	0	1	1	8.1e-05	0.000410118	32.12	0.0012889	0	59.4035	7	3	565.621	1694.85	0.807595	19.4932	6190	6190	MS2	13/172	Obvb02013.raw
	High	EGTVLSVNAK	Unambiguous	1	1	41582725		CID	1	0	1	1	8.1e-05	0.00163406	31.85	0.00209002	0	29.537	2	2	509.283	1017.56	1.25118	59.0527	21774	21774	MS2	7/80	Obvb02013.raw
	High	EGTVLSVNAK	Unambiguous	1	1	41582725		CID	1	0	1	1	8.1e-05	0.00155841	30.65	0.00262603	0	51.261	6	2	509.282	1017.56	0.111528	63.2441	23391	23391	MS2	6/80	Obvb02013.raw
	High	EGTVLSVNAK	Unambiguous	1	1	41582725		CID	1	0	1	1	8.1e-05	0.000444166	30.16	0.0027951	0	42.7212	7	2	509.283	1017.56	0.891294	62.7281	23191	23191	MS2	7/80	Obvb02013.raw
	High	GKEGTVLSVNAK	Unambiguous	1	1	41582725		CID	1	0	1	1	8.1e-05	0.000433315	25.92	0.00345409	1	49.0404	15	2	601.841	1202.68	1.12189	45.9505	16665	16665	MS2	13/128	Obvb02013.raw
	High	HEKPSQTNANGGVVEK	Unambiguous	1	1	41582725		CID	1	0	1	1	8.1e-05	0.0010405	24.98	0.00635375	0	4.97995	2	2	847.928	1694.85	1.39172	18.3549	5745	5745	MS2	13/172	Obvb02013.raw
	High	GKEGTVLSVNAK	Unambiguous	1	1	41582725		CID	1	0	1	1	8.1e-05	0.00128699	24.59	0.00469174	1	45.5967	7	3	401.563	1202.68	0.95846	43.6673	15770	15770	MS2	18/128	Obvb02013.raw
	High	GKEGTVLSVNAK	Unambiguous	1	1	41582725		CID	1	0	1	1	8.1e-05	0.000862077	24.1	0.00641924	1	17.6189	5	3	401.563	1202.67	0.501714	48.4297	17637	17637	MS2	11/128	Obvb02013.raw
	High	KHEKPSQTNANGGVVEK	Unambiguous	1	1	41582725		CID	1	0	1	1	8.1e-05	0.000514113	23.38	0.00505118	1	21.4829	4	3	608.319	1822.94	0.416416	14.7994	4332	4332	MS2	13/192	Obvb02013.raw
	High	GKEGTVLSVNAK	Unambiguous	1	1	41582725		CID	1	0	1	1	8.1e-05	0.000681648	22.71	0.00723325	1	48.8111	7	2	601.841	1202.68	1.12189	41.967	15101	15101	MS2	14/128	Obvb02013.raw
	High	GKEGTVLSVNAK	Unambiguous	1	1	41582725		CID	1	0	1	1	8.1e-05	0.000533203	22.42	0.00773275	1	22.0308	2	3	401.563	1202.67	0.730087	47.8872	17427	17427	MS2	15/128	Obvb02013.raw
	High	GKEGTVLSVNAK	Unambiguous	1	1	41582725		CID	1	0	1	1	8.1e-05	0.00137468	19.96	0.0136249	1	33.6562	4	3	401.563	1202.68	1.4152	42.926	15480	15480	MS2	6/128	Obvb02013.raw
	High	EGTVLSVNAK	Unambiguous	1	1	41582725		CID	1	0	1	1	8.1e-05	0.00169685	18.18	0.0486575	0	49.1881	6	2	509.283	1017.56	1.31117	64.8622	24017	24017	MS2	7/80	Obvb02013.raw
	High	EGSIHASNVK	Unambiguous	1	1	41582725		CID	1	0	1	1	8.1e-05	0.00171506	15.96	0.0252912	0	16.1873	0	2	521.27	1041.53	0.70795	15.4694	4590	4590	MS2	5/80	Obvb02013.raw
	High	GKEGTVLSVNAK	Unambiguous	1	1	41582725		CID	1	0	1	1	0.000227	0.00202919	26.55	0.00298768	1	30.2857	2	3	401.563	1202.68	1.26296	44.4729	16081	16081	MS2	5/128	Obvb02013.raw
	High	KHEKPSQTNANGGVVEK	Unambiguous	1	1	41582725		CID	1	0	1	1	0.000227	0.00228041	23.54	0.00486847	1	12.9133	31	2	911.976	1822.94	1.69609	15.1927	4491	4491	MS2	8/192	Obvb02013.raw
	High	GKEGTVLSVNAK	Unambiguous	1	1	41582725		CID	1	0	1	1	0.000227	0.0032933	23	0.00676603	1	36.1939	5	3	401.563	1202.68	1.03458	43.7563	15805	15805	MS2	14/128	Obvb02013.raw
	High	GKEGTVLSVNAK	Unambiguous	1	1	41582725		CID	1	0	1	1	0.000227	0.00236311	18.98	0.0170739	1	42.7039	7	3	401.563	1202.68	1.03458	48.8757	17813	17813	MS2	6/128	Obvb02013.raw
	High	GKEGTVLSVNAK	Unambiguous	1	1	41582725		CID	1	0	1	1	0.000227	0.00308664	15.17	0.0410519	1	38.6617	5	3	401.563	1202.67	0.730087	47.3714	17223	17223	MS2	8/128	Obvb02013.raw
	High	GKEGTVLSVNAK	Unambiguous	1	1	41582725		CID	1	0	1	1	0.000284	0.00627181	25.72	0.00361688	1	26.0423	1	3	401.563	1202.68	1.26296	38.1732	13591	13591	MS2	12/128	Obvb02013.raw
	High	HEKPSQTNANGGVVEK	Unambiguous	1	1	41582725		CID	1	0	1	1	0.000284	0.00488523	25.56	0.0058374	0	0	17	2	847.927	1694.85	0.67148	14.0638	4054	4054	MS2	14/172	Obvb02013.raw
	High	GKEGTVLSVNAK	Unambiguous	1	1	41582725		CID	1	0	1	1	0.000284	0.00451029	21.27	0.0100771	1	44.0876	1	3	401.563	1202.68	1.49133	38.7015	13806	13806	MS2	8/128	Obvb02013.raw
	High	EGTVLSVNAK	Unambiguous	1	1	41582725		CID	1	0	1	1	0.000284	0.00569063	19.98	0.0321477	0	25.4053	6	2	509.283	1017.56	1.13122	62.0455	22927	22927	MS2	5/80	Obvb02013.raw
	High	GKEGTVLSVNAK	Unambiguous	1	1	41582725		CID	1	0	1	1	0.000284	0.00413083	19.14	0.0164564	1	18.5443	5	3	401.563	1202.67	0.806211	48.2377	17563	17563	MS2	17/128	Obvb02013.raw
	High	HEKPSQTNANGGVVEK	Unambiguous	1	1	41582725		CID	1	0	1	1	0.000284	0.0040376	14.13	0.0811371	0	32.2811	3	4	424.467	1694.85	1.01573	14.0482	4047	4047	MS2	7/172	Obvb02013.raw
	High	EGSIHASNVK	Unambiguous	1	1	41582725		CID	1	0	1	1	0.000344	0.00640127	22.69	0.00565183	0	42.4031	2	2	521.271	1041.53	1.29396	14.9676	4398	4398	MS2	13/80	Obvb02013.raw
	High	GKEGTVLSVNAK	Unambiguous	1	1	41582725		CID	1	0	1	1	0.000344	0.00722806	20.71	0.0114639	1	30.1134	2	3	401.563	1202.68	1.49133	42.6027	15353	15353	MS2	5/128	Obvb02013.raw
	High	GKEGTVLSVNAK	Unambiguous	1	1	41582725		CID	1	0	1	1	0.000473	0.00934312	24.6	0.00468095	1	41.0601	9	3	401.563	1202.68	1.26296	43.5084	15708	15708	MS2	11/128	Obvb02013.raw
	High	GKEGTVLSVNAK	Unambiguous	1	1	41582725		CID	1	0	1	1	0.000473	0.00865915	13.85	0.0556332	1	30.3366	3	3	401.563	1202.68	1.33908	47.8001	17394	17394	MS2	7/128	Obvb02013.raw
	High	HEKPSQTNANGGVVEK	Unambiguous	1	1	41582725		CID	1	0	1	1	0.0006	0.0112859	21.6	0.0138366	0	5.82295	12	2	847.928	1694.85	1.24767	19.0785	6028	6028	MS2	9/172	Obvb02013.raw
	High	GKEGTVLSVNAK	Unambiguous	1	1	41582725		CID	1	0	1	1	0.0006	0.0111157	15.94	0.0343822	1	45.8438	6	3	401.563	1202.68	1.03458	46.7096	16957	16957	MS2	6/128	Obvb02013.raw
	High	GKEGTVLSVNAK	Unambiguous	1	1	41582725		CID	1	0	1	1	0.0006	0.0107536	10.19	0.129221	1	60.7269	6	3	401.563	1202.68	1.03458	48.0631	17495	17495	MS2	8/128	Obvb02013.raw
	High	GKEGTVLSVNAK	Unambiguous	1	1	41582725		CID	1	0	1	1	0.000969	0.0168192	24.17	0.00516813	1	48.4455	3	3	401.563	1202.68	1.4152	42.5215	15321	15321	MS2	10/128	Obvb02013.raw
	High	EGTVLSVNAK	Unambiguous	1	1	41582725		CID	1	0	1	1	0.001078	0.0211531	15.17	0.0973083	0	34.449	8	2	509.283	1017.56	1.37115	64.5382	23894	23894	MS2	5/80	Obvb02013.raw
	High	GKEGTVLSVNAK	Unambiguous	1	1	41582725		CID	1	0	1	1	0.0012	0.021812	16.61	0.0294669	1	45.5373	7	3	401.563	1202.68	1.18683	48.5061	17667	17667	MS2	4/128	Obvb02013.raw
	High	GKEGTVLSVNAK	Unambiguous	1	1	41582725		CID	1	0	1	1	0.001313	0.0247813	14.55	0.0578741	1	32.2178	11	3	401.563	1202.67	0.501714	54.3632	19964	19964	MS2	8/128	Obvb02013.raw
[truncated: 10,040 more rows]
